# Supplementary material for: Circadian rhythmicity and biopsychosocial characteristics influence opioid use in chronic low back pain
Source: J Clin Invest. 2025 Oct 1;135(19):e188620. doi: 10.1172/JCI188620 (PMC12483613; doi:10.1172/JCI188620)
Supplement: Supporting data values [file jci-135-188620-s313.xlsx]

## Sheet: Figure 1A-C
Figure 1: CLBP cohort grouped by pain intensity on a 24-hour scale (n=60).
participant_ID	phenotype	pain_day1_8am	pain_day1_2pm	pain_day1_8pm	pain_day2_8am	pain_day2_2pm	pain_day2_8pm	pain_day3_8am	pain_day3_2pm	pain_day3_8pm	pain_day4_8am	pain_day4_2pm	pain_day4_8pm	pain_day5_8am	pain_day5_2pm	pain_day5_8pm	pain_day6_8am	pain_day6_2pm	pain_day6_8pm	pain_day7_8am	pain_day7_2pm	pain_day7_8pm	pain_mean	pain_sd
1	constant-h	9	9	9	8	9	NaN	8	8	8	9	8	8	9	8	8	8	9	9	8	9	NaN	8.47368	0.512989
2	constant-h	8	7	8	8	8	8	9	NaN	7	8	8	9	8	7	6	8	8	7	NaN	6	NaN	7.66667	0.840168
3	constant-h	7	NaN	6	7	NaN	6	8	6	8	8	8	6	NaN	7	NaN	8	8	8	NaN	6	8	7.1875	0.910586
4	constant-h	7	6	7	4	5	5	6	4	7	6	5	5	6	7	6	5	7	5	7	5	6	5.7619	0.995227
5	constant-h	5	6	6	6	8	6	8	8	8	6	6	6	6	6	6	6	6	6	6	6	6	6.33333	0.856349
6	constant-h	7	7	5	6	6	6	5	6	6	6	NaN	8	8	9	6	6	6	7	6	7	6	6.45	0.998683
7	constant-h	8	7	7	8	9	9	9	8	7	8	8	6	8	7	8	9	9	9	NaN	9	8	8.05	0.887041
8	constant-h	8	8	8	8	7	8	7	8	8	7	8	8	7	8	8	8	8	8	7	9	7	7.7619	0.538958
9	constant-h	7	7	9	8	8	8	8	8	7	8	8	8	7	7	NaN	7	8	8	8	7	NaN	7.68421	0.582393
10	constant-h	5	6	6	6	6	7	7	4	6	7	6	6	5	5	6	7	7	8	8	5	NaN	6.15	1.03999
11	constant-l	4	3	5	4	3	4	4	4	4	3	4	3	4	4	3	3	3	3	3	3	3	3.52381	0.601585
12	constant-l	4	3	2	2	2	4	3	3	4	2	3	2	2	2	2	3	2	4	3	2	4	2.7619	0.830949
13	constant-l	4	2	5	2	NaN	5	3	2	2	3	2	4	1	4	3	3	NaN	3	2	3	5	3.05263	1.17727
14	constant-l	2	3	4	2	2	3	2	3	3	2	2	2	3	2	1	2	2	2	3	2	3	2.38095	0.669043
15	constant-l	3	3	4	3	4	3	3	3	4	2	3	2	2	1	2	2	2	3	2	2	3	2.66667	0.795822
16	constant-l	4	4	4	5	NaN	3	5	NaN	3	5	5	4	5	4	3	5	NaN	3	4	4	NaN	4.11765	0.781213
17	constant-l	1	1	3	3	NaN	3	2	2	4	4	3	5	3	NaN	4	3	NaN	5	3	NaN	4	3.11765	1.16632
18	constant-l	4	4	4	NaN	2	4	5	4	5	4	2	3	3	3	3	4	3	4	4	NaN	2	3.52632	0.904828
19	mixed	4	8	6	6	4	5	7	5	8	5	6	4	2	6	4	6	7	7	4	7	4	5.47619	1.56905
20	mixed	7	6	6	4	4	3	4	5	6	4	7	4	5	4	5	3	NaN	6	7	7	6	5.15	1.34849
21	mixed	NaN	7	6	8	7	9	8	6	9	7	6	5	8	6	8	9	9	9	8	9	7	7.55	1.2763
22	mixed	6	3	2	6	5	5	4	5	6	4	6	7	NaN	NaN	6	3	6	6	3	6	6	5	1.41421
23	mixed	3	6	0	2	6	3	3	3	4	4	5	3	3	5	4	0	4	3	3	3	3	3.33333	1.52753
24	rhythmic	5	6	6	3	4	6	6	5	6	4	6	9	4	5	6	5	4	5	3	5	5	5.14286	1.31475
25	rhythmic	3	3	5	2	7	8	4	7	7	3	6	8	3	5	NaN	3	7	8	4	6	7	5.3	2.02874
26	rhythmic	3	3	6	3	5	6	8	7	6	3	5	3	1	1	3	2	0	2	0	3	3	3.47619	2.22753
27	rhythmic	1	2	4	3	3	1	3	2	NaN	3	3	5	2	2	6	2	5	4	3	4	4	3.1	1.33377
28	rhythmic	2	5	7	3	1	7	3	4	NaN	4	7	6	3	4	4	3	7	6	NaN	2	NaN	4.33333	1.94029
29	rhythmic	4	7	6	5	8	8	5	9	8	6	4	2	3	7	8	5	8	8	3	8	6	6.09524	2.04707
30	rhythmic	5	7	7	2	3	5	3	4	5	1	4	0	3	6	6	2	3	2	6	6	5	4.04762	1.98686
31	rhythmic	4	7	7	3	6	8	NaN	7	8	6	5	NaN	5	6	8	5	6	6	NaN	NaN	NaN	6.0625	1.43614
32	rhythmic	6	NaN	8	4	9	9	6	8	9	7	6	9	5	9	NaN	6	8	6	4	4	7	6.84211	1.80318
33	constant-h	5	5	7	6	5	5	5	7	7	4	NaN	6	5	5	6	4	NaN	NaN	8	6	7	5.72222	1.12749
34	constant-h	6	4	5	6	6	8	6	6	7	7	7	6	6	NaN	6	NaN	5	6	6	6	7	6.10526	0.875261
35	constant-h	7	7	8	8	7	8	8	9	8	8	NaN	8	8	9	9	8	8	8	8	8	8	8	0.561951
36	constant-h	4	5	6	5	6	7	6	6	6	6	7	8	5	8	6	6	NaN	5	NaN	5	NaN	5.94444	1.05564
37	constant-l	4	2	3	4	3	3	4	4	2	5	3	3	2	3	3	2	2	2	3	3	2	2.95238	0.86465
38	constant-l	2	3	3	3	3	5	3	2	5	2	NaN	4	4	4	3	2	3	3	4	5	5	3.4	1.0463
39	constant-l	4	4	5	3	NaN	5	3	4	3	2	3	3	3	NaN	3	4	5	2	4	4	4	3.57895	0.901591
40	constant-l	1	3	3	1	2	5	2	3	4	2	1	NaN	1	NaN	1	3	2	3	2	3	NaN	2.33333	1.13759
41	constant-l	4	4	4	2	4	3	5	4	4	3	6	6	4	4	3	5	5	6	NaN	4	5	4.25	1.06992
42	constant-l	5	1	1	3	2	2	3	2	2	2	2	2	2	2	2	2	2	2	2	2	2	2.14286	0.792825
43	constant-l	1	2	3	2	4	1	1	1	1	2	3	4	1	2	1	1	1	2	2	2	2	1.85714	0.963624
44	constant-l	2	4	2	5	3	2	4	4	4	4	6	3	3	2	4	3	3	2	2	3	3	3.2381	1.09109
45	mixed	3	4	6	5	5	6	3	6	4	5	6	4	7	7	7	4	6	7	5	6	6	5.33333	1.27802
46	mixed	9	9	5	7	5	7	8	8	6	5	7	6	6	6	7	7	NaN	8	7	NaN	6	6.78947	1.22832
47	mixed	8	7	8	6	5	3	6	7	7	4	NaN	6	6	6	5	4	6	7	NaN	6	5	5.89474	1.32894
48	mixed	4	NaN	3	5	6	5	3	7	3	4	3	3	4	6	3	4	NaN	4	NaN	NaN	NaN	4.1875	1.27639
49	mixed	8	4	6	7	6	4	5	8	6	9	8	7	7	9	8	9	7	9	6	NaN	8	7.05	1.57196
50	mixed	6	3	5	4	5	5	3	4	3	5	2	6	3	NaN	2	3	NaN	NaN	4	3	7	4.05556	1.43372
51	mixed	6	1	4	4	2	1	5	3	3	6	5	6	6	5	3	4	3	5	3	4	5	4	1.54919
52	mixed	NaN	4	4	5	1	1	3	3	NaN	5	5	4	5	4	5	3	3	1	3	3	4	3.47368	1.3486
53	mixed	6	NaN	3	4	3	7	NaN	NaN	1	6	4	2	5	NaN	5	2	6	6	6	6	4	4.47059	1.77192
54	mixed	5	7	7	2	3	5	6	4	6	5	5	6	NaN	5	7	6	3	5	4	NaN	4	5	1.41421
55	mixed	3	4	6	3	4	7	5	5	6	5	5	10	8	5	7	8	6	NaN	4	2	2	5.25	2.07428
56	mixed	4	6	5	4	3	4	4	6	6	4	8	8	5	6	8	6	5	4	4	5	3	5.14286	1.52597
57	mixed	6	6	4	NaN	3	6	3	6	NaN	6	4	6	6	6	8	6	4	4	4	NaN	6	5.22222	1.3528
58	rhythmic	4	3	4	3	3	2	3	3	3	3	4	6	3	2	3	0	2	5	1	7	6	3.33333	1.65328
59	mixed	5	3	2	1	1	3	5	3	6	6	4	5	6	3	4	6	NaN	7	5	NaN	6	4.26316	1.79016
60	constant-l	3	4	3	3	2	4	3	3	3	2	2	4	2	2	2	2	3	2	3	3	3	2.7619	0.70034
61	rhythmic-decreasing	NaN	5	6	7	4	NaN	5	2	1	8	7	NaN	4	1	5	7	4	5	6	8	4	4.94444	2.12747
62	rhythmic-decreasing	4	7	3	NaN	3	2	4	1	2	6	4	2	4	1	1	3	2	2	6	4	2	3.15	1.7252

## Sheet: Figure 2
Figure 2: Multinomial logistic regression of biopsychosocial measures from the CLBP cohort (n=60).
y.level	term	estimate	std.error	statistic	p.value	conf.low	conf.high	OR	OR.conf.low	OR.conf.high
ConstantHigh	gender	-0.76331	1.26588	-0.602987	0.546517	-3.24439	1.71777	0.466121	0.0389922	5.5721
ConstantHigh	age	-0.0735262	0.0491363	-1.49637	0.134556	-0.169831	0.0227791	0.929112	0.843807	1.02304
ConstantHigh	PROMIS_PI_T	0.0723098	0.116054	0.623072	0.533237	-0.155151	0.299771	1.07499	0.856286	1.34955
ConstantHigh	PCS_total	-0.293668	0.132944	-2.20896	0.0271773	-0.554233	-0.0331027	0.745524	0.574513	0.967439
ConstantHigh	PROMIS_DEP_T	0.259317	0.0899166	2.88397	0.00392697	0.0830834	0.43555	1.29604	1.08663	1.54581
ConstantHigh	SMH_med_pain	-0.19811	0.48314	-0.410048	0.681771	-1.14505	0.748826	0.820279	0.318209	2.11452
ConstantHigh	SMH_med_opioids_noNA1	38.0162	0.646425	58.8099	0	36.7492	39.2832	3.23761e+16	9119836208098390	1.14938e+17
ConstantHigh	PROMIS_PF_T	-0.163144	0.127858	-1.27597	0.201965	-0.413742	0.0874538	0.849469	0.661171	1.09139
ConstantHigh	PROMIS_SLEEP_T	0.167279	0.10496	1.59373	0.110996	-0.03844	0.372997	1.18208	0.962289	1.45208
ConstantLow	gender	0.198536	1.2138	0.163565	0.870073	-2.18047	2.57754	1.21962	0.112988	13.1648
ConstantLow	SMH_age	-0.016144	0.0461833	-0.349565	0.726665	-0.106662	0.0743735	0.983986	0.89883	1.07721
ConstantLow	PROMIS_PI_T	-0.0862163	0.138049	-0.624534	0.532277	-0.356787	0.184355	0.917396	0.699921	1.20244
ConstantLow	PCS_total	-0.25277	0.118534	-2.13248	0.0329678	-0.485092	-0.0204484	0.776646	0.61564	0.979759
ConstantLow	PROMIS_DEP_T	0.211877	0.0851231	2.48906	0.012808	0.0450386	0.378715	1.236	1.04607	1.46041
ConstantLow	SMH_med_pain	-0.56946	0.500313	-1.13821	0.255034	-1.55005	0.411135	0.565831	0.212236	1.50853
ConstantLow	SMH_med_opioids_noNA1	38.5576	0.790234	48.7926	0	37.0087	40.1064	5.56343e+16	1.18221e+16	2.61813e+17
ConstantLow	PROMIS_PF_T	-0.0104798	0.107999	-0.0970365	0.922697	-0.222154	0.201194	0.989575	0.800792	1.22286
ConstantLow	PROMIS_SLEEP_T	0.258057	0.101707	2.53727	0.011172	0.058716	0.457399	1.29441	1.06047	1.57996
Mixed	SMH_gender1	0.0243546	1.06986	0.0227643	0.981838	-2.07253	2.12124	1.02465	0.125866	8.34151
Mixed	SMH_age	-0.0395404	0.0438901	-0.900895	0.367644	-0.125563	0.0464827	0.961231	0.882	1.04758
Mixed	PROMIS_PI_T	0.172787	0.098478	1.75457	0.0793325	-0.0202266	0.3658	1.18861	0.979977	1.44167
Mixed	PCS_total	-0.162807	0.0990091	-1.64436	0.100102	-0.356861	0.0312477	0.849756	0.69987	1.03174
Mixed	PROMIS_DEP_T	0.0771221	0.0706196	1.09208	0.274799	-0.0612897	0.215534	1.08017	0.940551	1.24052
Mixed	SMH_med_pain	0.158211	0.42511	0.372164	0.709771	-0.67499	0.991411	1.17141	0.509162	2.69503
Mixed	SMH_med_opioids_noNA1	36.3063	0.654563	55.4664	0	35.0233	37.5892	5856141770849570	1623478973470960	2.1124e+16
Mixed	PROMIS_PF_T	-0.110823	0.118876	-0.932251	0.351207	-0.343816	0.122171	0.895097	0.709059	1.12995
Mixed	PROMIS_SLEEP_T	0.195183	0.0903226	2.16095	0.030699	0.0181538	0.372212	1.21553	1.01832	1.45094

## Sheet: Figure 3A
Figure 3A: Complete blood cell count in the CLBP cohort
participant_id	phenotype	leukocytes_AM	leukocytes_PM	leukocyte_%change	monocytes_AM	monocytes_PM	monocyte_%change	neutrophils_AM	neutrophils_PM	neutrophil_%change
1	constant-h	6.7	8.2	22.3881	0.42	0.5	19.0476	4.19	5.03	20.0477
2	constant-h	9.9	15.9	60.6061	0.54	0.92	70.3704	7.07	11.1	57.0014
3	constant-h	7.8	10.7	37.1795	0.71	0.73	2.8169	4.29	6.73	56.8765
4	constant-h	7.8	9.8	25.641	0.56	0.65	16.0714	4.36	6.61	51.6055
5	constant-h	4.7	6.6	40.4255	0.32	0.43	34.375	3.06	4.52	47.7124
6	constant-h	6.3	8.2	30.1587	0.41	0.51	24.3902	3.42	3.73	9.06433
7	constant-h	6	8.7	45	0.33	0.42	27.2727	3.78	5.65	49.4709
8	constant-h	7.1	8.4	18.3099	0.5	0.65	30	3.83	4.6	20.1044
9	constant-h	8.6	9.7	12.7907	0.58	0.67	15.5172	5.55	5.46	-1.62162
10	constant-h	9.3	8.3	-10.7527	0.85	0.67	-21.1765	6.54	5.85	-10.5505
11	constant-l	5.7	7.8	36.8421	0.42	0.39	-7.14286	3.26	4.52	38.6503
12	constant-l	8.8	11.5	30.6818	0.46	0.67	45.6522	5.36	7.13	33.0224
13	constant-l	6.6	7.5	13.6364	0.5	0.6	20	3.68	3.96	7.6087
14	constant-l	5.8	6.4	10.3448	0.35	0.44	25.7143	3.74	3.17	-15.2406
15	constant-l	6.8	12.2	79.4118	0.55	0.83	50.9091	3.78	7.81	106.614
16	constant-l	4.8	5.9	22.9167	0.57	0.6	5.26316	2.98	3.63	21.8121
17	constant-l	4.4	5.2	18.1818	0.33	0.36	9.09091	2.89	3.44	19.0311
18	constant-l	7	6.1	-12.8571	0.66	0.7	6.06061	4.28	3.31	-22.6636
19	mixed	5.6	7.9	41.0714	0.46	0.53	15.2174	3.28	5.15	57.0122
20	mixed	8.6	9.7	12.7907	0.9	0.8	-11.1111	5.44	6.07	11.5809
21	mixed	8.2	8.5	3.65854	0.57	0.49	-14.0351	4.64	5.42	16.8103
22	mixed	4.7	6.2	31.9149	0.46	0.5	8.69565	2.46	3.25	32.1138
23	mixed	7	5.2	-25.7143	0.63	0.45	-28.5714	5.03	3.5	-30.4175
24	rhythmic	6.7	8.1	20.8955	0.61	0.73	19.6721	3.58	4.17	16.4804
25	rhythmic	6.6	7.2	9.09091	0.52	0.59	13.4615	3.87	3.75	-3.10078
26	rhythmic	4.5	6	33.3333	0.34	0.34	0	2.79	3.28	17.5627
27	rhythmic	7.4	5.8	-21.6216	0.83	0.42	-49.3976	3.64	2.83	-22.2527
28	rhythmic	8.1	8.5	4.93827	0.78	0.69	-11.5385	3.98	5.24	31.6583
29	rhythmic	4.7	5.6	19.1489	0.4	0.51	27.5	2.98	3	0.671141
30	rhythmic	4.1	5.4	31.7073	0.32	0.41	28.125	2.41	3.09	28.2158
31	rhythmic	8.7	10.8	24.1379	0.65	0.72	10.7692	6.1	7.04	15.4098
32	rhythmic	5.6	7	25	0.57	0.71	24.5614	3.66	4.14	13.1148
33	constant-h	6	6.5	8.33333	0.41	0.52	26.8293	3.74	3.19	-14.7059
34	constant-h	7.3	8.6	17.8082	0.55	0.63	14.5455	3.87	5.24	35.4005
35	constant-h	5	7.4	48	0.38	0.5	31.5789	2.62	4.39	67.5573
36	constant-h	3.8	4.3	13.1579	0.59	0.57	-3.38983	1.86	2.03	9.13978
37	constant-l	5	7.1	42	0.27	0.43	59.2593	2.52	3.65	44.8413
38	constant-l	4.1	5.3	29.2683	0.34	0.33	-2.94118	1.92	2.88	50
39	constant-l	3.3	4.4	33.3333	0.29	0.38	31.0345	2	2.28	14
40	constant-l	6.3	6.5	3.1746	0.57	0.63	10.5263	3.63	3.42	-5.78512
41	constant-l	6.4	9.8	53.125	0.5	0.83	66	3.94	5.8	47.2081
42	constant-l	9.1	9.8	7.69231	0.82	1.14	39.0244	6.17	6.46	4.70016
43	constant-l	7.5	9	20	0.58	0.66	13.7931	4.7	6.39	35.9574
44	constant-l	7	8.4	20	0.5	0.49	-2	4.05	5.23	29.1358
45	mixed	13.4	17.5	30.597	0.75	0.92	22.6667	8.49	12.4	46.0542
46	mixed	6.6	7.9	19.697	0.55	0.56	1.81818	3.78	4.61	21.9577
47	mixed	11.8	14.9	26.2712	0.68	0.92	35.2941	8.62	11.1	28.7703
48	mixed	8.6	8.2	-4.65116	0.98	0.83	-15.3061	5.04	4.67	-7.34127
49	mixed	5.4	5.5	1.85185	0.56	0.5	-10.7143	2.47	2.16	-12.5506
50	mixed	6.3	7.5	19.0476	0.54	0.64	18.5185	3.39	3.62	6.78466
51	mixed	5.5	7.6	38.1818	0.56	0.57	1.78571	2.5	3.61	44.4
52	mixed	6.7	7.9	17.9104	0.59	0.48	-18.6441	3.72	4.21	13.172
53	mixed	6	8.3	38.3333	0.46	0.53	15.2174	2.61	4	53.2567
54	mixed	4.7	7.2	53.1915	0.45	0.59	31.1111	2.38	3.81	60.084
55	mixed	10.9	12.4	13.7615	0.81	0.93	14.8148	7.94	9.09	14.4836
56	mixed	5.8	7.9	36.2069	0.44	0.6	36.3636	4.02	5.79	44.0299
57	mixed	5.9	6.7	13.5593	0.37	0.6	62.1622	3.3	3.25	-1.51515
58	rhythmic	6.1	7.8	27.8689	0.45	0.56	24.4444	3.46	4.55	31.5029
59	mixed	4.6	5.5	19.5652	0.39	0.4	2.5641	2.9	3.13	7.93103
60	constant-l	4.8	6.2	29.1667	0.37	0.42	13.5135	2.2	2.64	20

## Sheet: Figure 3B
Figure 3B: Differential expression analysis of transcripts between the rhythmic↑ and constant low groups in the CLBP cohort.
isoform_id	logFC	logCPM	F	PValue	FWER	gene_id	gene_name
MSTRG.8675.2	-4.71556	1.68705	68.0864	3.34886e-13	3.38352e-08	ENSG00000184384.14	MAML2
MSTRG.39660.2	-3.35751	1.33236	64.1257	1.18596e-12	1.19823e-07	ENSG00000135334.9	AKIRIN2
MSTRG.12110.3	-6.27628	2.23747	62.0556	2.32389e-12	2.34794e-07	ENSG00000120690.16	ELF1
MSTRG.30712.1	4.22067	2.07424	53.2792	4.43003e-11	4.47588e-06	ENSG00000100364.19	KIAA0930
ENST00000380181.7	4.70268	1.96968	50.3295	1.23805e-10	1.25086e-05	ENSG00000057608.17	GDI2
MSTRG.31920.16	-1.97974	1.7429	48.6977	2.20471e-10	2.22753e-05	ENSG00000144747.17	TMF1
MSTRG.23308.2	-3.14484	1.23813	96.8129	2.62577e-09	0.000265295	ENSG00000176396.11	EID2
ENST00000442471.4	4.38836	2.36861	40.4899	4.42962e-09	0.000447546	ENSG00000162894.12	FCMR
MSTRG.15244.10	4.49461	1.73493	40.4592	4.48105e-09	0.000452743	ENSG00000104093.14	DMXL2
ENST00000644218.1	-2.66096	1.61009	38.6459	8.90193e-09	0.000899407	ENSG00000166340.18	TPP1
MSTRG.14554.106	-4.16629	2.25226	37.9423	1.16466e-08	0.00117671	ENSG00000211899.10	IGHM
ENST00000372384.6	2.94833	2.60207	37.7041	1.27602e-08	0.00128922	ENSG00000157514.18	TSC22D3
ENST00000519033.5	2.34891	1.54285	37.6594	1.29808e-08	0.00131152	ENSG00000169045.17	HNRNPH1
MSTRG.39228.29	3.57189	1.52527	37.4056	1.43098e-08	0.00144579	ENSG00000137161.18	CNPY3
MSTRG.20594.67	-3.54685	1.67548	37.3185	1.47972e-08	0.00149503	ENSG00000129657.16	SEC14L1
ENST00000526620.5	3.26892	5.32692	37.2789	1.50244e-08	0.00151799	ENSG00000160593.19	JAML
ENST00000530975.4	2.92944	1.87419	37.1899	1.55481e-08	0.0015709	ENSG00000116871.16	MAP7D1
MSTRG.83.33	5.1607	3.54768	37.1862	1.55704e-08	0.00157315	MSTRG.83	MSTRG.83
MSTRG.20594.97	-4.67761	1.84726	36.9828	1.684e-08	0.00170143	ENSG00000129657.16	SEC14L1
MSTRG.9855.6	-3.68334	2.06218	36.9766	1.68801e-08	0.00170548	ENSG00000111731.13	C2CD5
MSTRG.20521.6	-2.8618	1.75976	36.4413	2.07595e-08	0.00209743	ENSG00000132471.12	WBP2
ENST00000639255.1	-2.72684	1.84259	36.4079	2.10292e-08	0.00212468	ENSG00000082212.13	ME2
MSTRG.13182.5	-2.45621	1.42537	36.3314	2.16618e-08	0.0021886	ENSG00000129515.20	SNX6
MSTRG.42381.1	-3.35009	1.55949	36.2666	2.22124e-08	0.00224423	ENSG00000004059.11	ARF5
MSTRG.6766.1	1.88409	5.25663	36.2174	2.26409e-08	0.00228752	MSTRG.6766	MSTRG.6766
MSTRG.15031.7	-2.39226	1.44426	68.3243	3.02827e-08	0.00305961	ENSG00000180979.10	LRRC57
MSTRG.29675.9	-3.20237	2.41401	35.0674	3.54333e-08	0.00358001	ENSG00000182871.16	COL18A1
MSTRG.41769.120	3.27773	1.4111	34.9256	3.74547e-08	0.00378423	ENSG00000186704.9	DTX2P1
ENST00000390611.2	-2.18365	2.23536	34.6398	4.18951e-08	0.00423287	ENSG00000211951.2	IGHV2-26
MSTRG.41412.22	-2.25265	2.19023	34.2103	4.96007e-08	0.00501141	ENSG00000122515.16	ZMIZ2
MSTRG.6154.5	-2.97549	1.33902	34.1474	5.08437e-08	0.00513699	ENSG00000138185.20	ENTPD1
MSTRG.15479.4	-3.30519	1.7477	33.9001	5.60503e-08	0.00566304	ENSG00000241839.10	PLEKHO2
MSTRG.46457.6	-2.80928	1.6806	33.8588	5.6972e-08	0.00575617	ENSG00000148180.22	GSN
ENST00000397763.5	-2.5233	1.39851	33.3606	6.93788e-08	0.00700969	ENSG00000142173.16	COL6A2
ENST00000648437.1	3.02213	7.85915	32.3957	1.01834e-07	0.0102888	ENSG00000124614.16	RPS10
ENST00000540149.5	3.48503	2.48374	32.2861	1.06389e-07	0.010749	ENSG00000159720.13	ATP6V0D1
MSTRG.14554.118	-3.01521	3.83211	32.2333	1.0866e-07	0.0109784	ENSG00000211899.10	IGHM
MSTRG.11625.26	3.78786	1.8174	31.8246	1.27972e-07	0.0129297	ENSG00000150991.16	UBC
ENST00000678231.1	-2.86938	2.04219	31.4622	1.4802e-07	0.0149552	ENSG00000147140.17	NONO
ENST00000681002.1	-3.06202	2.05441	31.049	1.74821e-07	0.017663	ENSG00000111331.14	OAS3
ENST00000343262.9	3.33009	8.8368	30.3484	2.32098e-07	0.02345	ENSG00000140988.16	RPS2
MSTRG.40560.11	-2.89307	2.02038	30.3233	2.34472e-07	0.0236899	ENSG00000112096.19	SOD2
ENST00000381683.10	-3.22941	3.00461	30.2152	2.44992e-07	0.0247528	ENSG00000100129.18	EIF3L
MSTRG.23583.1	4.04367	2.09626	30.1159	2.5508e-07	0.025772	ENSG00000125753.14	VASP
MSTRG.31388.5	5.15384	2.73556	30.028	2.6436e-07	0.0267096	ENSG00000168329.14	CX3CR1
ENST00000636484.1	2.78989	2.02051	29.7854	2.91794e-07	0.0294815	ENSG00000283293.1	RN7SK
MSTRG.18787.1	1.49452	7.58602	29.7093	3.00994e-07	0.0304109	ENSG00000170315.14	UBB
MSTRG.2990.3	-2.8056	1.62284	29.6927	3.03032e-07	0.0306169	ENSG00000116539.14	ASH1L
ENST00000426651.1	1.4713	3.99763	29.5893	3.14839e-07	0.0318097	ENSG00000148303.17	RPL7A
MSTRG.31785.22	3.94779	2.44007	29.3512	3.48372e-07	0.0351978	ENSG00000163931.17	TKT
MSTRG.5823.24	1.67086	1.91091	29.1799	3.73675e-07	0.0377542	ENSG00000214655.11	ZSWIM8
ENST00000373670.5	3.2222	1.99262	29.1242	3.82295e-07	0.0386252	ENSG00000056586.16	RC3H2
MSTRG.44512.14	1.06534	2.39049	28.8003	4.34798e-07	0.0439298	ENSG00000164830.19	OXR1
MSTRG.9439.7	3.544	1.78874	28.7412	4.47342e-07	0.0451972	ENSG00000010292.13	NCAPD2
ENST00000559229.2	-1.90529	1.66056	28.6681	4.60988e-07	0.046576	ENSG00000213928.10	IRF9

## Sheet: Figure 3C
Figure 3C: Differential expression analysis of transcripts between the rhythmic↑ and mixed groups in the CLBP cohort.
isoform_id	logFC	logCPM	F	PValue	FWER	gene_id	gene_name
MSTRG.22494.26	4.93783	1.57037	102.082	1.84706e-17	1.86618e-12	ENSG00000123146.20	ADGRE5
MSTRG.23670.8	4.24568	1.51371	68.6627	2.79273e-13	2.82164e-08	ENSG00000105373.19	NOP53
MSTRG.39660.2	-3.46359	1.33236	65.7434	7.05075e-13	7.12373e-08	ENSG00000135334.9	AKIRIN2
MSTRG.23308.2	-3.52504	1.23813	108.836	2.75108e-10	2.77956e-05	ENSG00000176396.11	EID2
MSTRG.3550.1	4.32811	1.58697	46.8891	4.20986e-10	4.25344e-05	ENSG00000057252.13	SOAT1
MSTRG.83.33	5.95417	3.54768	46.8546	4.26247e-10	4.30658e-05	MSTRG.83	MSTRG.83
MSTRG.17769.3	-2.77641	2.07857	43.6484	1.36857e-09	0.000138273	ENSG00000141101.13	NOB1
MSTRG.31920.16	-1.89075	1.7429	43.3769	1.51244e-09	0.00015281	ENSG00000144747.17	TMF1
ENST00000458477.6	4.55996	3.08749	43.0056	1.73448e-09	0.000175244	ENSG00000089159.17	PXN
MSTRG.37271.11	-2.65185	1.76965	42.603	2.01309e-09	0.000203393	ENSG00000238160.2	LINC02863
MSTRG.12110.3	-4.77783	2.23747	41.4556	3.08468e-09	0.00031166	ENSG00000120690.16	ELF1
MSTRG.48796.39	3.6076	1.75442	41.4178	3.12854e-09	0.000316092	ENSG00000169100.14_PAR_Y	SLC25A6
MSTRG.24554.11	-1.72266	2.00139	40.8533	3.85387e-09	0.000389376	ENSG00000197872.11	CYRIA
MSTRG.5788.7	-2.8972	1.83014	40.4702	4.46253e-09	0.000450872	ENSG00000213551.7	DNAJC9
MSTRG.20594.67	-3.92391	1.67548	39.013	7.74144e-09	0.000782156	ENSG00000129657.16	SEC14L1
MSTRG.31653.41	3.23067	1.32932	37.8306	1.21561e-08	0.00122819	ENSG00000233276.8	GPX1
MSTRG.29021.15	-4.04141	1.40098	36.7842	1.81815e-08	0.00183696	ENSG00000101152.11	DNAJC5
MSTRG.8675.2	-2.95609	1.68705	36.151	2.32314e-08	0.00234719	ENSG00000184384.14	MAML2
MSTRG.31612.12	4.45081	1.95247	36.1447	2.32881e-08	0.00235291	ENSG00000164054.17	SHISA5
MSTRG.15031.7	-2.46535	1.44426	68.9707	2.60778e-08	0.00263477	ENSG00000180979.10	LRRC57
MSTRG.4201.1	-2.55124	1.68264	35.27	3.2736e-08	0.00330748	MSTRG.4201	MSTRG.4201
MSTRG.20921.3	-2.25921	1.5638	40.5636	3.53476e-08	0.00357134	ENSG00000118680.14	MYL12B
MSTRG.846.1	-3.40771	1.94089	33.6828	6.10733e-08	0.00617054	ENSG00000000938.13	FGR
MSTRG.18459.36	2.61465	1.53781	33.2393	7.27977e-08	0.00735512	ENSG00000141503.17	MINK1
MSTRG.31260.10	3.98218	1.97949	32.2797	1.06663e-07	0.0107767	ENSG00000091317.8	CMTM6
ENST00000381683.10	-3.41913	3.00461	32.0759	1.15718e-07	0.0116916	ENSG00000100129.18	EIF3L
MSTRG.19637.4	-4.06846	2.82718	31.9019	1.24069e-07	0.0125353	ENSG00000198863.8	RUNDC1
MSTRG.20505.44	2.69623	1.39045	31.3928	1.52211e-07	0.0153786	ENSG00000177728.17	TMEM94
MSTRG.19518.25	2.91452	1.33762	30.9611	1.81131e-07	0.0183006	ENSG00000188895.12	MSL1
MSTRG.30653.25	-4.06494	2.66633	30.3399	2.32897e-07	0.0235307	ENSG00000235568.7	NFAM1
MSTRG.22019.5	-2.97577	1.46647	30.2489	2.41661e-07	0.0244162	ENSG00000178951.9	ZBTB7A
MSTRG.35389.4	-2.0051	1.71415	30.1347	2.5314e-07	0.025576	ENSG00000120519.16	SLC10A7
MSTRG.42381.1	-3.14421	1.55949	29.6569	3.07488e-07	0.0310671	ENSG00000004059.11	ARF5
MSTRG.13182.5	-2.40873	1.42537	29.6183	3.12375e-07	0.0315608	ENSG00000129515.20	SNX6
MSTRG.20509.10	-2.14338	1.68016	29.1566	3.77251e-07	0.0381156	ENSG00000266714.10	MYO15B
MSTRG.15479.4	-3.36297	1.7477	28.9531	4.10074e-07	0.0414318	ENSG00000241839.10	PLEKHO2
ENST00000639255.1	-2.49341	1.84259	28.7166	4.51892e-07	0.0456569	ENSG00000082212.13	ME2

## Sheet: Figure 3D
Figure 3D: Differential expression analysis of transcripts between the rhythmic↑ and constant high groups in the CLBP cohort.
isoform_id	logFC	logCPM	F	PValue	FWER	gene_id	gene_name
MSTRG.20594.67	-4.68965	1.67548	61.9603	2.3975e-12	2.42231e-07	ENSG00000129657.16	SEC14L1
MSTRG.39660.2	-3.70126	1.33236	53.765	4.05028e-11	4.0922e-06	ENSG00000135334.9	AKIRIN2
MSTRG.6863.22	3.30892	1.45187	49.8305	1.47601e-10	1.49129e-05	ENSG00000110665.12	C11orf21
MSTRG.30591.7	-8.0629	3.61534	46.4263	4.97392e-10	5.0254e-05	ENSG00000100393.14	EP300
MSTRG.42381.1	-3.5928	1.55949	39.2456	7.08716e-09	0.000716051	ENSG00000004059.11	ARF5
MSTRG.15479.4	-3.23209	1.7477	39.0295	7.69314e-09	0.000777277	ENSG00000241839.10	PLEKHO2
ENST00000681002.1	-3.68498	2.05441	37.3526	1.46044e-08	0.00147556	ENSG00000111331.14	OAS3
MSTRG.8675.2	-3.64134	1.68705	37.2871	1.49773e-08	0.00151324	ENSG00000184384.14	MAML2
MSTRG.17769.3	-2.47176	2.07857	36.6323	1.92804e-08	0.001948	ENSG00000141101.13	NOB1
MSTRG.14554.106	-4.12201	2.25226	36.0897	2.37904e-08	0.00240366	ENSG00000211899.10	IGHM
MSTRG.18327.7	-3.90646	1.62909	35.8734	2.58759e-08	0.00261437	ENSG00000132376.20	INPP5K
ENST00000639255.1	-2.8662	1.84259	35.475	3.02186e-08	0.00305314	ENSG00000082212.13	ME2
ENST00000644218.1	-2.5259	1.61009	35.1124	3.4815e-08	0.00351753	ENSG00000166340.18	TPP1
MSTRG.30564.8	3.39812	1.46692	34.563	4.31778e-08	0.00436247	ENSG00000100354.21	TNRC6B
MSTRG.35389.4	-1.84912	1.71415	34.3685	4.66067e-08	0.00470891	ENSG00000120519.16	SLC10A7
MSTRG.20521.6	-2.89832	1.75976	34.2814	4.82305e-08	0.00487296	ENSG00000132471.12	WBP2
ENST00000381683.10	-3.59084	3.00461	34.2736	4.83789e-08	0.00488796	ENSG00000100129.18	EIF3L
MSTRG.27092.2	3.34245	2.06249	33.6142	6.27522e-08	0.00634017	ENSG00000003402.21	CFLAR
ENST00000397763.5	-2.48813	1.39851	33.6018	6.30615e-08	0.00637142	ENSG00000142173.16	COL6A2
MSTRG.14554.16	4.72377	3.00612	32.8256	8.58001e-08	0.00866881	ENSG00000211890.4	IGHA2
ENST00000645331.1	-1.66646	4.02528	32.1487	1.12397e-07	0.011356	ENSG00000166340.18	TPP1
MSTRG.31290.3	3.03001	1.90879	32.044	1.17206e-07	0.0118419	ENSG00000153560.12	UBP1
MSTRG.8252.2	2.75223	3.02322	31.9031	1.2401e-07	0.0125293	ENSG00000110203.10	FOLR3
MSTRG.42823.2	-3.09746	1.46104	31.8243	1.27987e-07	0.0129311	ENSG00000170265.12	ZNF282
MSTRG.2211.14	-1.81406	2.20027	31.6587	1.3678e-07	0.0138196	ENSG00000134186.12	PRPF38B
MSTRG.13182.5	-2.19345	1.42537	31.4543	1.48489e-07	0.0150026	ENSG00000129515.20	SNX6
MSTRG.21615.14	-3.60581	1.76189	31.3239	1.5649e-07	0.015811	ENSG00000141664.10	ZCCHC2
MSTRG.4015.34	2.28735	2.1618	30.8508	1.89382e-07	0.0191342	ENSG00000203710.12	CR1
ENST00000382040.4	-2.26833	3.38417	30.4671	2.21191e-07	0.0223481	ENSG00000134321.13	RSAD2
MSTRG.10487.3	-3.16933	2.54957	30.4131	2.26085e-07	0.0228425	ENSG00000229117.9	RPL41
MSTRG.1699.1	0.843249	2.96848	29.9882	2.6748e-07	0.0270249	ENSG00000079739.17	PGM1
MSTRG.22019.5	-2.5189	1.46647	29.9898	2.68499e-07	0.0271278	ENSG00000178951.9	ZBTB7A
MSTRG.30653.12	-4.35903	2.05758	29.9067	2.7773e-07	0.0280605	ENSG00000235568.7	NFAM1
ENST00000545237.1	-2.94095	1.66718	29.8192	2.87801e-07	0.029078	ENSG00000033800.14	PIAS1
MSTRG.33710.89	-3.25152	1.91434	29.336	3.50545e-07	0.0354174	ENSG00000236438.7	FAM157A
ENST00000645496.2	1.90914	6.16351	29.3061	3.54867e-07	0.0358539	ENSG00000163682.17	RPL9
MSTRG.19637.4	-3.85117	2.82718	29.1015	3.85872e-07	0.0389866	ENSG00000198863.8	RUNDC1
MSTRG.12867.37	-2.40311	1.34532	35.8811	4.14073e-07	0.0418359	ENSG00000129566.13	TEP1
MSTRG.29012.5	-2.87107	1.38166	28.9076	4.17803e-07	0.0422127	ENSG00000197114.12	ZGPAT

## Sheet: Figure 3E
Figure 3E: Pathway analysis of DETs rhythmic↑ versus any phenotype. P-values are adjusted for multiple testing.
query	significant	p_value	term_size	query_size	intersection_size	precision	recall	term_id	source	term_name	effective_domain_size	source_order	parents	evidence_codes	intersection
query_1	TRUE	7.27752e-05	465	133	16	0.120301	0.0344086	GO:0002757	GO:BP	immune response-activating signaling pathway	21031	1275	c("GO:0002253", "GO:0002764")	IMP,IDA,IMP IBA,IEA,NAS,ISS,IDA IMP NAS,TAS,IMP,TAS,ISS IEA,IDA,IEA,ISS IEA,TAS,ISS IBA IEA	NOP53,CR1,SEC14L1,ELF1,IGHM,FCMR,NLRP1,EP300,OAS3,FGR,IRF1,PARP1,RAPGEF1,SCIMP,PLA2G6,NFAM1
query_1	TRUE	7.74544e-05	3855	133	51	0.383459	0.0132296	GO:0006950	GO:BP	response to stress	21031	2613	GO:0050896	TAS,IMP,IDA IMP IEA,IMP IBA IEA,IDA ISS IBA IEA,IEA,IBA,TAS,IMP IEA,IEA,IDA IBA,TAS,IDA IMP ISS NAS IC IEA,IEA,ISS IEA,IMP IBA NAS IEA,IEA,IDA TAS IEA,IDA,IEP IBA NAS IEA,EXP IDA IMP ISS IBA TAS IEA,IDA IEA,IEA,IMP ISS,IEP,IEA,IDA IMP IBA IEA,IEA,ISS IEA,IBA,IDA IEA,IMP IEA,IDA IEA,IMP IBA IEA,ISS,TAS,TAS IEA,ISS IBA TAS IEA,IDA ISS TAS IEA,IMP,IDA IMP IGI IBA TAS IEA,IEA,ISS IEA,IEA,IEA,IMP IEA,…	ADGRE5,NOP53,CR1,SEC14L1,AKIRIN2,CNN2,ANXA6,JMJD1C,IFI6,CNPY3,IGHM,FCMR,NLRP1,TMF1,CFLAR,GPX1,TSPAN18,EP300,JCHAIN,TREML1,DDB1,EIF2AK1,TSC22D3,LYST,PXN,ASH1L,OAS3,GSN,ZBTB7A,TF,RPL13A,SOD2,SMG1,MCL1,JAML,ENTPD1,LSP1,FGR,IRF1,SH3GLB1,PARP1,UBE3A,SCIMP,SHISA5,SLC4A1,SMCHD1,IRF9,PLA2G6,NFAM1,SLC2A1,TRIM62
query_1	TRUE	9.23214e-05	1791	133	32	0.240602	0.0178671	GO:0006952	GO:BP	defense response	21031	2614	GO:0006950	TAS,IMP,IDA IMP IEA,IMP IBA IEA,ISS IBA IEA,IMP IEA,IEA,IDA IBA,TAS,IDA IMP ISS NAS IC IEA,IEA,IEA,IEA,TAS IEA,IDA,NAS,IEA,IMP ISS,IEA,IDA IMP IBA IEA,IEA,IBA,IDA IEA,TAS IEA,ISS IBA TAS IEA,IDA ISS TAS IEA,IDA IMP IEA,ISS IEA,IEA,IDA,NAS,IDA IMP IBA IEA	ADGRE5,NOP53,CR1,SEC14L1,AKIRIN2,IFI6,CNPY3,IGHM,FCMR,NLRP1,TMF1,GPX1,TSPAN18,EP300,JCHAIN,TREML1,EIF2AK1,LYST,ASH1L,OAS3,GSN,TF,RPL13A,LSP1,FGR,IRF1,PARP1,SCIMP,IRF9,PLA2G6,NFAM1,TRIM62
query_1	TRUE	0.000157826	492	133	16	0.120301	0.0325203	GO:0002764	GO:BP	immune response-regulating signaling pathway	21031	1282	c("GO:0007165", "GO:0050776")	IMP,IDA,IMP IBA,IEA,NAS,ISS IEA,IDA IMP NAS,TAS,IMP,TAS,ISS IEA,IDA,IEA,ISS IEA,TAS,ISS IBA IEA	NOP53,CR1,SEC14L1,ELF1,IGHM,FCMR,NLRP1,EP300,OAS3,FGR,IRF1,PARP1,RAPGEF1,SCIMP,PLA2G6,NFAM1
query_1	TRUE	0.000442756	531	133	16	0.120301	0.0301318	GO:0002253	GO:BP	activation of immune response	21031	792	c("GO:0002376", "GO:0050778")	IMP,IDA IMP IBA IEA,IMP IBA,IEA,IBA NAS,ISS,IDA IMP NAS,TAS,IMP,TAS,ISS IEA,IDA,IEA,ISS IEA,TAS,ISS IBA IEA	NOP53,CR1,SEC14L1,ELF1,IGHM,FCMR,NLRP1,EP300,OAS3,FGR,IRF1,PARP1,RAPGEF1,SCIMP,PLA2G6,NFAM1
query_1	TRUE	0.000471932	2776	133	40	0.300752	0.0144092	GO:0002376	GO:BP	immune system process	21031	913	GO:0008150	TAS,IMP,IDA IMP IBA IEA,IMP IBA IEA,ISS IBA IEA,IEA,IEA,IMP TAS IEA,IEA,IDA ISS IBA NAS IEA,ISS IEA,IDA IMP NAS IEA,IBA,IEA,TAS IEA,IDA IBA NAS,NAS,IBA IEA,IMP ISS,IMP IEA,IMP IEA,IMP ISS IEA,IBA IEA,IMP,IBA,IDA IEA,IMP ISS IBA IEA,ISS IBA TAS IEA,ISS IBA TAS IEA,IEA,IDA IMP IEA,IEA,ISS IEA,IEA,IBA IEA,IBA,IDA TAS,IDA IMP,ISS IBA IEA,IDA IMP IBA IEA	ADGRE5,NOP53,CR1,SEC14L1,AKIRIN2,CNN2,ELF1,IFI6,CNPY3,IGHM,FCMR,NLRP1,CFLAR,GPX1,EP300,JCHAIN,TREML1,TSC22D3,LYST,OAS3,GSN,ZBTB7A,IGHV2-26,CRTC3,TF,RPL13A,JAML,FGR,IRF1,ST3GAL1,PARP1,RAPGEF1,SCIMP,SLC4A1,IGHV3-72,IRF9,PLA2G6,PECAM1,NFAM1,TRIM62
query_1	TRUE	0.000472857	1724	133	30	0.225564	0.0174014	GO:0044419	GO:BP	biological process involved in interspecies interaction between organisms	21031	11378	GO:0008150	IMP,IDA IMP IEA,IMP IBA IEA,ISS IBA IEA,IMP IEA,IEA,IDA IBA,IDA IMP ISS NAS IEA,IEA,IEA,IDA TAS,IDA,NAS,IDA IMP,IMP ISS,IDA IMP IBA IEA,IMP IEA,IEA,IBA IEA,IDA IEA,IEA,ISS IBA TAS IEA,IDA ISS TAS IEA,IEA,IDA,IDA IMP IEA,ISS IEA,IEA,IDA,IDA IMP IBA IEA	NOP53,CR1,SEC14L1,AKIRIN2,IFI6,CNPY3,IGHM,NLRP1,TMF1,GPX1,EP300,JCHAIN,TREML1,DDB1,LYST,OAS3,GSN,CTSB,TF,RPL13A,SOD2,FGR,IRF1,PYGL,INPP5K,PARP1,SCIMP,IRF9,PLA2G6,TRIM62
query_1	TRUE	0.000825694	1113	133	23	0.172932	0.0206649	GO:0140546	GO:BP	defense response to symbiont	21031	20385	GO:0098542	IMP,IDA IMP IEA,IMP IBA IEA,ISS IBA IEA,IMP IEA,IEA,IDA IBA,IDA IMP NAS IEA,TAS,IDA,NAS,IMP ISS,IDA IMP IBA IEA,IEA,IBA,IDA IEA,ISS IBA IEA,IDA ISS TAS IEA,IDA IMP IEA,ISS IEA,IEA,IDA,IDA IMP IBA IEA	NOP53,CR1,SEC14L1,AKIRIN2,IFI6,CNPY3,IGHM,NLRP1,EP300,JCHAIN,TREML1,LYST,OAS3,GSN,TF,RPL13A,FGR,IRF1,PARP1,SCIMP,IRF9,PLA2G6,TRIM62
query_1	TRUE	0.00108711	1220	133	24	0.180451	0.0196721	GO:0098542	GO:BP	defense response to other organism	21031	19336	c("GO:0006952", "GO:0051707")	IMP,IDA IMP IEA,IMP IBA IEA,ISS IBA IEA,IMP IEA,IEA,IDA IBA,IDA IMP ISS NAS IEA,IEA,TAS,IDA,NAS,IMP ISS,IDA IMP IBA IEA,IEA,IBA,IDA IEA,ISS IBA IEA,IDA ISS TAS IEA,IDA IMP IEA,ISS IEA,IEA,IDA,IDA IMP IBA IEA	NOP53,CR1,SEC14L1,AKIRIN2,IFI6,CNPY3,IGHM,NLRP1,TMF1,EP300,JCHAIN,TREML1,LYST,OAS3,GSN,TF,RPL13A,FGR,IRF1,PARP1,SCIMP,IRF9,PLA2G6,TRIM62
query_1	TRUE	0.00111898	718	133	18	0.135338	0.0250696	GO:0050778	GO:BP	positive regulation of immune response	21031	13681	c("GO:0002684", "GO:0006955", "GO:0048584", "GO:0050776")	IMP,IDA IMP IBA IEA,IMP IBA,ISS IBA IEA,IEA,IBA NAS,ISS,IDA IMP NAS,TAS,IMP,TAS,ISS IEA,IDA,IEA,ISS IEA,TAS,ISS IBA IEA,IDA IEA	NOP53,CR1,SEC14L1,AKIRIN2,ELF1,IGHM,FCMR,NLRP1,EP300,OAS3,FGR,IRF1,PARP1,RAPGEF1,SCIMP,PLA2G6,NFAM1,TRIM62
query_1	TRUE	0.00202832	5440	133	60	0.451128	0.0110294	GO:0051171	GO:BP	regulation of nitrogen compound metabolic process	21031	13995	c("GO:0006807", "GO:0019222")	IMP IEA,IDA,ISS IBA IEA,IMP,IDA IBA IEA,IDA IBA NAS IEA,IBA TAS,IMP,IDA IEA,IDA NAS,IDA ISS IEA,IDA IBA,ISS,IDA IMP,IDA IBA,IDA IMP ISS IBA TAS IEA,ISO IEA,IDA IMP IBA IEA,IMP IBA IEA,IDA NAS,IDA IMP,ISS NAS IEA,IEA,IBA IEA,IDA,IMP,IMP ISS IEA,IDA IMP ISS IBA IEA,IDA IMP IBA IEA,IBA IEA,IDA,IEA,IBA TAS IEA,IDA,IDA IMP IBA IEA,IMP IEA,IMP IEA,ISS,IDA IMP ISS IBA IEA,IDA IBA IEA,IDA IBA IEA,IEA,IEA…	NOP53,CR1,AKIRIN2,SOAT1,MAML2,ELF1,JMJD1C,IFI6,AGO4,NLRP1,TMF1,HNRNPH1,CFLAR,GPX1,EID2,EP300,MSL1,TNRC6B,WBP2,SNX6,DDB1,EIF2AK1,TSC22D3,ASH1L,OAS3,ME2,GSN,ZBTB7A,CHD8,CRTC3,ARHGEF11,TF,NFE2L1,RPS2,RPL13A,SOD2,SMG1,FGR,IRF1,MEF2D,ZGPAT,NCOA4,CCAR1,DDAH2,ZSWIM8,INPP5K,UBP1,PTP4A3,ZMIZ2,PARP1,UBE3A,SLC4A1,SMCHD1,IRF9,PLA2G6,PECAM1,CIC,NFAM1,ZNF217,TRIM62
query_1	TRUE	0.00203207	1548	133	27	0.203008	0.0174419	GO:0051707	GO:BP	response to other organism	21031	14359	c("GO:0043207", "GO:0044419")	IMP,IDA IMP IEA,IMP IBA IEA,ISS IBA IEA,IMP IEA,IEA,IDA IBA,IDA IMP ISS NAS IEA,IEA,IEA,TAS,IDA,NAS,IMP ISS,IDA IMP IBA IEA,IEA,IBA IEA,IDA IEA,IEA,ISS IBA TAS IEA,IDA ISS TAS IEA,IEA,IDA IMP IEA,ISS IEA,IEA,IDA,IDA IMP IBA IEA	NOP53,CR1,SEC14L1,AKIRIN2,IFI6,CNPY3,IGHM,NLRP1,TMF1,GPX1,EP300,JCHAIN,TREML1,LYST,OAS3,GSN,TF,RPL13A,SOD2,FGR,IRF1,PYGL,PARP1,SCIMP,IRF9,PLA2G6,TRIM62
query_1	TRUE	0.0021091	1551	133	27	0.203008	0.0174081	GO:0043207	GO:BP	response to external biotic stimulus	21031	10929	c("GO:0009605", "GO:0009607")	IMP,IDA IMP IEA,IMP IBA IEA,ISS IBA IEA,IMP IEA,IEA,IDA IBA,IDA IMP ISS NAS IEA,IEA,IEA,TAS,IDA,NAS,IMP ISS,IDA IMP IBA IEA,IEA,IBA IEA,IDA IEA,IEA,ISS IBA TAS IEA,IDA ISS TAS IEA,IEA,IDA IMP IEA,ISS IEA,IEA,IDA,IDA IMP IBA IEA	NOP53,CR1,SEC14L1,AKIRIN2,IFI6,CNPY3,IGHM,NLRP1,TMF1,GPX1,EP300,JCHAIN,TREML1,LYST,OAS3,GSN,TF,RPL13A,SOD2,FGR,IRF1,PYGL,PARP1,SCIMP,IRF9,PLA2G6,TRIM62
query_1	TRUE	0.0029347	1984	133	31	0.233083	0.015625	GO:0012501	GO:BP	programmed cell death	21031	4630	GO:0008219	IMP,IBA IEA,IBA IEA,IEA,IMP IBA IEA,IEA,TAS,IDA NAS IEA,IEA,IDA IMP IBA TAS IEA,IMP IEA,IDA IMP,IGI,IEA,IBA IEA,IMP,IMP,IEA,TAS,IDA IMP IGI ISS IEA,IDA IMP IGI IBA IEA,IDA,IEA,IMP IEA,IDA IEA,TAS,IMP IBA TAS IEA,IEA,IEA,IDA ISS IEA,IEA	NOP53,ANXA6,PLEKHO2,DNAJC5,IFI6,AGO4,FCMR,NLRP1,TMF1,CFLAR,GPX1,EP300,SNX6,DDB1,TSC22D3,GSN,ZBTB7A,CHD8,CTSB,SOD2,MCL1,IRF1,MEF2D,SH3GLB1,CCAR1,DDAH2,BIRC6,PYGL,ST3GAL1,PARP1,SHISA5
query_1	TRUE	0.00306206	1988	133	31	0.233083	0.0155936	GO:0006955	GO:BP	immune response	21031	2617	c("GO:0002376", "GO:0050896")	TAS,IMP,IDA IMP IBA IEA,IMP IBA IEA,ISS IBA IEA,IEA,IMP TAS IEA,IEA,IDA IBA NAS IEA,ISS IEA,IDA IMP NAS IEA,IEA,TAS,IDA IBA NAS,NAS,IMP,IMP IEA,IEA,IBA IEA,IBA,IDA IEA,ISS IBA TAS IEA,ISS TAS IEA,IEA,IDA IMP IEA,IEA,ISS IEA,IBA IEA,IDA TAS,ISS IBA IEA,IDA IMP IBA IEA	ADGRE5,NOP53,CR1,SEC14L1,AKIRIN2,ELF1,IFI6,CNPY3,IGHM,FCMR,NLRP1,GPX1,EP300,JCHAIN,TREML1,LYST,OAS3,GSN,IGHV2-26,TF,RPL13A,FGR,IRF1,ST3GAL1,PARP1,RAPGEF1,SCIMP,IGHV3-72,PLA2G6,NFAM1,TRIM62
query_1	TRUE	0.00306206	1988	133	31	0.233083	0.0155936	GO:0008219	GO:BP	cell death	21031	3180	GO:0009987	IMP,IBA IEA,IBA IEA,IEA,IMP IBA IEA,IEA,TAS,IDA NAS IEA,IEA,IDA IMP IBA TAS IEA,IMP IEA,IDA IMP,IGI,IEA,IBA IEA,IMP,IMP,IEA,TAS,IDA IMP IGI ISS IEA,IDA IMP IGI IBA IEA,IDA,IEA,IMP IEA,IDA IEA,TAS,IMP IBA TAS IEA,IEA,IEA,IDA ISS IEA,IEA	NOP53,ANXA6,PLEKHO2,DNAJC5,IFI6,AGO4,FCMR,NLRP1,TMF1,CFLAR,GPX1,EP300,SNX6,DDB1,TSC22D3,GSN,ZBTB7A,CHD8,CTSB,SOD2,MCL1,IRF1,MEF2D,SH3GLB1,CCAR1,DDAH2,BIRC6,PYGL,ST3GAL1,PARP1,SHISA5
query_1	TRUE	0.00323089	1586	133	27	0.203008	0.017024	GO:0009607	GO:BP	response to biotic stimulus	21031	3572	GO:0050896	IMP,IDA IMP IEA,IMP IBA IEA,ISS IBA IEA,IMP IEA,IEA,IDA IBA,IDA IMP ISS NAS IEA,IEA,IEA,TAS,IDA,NAS,IMP ISS,IDA IMP IBA IEA,IEA,IBA IEA,IDA IEA,IEA,ISS IBA TAS IEA,IDA ISS TAS IEA,IEA,IDA IMP IEA,ISS IEA,IEA,IDA,IDA IMP IBA IEA	NOP53,CR1,SEC14L1,AKIRIN2,IFI6,CNPY3,IGHM,NLRP1,TMF1,GPX1,EP300,JCHAIN,TREML1,LYST,OAS3,GSN,TF,RPL13A,SOD2,FGR,IRF1,PYGL,PARP1,SCIMP,IRF9,PLA2G6,TRIM62
query_1	TRUE	0.00418175	1913	133	30	0.225564	0.0156822	GO:0006915	GO:BP	apoptotic process	21031	2593	GO:0012501	IMP,IBA IEA,IBA IEA,IEA,IMP IBA IEA,IEA,TAS,IDA NAS IEA,IEA,IDA IMP IBA TAS IEA,IMP IEA,IDA IMP,IGI,IEA,IBA IEA,IMP,IMP,IEA,TAS,IDA IMP IGI ISS IEA,IDA IMP IGI IBA IEA,IDA,IEA,IEA,IDA IEA,TAS,IMP IBA TAS IEA,IEA,IDA IEA,IEA	NOP53,ANXA6,PLEKHO2,DNAJC5,IFI6,AGO4,FCMR,NLRP1,TMF1,CFLAR,GPX1,EP300,SNX6,DDB1,TSC22D3,GSN,ZBTB7A,CHD8,CTSB,SOD2,MCL1,IRF1,MEF2D,SH3GLB1,CCAR1,DDAH2,BIRC6,ST3GAL1,PARP1,SHISA5
query_1	TRUE	0.00485343	965	133	20	0.150376	0.0207254	GO:0045087	GO:BP	innate immune response	21031	11659	c("GO:0006955", "GO:0140546")	IMP,IDA IMP IEA,IMP IBA IEA,ISS IBA IEA,IMP IEA,IEA,IDA,IDA IMP NAS IEA,TAS,IDA,NAS,IMP,IMP IEA,IEA,IDA IEA,ISS IBA IEA,ISS TAS IEA,IDA IMP IEA,ISS IEA,IDA IMP IBA IEA	NOP53,CR1,SEC14L1,AKIRIN2,IFI6,CNPY3,IGHM,NLRP1,EP300,JCHAIN,TREML1,LYST,OAS3,GSN,RPL13A,FGR,IRF1,PARP1,SCIMP,TRIM62
query_1	TRUE	0.00498162	881	133	19	0.142857	0.0215664	GO:0050776	GO:BP	regulation of immune response	21031	13679	c("GO:0002682", "GO:0006955", "GO:0048583")	IMP,IDA IMP IBA IEA,IMP IBA,ISS IBA IEA,IEA,IBA NAS,ISS IEA,IDA IMP NAS,IEA,TAS,IMP,ISS TAS IEA,ISS TAS IEA,IDA IMP,IEA,ISS IEA,TAS,ISS IBA IEA,IDA IEA	NOP53,CR1,SEC14L1,AKIRIN2,ELF1,IGHM,FCMR,NLRP1,GPX1,EP300,OAS3,FGR,IRF1,PARP1,RAPGEF1,SCIMP,PLA2G6,NFAM1,TRIM62
query_1	TRUE	0.00576473	362	133	12	0.0902256	0.0331492	GO:0030522	GO:BP	intracellular receptor signaling pathway	21031	7073	GO:0007165	IMP,IMP IBA,IDA IMP,IDA,IDA,IDA,IMP,IMP,NAS,IDA IEA,IDA IEA,ISS IEA	NOP53,SEC14L1,NLRP1,TMF1,EP300,WBP2,OAS3,ZBTB7A,NCOA4,PARP1,UBE3A,SCIMP
query_1	TRUE	0.0122586	5591	133	59	0.443609	0.0105527	GO:0080090	GO:BP	regulation of primary metabolic process	21031	18320	c("GO:0019222", "GO:0044238")	IMP IEA,IDA,ISS IBA IEA,IMP,IDA IBA IEA,IDA IBA NAS IEA,IBA TAS,IMP,IDA IEA,IDA NAS,IDA ISS IEA,IDA IBA,ISS,IDA IMP,IDA IBA,IDA IMP ISS IBA TAS IEA,ISO IEA,IDA IMP IBA IEA,IMP IBA IEA,IDA NAS,IDA IMP ISS IEA,ISS NAS IEA,IEA,IBA IEA,IDA,IMP,IMP ISS IEA,IDA IMP ISS IBA IEA,IDA IMP IBA IEA,IBA IEA,IDA,IEA,IBA TAS IEA,IDA,IDA IMP IBA IEA,IMP IEA,IMP IEA,ISS,IDA IMP ISS IBA IEA,IDA IBA IEA,IDA IBA IEA…	NOP53,CR1,AKIRIN2,SOAT1,MAML2,ELF1,JMJD1C,IFI6,AGO4,NLRP1,TMF1,HNRNPH1,CFLAR,GPX1,EID2,EP300,MSL1,TNRC6B,WBP2,SNX6,DDB1,EIF2AK1,TSC22D3,ASH1L,OAS3,ME2,GSN,ZBTB7A,CHD8,CRTC3,ARHGEF11,TF,NFE2L1,RPS2,RPL13A,SOD2,SMG1,FGR,IRF1,MEF2D,ZGPAT,NCOA4,CCAR1,ZSWIM8,INPP5K,UBP1,PTP4A3,ZMIZ2,PARP1,UBE3A,SLC4A1,SMCHD1,IRF9,PLA2G6,PECAM1,CIC,NFAM1,ZNF217,TRIM62
query_1	TRUE	0.0132727	8976	133	82	0.616541	0.00913547	GO:0050896	GO:BP	response to stimulus	21031	13774	GO:0008150	IBA TAS IEA,IMP IEA,IDA IMP IBA IEA,TAS IEA,IBA TAS,IMP IBA IEA,IDA ISS IBA IEA,IDA IBA IEA,IDA IEA,IBA IEA,IEA,TAS,IMP IBA TAS IEA,TAS,IEA,IDA IBA NAS IEA,ISS TAS IEA,IDA IMP ISS NAS IC IEA,IDA IEA,IDA IMP IEP ISS IEA,IMP IBA NAS IEA,IEA,IDA,IDA IMP TAS IEA,IDA IMP,IBA TAS,IDA IBA NAS,IMP ISS IBA TAS,IDA IEP IBA NAS IEA,IEA,IDA IGI NAS IEA,EXP IDA IMP ISS IBA TAS IEA,IDA IEA,IEA,IMP ISS,IDA IEP …	ADGRE5,NOP53,CR1,GDI2,CAP1,SEC14L1,AKIRIN2,MAML2,CNN2,ANXA6,ELF1,JMJD1C,IFI6,THAP12,CNPY3,IGHM,FCMR,NLRP1,TMF1,CFLAR,GPX1,TSPAN18,EID2,EP300,WBP2,OSTF1,JCHAIN,MINK1,TREML1,COL6A2,SNX6,DDB1,EIF2AK1,TSC22D3,LYST,PXN,ASH1L,C2CD5,OAS3,GSN,ZBTB7A,IGHV2-26,CHD8,CRTC3,CTSB,ARHGEF11,TF,RPL13A,SOD2,SMG1,MCL1,JAML,IRAG1,ENTPD1,LSP1,FGR,IRF1,SH3GLB1,ZGPAT,NCOA4,BIRC6,PYGL,INPP5K,PIEZO1,ST3GAL1,PTP4A3,ATP6V0…
query_1	TRUE	0.0169642	2723	133	36	0.270677	0.0132207	GO:0009605	GO:BP	response to external stimulus	21031	3570	GO:0050896	IMP,IDA IMP IEA,IMP IBA IEA,ISS IBA IEA,IDA,IMP IEA,IEA,IDA IBA,IDA IMP ISS NAS IC IEA,IEA,IEA,IDA TAS,IDA,NAS,IDA,IMP ISS,IEA,IDA IMP IBA IEA,ISS IEA,IEA,IBA IEA,IDA IEA,IEA,IMP IBA,IEA,ISS IBA TAS IEA,IDA IEP ISS TAS IEA,IMP,IEA,IBA,IDA IMP IEA,ISS IEA,IEA,IDA IEA,IEA,IDA IMP IBA IEA	NOP53,CR1,SEC14L1,AKIRIN2,CNN2,IFI6,CNPY3,IGHM,NLRP1,TMF1,GPX1,EP300,JCHAIN,TREML1,EIF2AK1,LYST,ASH1L,OAS3,GSN,CHD8,TF,RPL13A,SOD2,JAML,LSP1,FGR,IRF1,SH3GLB1,PYGL,PIEZO1,PARP1,SCIMP,IRF9,PLA2G6,SLC2A1,TRIM62
query_1	TRUE	0.0207596	3711	133	44	0.330827	0.0118566	GO:0009893	GO:BP	positive regulation of metabolic process	21031	3791	c("GO:0008152", "GO:0019222", "GO:0048518")	IMP IEA,IDA,ISS IBA IEA,IMP,IDA IBA IEA,IEA,IDA NAS IEA,IDA ISS NAS,IDA IEA,IDA IMP ISS IBA TAS IEA,ISO IEA,IMP IBA,IMP IBA IEA,IDA,IDA IMP ISS IEA,IEA,IMP,IMP ISS IEA,IDA IMP IEA,IBA IEA,IDA,IEA,IDA,IEA,ISS IEA,IDA IMP ISS IEA,IDA IBA IEA,IMP,IEA,IEA,ISS IBA,IDA IEA,ISS IEA,IDA,IDA,IDA IGI IEA,IDA IEA,ISS IEA,IMP,IDA IEA,IBA,IMP,NAS IEA,IEA	NOP53,CR1,AKIRIN2,SOAT1,MAML2,CNN2,ELF1,NLRP1,TMF1,EP300,MSL1,TNRC6B,WBP2,JCHAIN,DDB1,ASH1L,OAS3,GSN,CHD8,CRTC3,ARHGEF11,TF,RPS2,SOD2,FGR,IRF1,MEF2D,SH3GLB1,NCOA4,CCAR1,DDAH2,ZSWIM8,INPP5K,UBP1,ZMIZ2,PARP1,UBE3A,SCIMP,SMCHD1,IRF9,PLA2G6,PECAM1,NFAM1,TRIM62
query_1	TRUE	0.0229197	415	133	12	0.0902256	0.0289157	GO:0045088	GO:BP	regulation of innate immune response	21031	11660	c("GO:0002831", "GO:0031347", "GO:0032101", "GO:0045087", "GO:0050776")	IMP,IDA,IMP IBA,ISS IBA IEA,IDA IMP NAS,TAS,IMP,ISS IEA,ISS TAS IEA,IDA IMP,ISS IEA,IDA IEA	NOP53,CR1,SEC14L1,AKIRIN2,NLRP1,EP300,OAS3,FGR,IRF1,PARP1,SCIMP,TRIM62
query_1	TRUE	0.0242337	124	133	7	0.0526316	0.0564516	GO:0030518	GO:BP	intracellular steroid hormone receptor signaling pathway	21031	7070	c("GO:0030522", "GO:0043401")	IDA,IDA,IDA,IMP,NAS,IEA,IDA IEA	TMF1,EP300,WBP2,ZBTB7A,NCOA4,PARP1,UBE3A
query_1	TRUE	0.0319598	2685	133	35	0.263158	0.0130354	GO:0031328	GO:BP	positive regulation of cellular biosynthetic process	21031	7377	c("GO:0009891", "GO:0031325", "GO:0031326", "GO:0044249")	ISS IBA IEA,IMP,IDA IBA IEA,IEA,IDA NAS IEA,IDA ISS,IDA IEA,IDA IMP ISS IBA TAS IEA,ISO IEA,IMP IBA IEA,ISS IEA,IEA,IMP,IMP ISS IEA,IDA IMP IEA,IBA IEA,IDA,IEA,IEA,ISS IEA,IDA IMP ISS IEA,IDA IBA IEA,IEA,IEA,ISS IBA,ISS IEA,IDA,IDA,IDA IEA,IEA,ISS IEA,IDA IEA,IBA,NAS IEA,IEA	AKIRIN2,SOAT1,MAML2,CNN2,ELF1,NLRP1,TMF1,EP300,MSL1,WBP2,DDB1,ASH1L,OAS3,GSN,CHD8,CRTC3,ARHGEF11,TF,SOD2,FGR,IRF1,MEF2D,NCOA4,CCAR1,DDAH2,INPP5K,UBP1,ZMIZ2,PARP1,UBE3A,SCIMP,IRF9,PLA2G6,NFAM1,TRIM62
query_1	TRUE	0.0362083	299	133	10	0.075188	0.0334448	GO:0002429	GO:BP	immune response-activating cell surface receptor signaling pathway	21031	959	c("GO:0002757", "GO:0002768")	IDA,IEA,NAS,ISS,TAS,TAS,IEA,ISS IEA,TAS,ISS IBA IEA	CR1,ELF1,IGHM,FCMR,EP300,FGR,RAPGEF1,SCIMP,PLA2G6,NFAM1
query_1	TRUE	0.0377846	2706	133	35	0.263158	0.0129342	GO:0009891	GO:BP	positive regulation of biosynthetic process	21031	3789	c("GO:0009058", "GO:0009889", "GO:0009893")	ISS IBA IEA,IMP,IDA IBA IEA,IEA,IDA NAS IEA,IDA ISS,IDA IEA,IDA IMP ISS IBA TAS IEA,ISO IEA,IMP IBA IEA,ISS IEA,IEA,IMP,IMP ISS IEA,IDA IMP IEA,IBA IEA,IDA,IEA,IEA,ISS IEA,IDA IMP ISS IEA,IDA IBA IEA,IEA,IEA,ISS IBA,ISS IEA,IDA,IDA,IDA IEA,IEA,ISS IEA,IDA IEA,IBA,NAS IEA,IEA	AKIRIN2,SOAT1,MAML2,CNN2,ELF1,NLRP1,TMF1,EP300,MSL1,WBP2,DDB1,ASH1L,OAS3,GSN,CHD8,CRTC3,ARHGEF11,TF,SOD2,FGR,IRF1,MEF2D,NCOA4,CCAR1,DDAH2,INPP5K,UBP1,ZMIZ2,PARP1,UBE3A,SCIMP,IRF9,PLA2G6,NFAM1,TRIM62
query_1	TRUE	0.0381342	4836	133	52	0.390977	0.0107527	GO:0044271	GO:BP	cellular nitrogen compound biosynthetic process	21031	11312	c("GO:0034641", "GO:0044249")	IMP,ISS IBA IEA,IDA IBA IEA,IDA IBA NAS IEA,IDA TAS NAS,IBA TAS,IDA IEA,IDA,ISS,IDA IBA,IDA IMP ISS IBA TAS IEA,ISO IEA,IDA IEA,IMP IBA IEA,IDA,NAS IEA,IEA,IBA IEA,IDA IMP ISS IBA IEA,IDA IMP IBA IEA,IBA IEA,IDA,IEA,IBA TAS IEA,IBA NAS IC IEA,IDA IMP IBA NAS IC IEA,IMP IEA,IDA IMP ISS IBA IEA,IDA IBA IEA,IDA IBA IEA,IEA,IEA,ISS IBA,IDA ISS IEA,IDA IBA IEA,IDA IBA NAS IC IEA,IDA IBA IEA,IBA IEA,ID…	NOP53,AKIRIN2,MAML2,ELF1,NOP10,JMJD1C,AGO4,TMF1,CFLAR,EID2,EP300,MSL1,TNRC6B,WBP2,SNX6,EIF2AK1,TSC22D3,ASH1L,ZBTB7A,CHD8,CRTC3,ARHGEF11,TF,NFE2L1,RPS2,RPL13A,SOD2,IRF1,MEF2D,ZGPAT,NCOA4,CCAR1,DDAH2,INPP5K,ST3GAL1,EIF3L,UBP1,EIF2S3B,PTP4A3,ZMIZ2,PARP1,UBE3A,RPL7A,IRF9,PLA2G6,ADRM1,CIC,NFAM1,RPL41,ZNF217,TEP1,TRIM62
query_1	TRUE	0.0448902	7394	133	70	0.526316	0.00946714	GO:0051716	GO:BP	cellular response to stimulus	21031	14364	c("GO:0009987", "GO:0050896")	IBA TAS IEA,IMP IEA,IDA,TAS IEA,IBA TAS,IMP IBA IEA,IDA,IDA IBA IEA,IDA,IBA IEA,IEA,IMP IBA,TAS,NAS,ISS IEA,IDA IMP NAS,IDA IEA,IDA IMP IEP IEA,IMP NAS IEA,IDA,IDA IMP TAS,IDA IMP,IBA TAS,IMP ISS IBA TAS,IDA,IDA IGI NAS,EXP IDA IMP ISS IBA TAS IEA,IDA IEA,ISS,IDA IEP IBA TAS,IEA,IDA ISS,IMP,IEA,IMP ISS IEA,IDA IBA IEA,IEA,IEP,IDA IBA TAS IEA,IGI IEA,IDA IEA,IMP ISS IEA,IDA IEA,IMP IGI IBA IEA,IMP…	ADGRE5,NOP53,CR1,GDI2,CAP1,SEC14L1,AKIRIN2,MAML2,CNN2,ANXA6,ELF1,IFI6,THAP12,IGHM,FCMR,NLRP1,TMF1,CFLAR,GPX1,EID2,EP300,WBP2,OSTF1,MINK1,TREML1,SNX6,DDB1,EIF2AK1,LYST,PXN,ASH1L,C2CD5,OAS3,GSN,ZBTB7A,CHD8,CRTC3,CTSB,ARHGEF11,TF,RPL13A,SOD2,SMG1,MCL1,JAML,IRAG1,LSP1,FGR,IRF1,SH3GLB1,ZGPAT,NCOA4,BIRC6,INPP5K,PIEZO1,PTP4A3,ATP6V0D1,PARP1,RAPGEF1,UBE3A,SCIMP,WASF2,SHISA5,SMCHD1,IRF9,PLA2G6,PECAM1,NFAM…
query_1	TRUE	0.0479753	6250	133	62	0.466165	0.00992	GO:0048518	GO:BP	positive regulation of biological process	21031	13226	c("GO:0008150", "GO:0050789")	IMP IEA,IDA IMP IBA IEA,IMP IBA,ISS IBA IEA,IMP,IDA IBA IEA,IEA,IDA NAS IEA,HMP,IBA NAS,ISS,IDA IMP ISS NAS,IDA IEA,IEP IBA IEA,ISS IEA,IDA IMP ISS IBA TAS IEA,ISO IEA,IMP IBA,IDA IMP IBA IEA,IDA,IMP ISS,IDA IMP ISS IEA,IMP,IEA,IMP ISS IBA,IMP,IDA IBA,IMP ISS IEA,IDA IMP IEA,IBA IEA,IDA,IDA IGI IEA,IDA,IDA IMP IEA,IDA IGI IBA IEA,ISS,IMP ISS TAS IEA,IDA IMP ISS IEA,IDA IGI IBA IEA,IDA IMP HMP,IEA…	NOP53,CR1,SEC14L1,AKIRIN2,SOAT1,MAML2,CNN2,ELF1,NOP10,IGHM,FCMR,NLRP1,TMF1,CFLAR,GPX1,EP300,MSL1,TNRC6B,WBP2,JCHAIN,MINK1,DDB1,PXN,ASH1L,C2CD5,OAS3,VASP,GSN,CHD8,CRTC3,ARHGEF11,TF,RPS2,SOD2,MCL1,JAML,FGR,IRF1,MEF2D,SH3GLB1,NCOA4,CCAR1,DDAH2,BIRC6,ZSWIM8,INPP5K,PIEZO1,UBP1,PTP4A3,ZMIZ2,PARP1,RAPGEF1,UBE3A,SCIMP,WASF2,SHISA5,SMCHD1,IRF9,PLA2G6,PECAM1,NFAM1,TRIM62
query_1	TRUE	4.05071e-07	12345	141	113	0.801418	0.0091535	GO:0005737	GO:CC	cytoplasm	22097	309	c("GO:0005622", "GO:0110165")	IEA,TAS,IDA,TAS,IBA TAS IEA,IBA TAS IEA,IDA IBA IC IEA,IEA,IDA IBA TAS IEA,TAS,IDA IBA IEA,TAS,IDA HDA ISS TAS IEA,IDA IBA IEA,IDA IBA IEA,IDA TAS IEA,IDA IBA IEA,TAS IEA,IDA,ISS IBA TAS IEA,IDA IPI IBA TAS NAS IEA,IDA IBA TAS IEA,IDA,IDA IBA TAS,IDA IBA TAS IEA,IDA IEA,IBA TAS IEA,IDA IEA,IEA,IDA IEA,IDA IMP TAS IEA,TAS,TAS IEA,IDA IBA TAS IEA,IDA IEA,TAS,IDA IBA IEA,IDA IEA,IDA IEA,TAS IEA,IBA …	C11orf21,ADGRE5,NOP53,CR1,GDI2,CAP1,SEC14L1,AKIRIN2,SOAT1,CNN2,ANXA6,PLEKHO2,DNAJC5,DMXL2,IFI6,AGO4,BTBD2,CNPY3,FCMR,TKT,NLRP1,TMF1,HNRNPH1,CFLAR,GPX1,EP300,TNRC6B,WBP2,ARF5,COQ8A,TPP1,NOB1,OSTF1,MINK1,TREML1,COL6A2,SNX6,SLC10A7,DDB1,UBC,EIF2AK1,TSC22D3,LYST,PXN,RNF24,ASH1L,C2CD5,TMCC3,OAS3,VASP,ME2,GSN,ZBTB7A,MYL12B,CRTC3,CTSB,ARHGEF11,TF,NFE2L1,RPS2,RPL13A,SOD2,SMG1,PGM1,MCL1,IRAG1,FGR,IRF1,UBX…
query_1	TRUE	4.75522e-06	4004	141	54	0.382979	0.0134865	GO:0031982	GO:CC	vesicle	22097	1228	GO:0043227	HDA TAS,HDA TAS,HDA TAS,HDA TAS,TAS,IDA HDA IEA,TAS,TAS IEA,IDA IEA,HDA,HDA,IDA,HDA,HDA,IDA HDA IEA,TAS,HDA,HDA,IDA IEA,HDA,IDA IBA IEA,HDA,HDA TAS,IDA IEA,HDA,HDA TAS IEA,HDA,HDA TAS IEA,IDA HDA IBA TAS IEA,HDA,HDA,HDA TAS,HDA,HDA,HDA,HDA TAS,TAS,IEA,HDA,IDA IEA,HDA TAS,HDA,IEA,HDA,HDA IBA TAS IEA,IDA IEA,ISS IEA,HDA IEA,HDA,IDA IEA,HDA TAS,IDA IEA,TAS,HDA IEA	ADGRE5,CR1,GDI2,CAP1,CNN2,ANXA6,PLEKHO2,DNAJC5,DMXL2,DDX23,IGHM,FCMR,TKT,ARF5,TPP1,OSTF1,JCHAIN,MINK1,TREML1,COL6A2,SNX6,DDB1,UBC,C2CD5,VASP,GSN,MYL12B,CTSB,TF,RPS2,SOD2,PGM1,LRRC57,ENTPD1,LSP1,FGR,FOLR3,SH3GLB1,DDAH2,BIRC6,PYGL,ST3GAL1,PTP4A3,ARPC4,ATP6V0D1,RAPGEF1,SCIMP,WASF2,SLC4A1,SGSM2,PECAM1,ANKRD13A,NFAM1,SLC2A1
query_1	TRUE	1.08097e-05	2109	141	36	0.255319	0.0170697	GO:0070062	GO:CC	extracellular exosome	22097	2418	c("GO:0005615", "GO:1903561")	HDA,HDA,HDA,HDA,HDA,HDA,HDA,HDA,HDA,HDA,HDA,HDA,HDA,HDA,HDA,HDA,HDA,HDA,HDA,HDA,HDA,HDA,HDA,HDA,HDA,HDA,HDA,HDA,HDA,HDA,HDA,HDA,HDA,HDA,HDA,HDA	ADGRE5,CR1,GDI2,CAP1,ANXA6,DDX23,IGHM,TKT,ARF5,TPP1,JCHAIN,MINK1,COL6A2,DDB1,UBC,VASP,GSN,MYL12B,CTSB,TF,RPS2,SOD2,PGM1,LRRC57,ENTPD1,LSP1,FGR,DDAH2,PYGL,ST3GAL1,ARPC4,ATP6V0D1,WASF2,SLC4A1,PECAM1,SLC2A1
query_1	TRUE	1.44385e-05	2133	141	36	0.255319	0.0168776	GO:1903561	GO:CC	extracellular vesicle	22097	3690	c("GO:0031982", "GO:0065010")	HDA,HDA,HDA,HDA,HDA,HDA,HDA,HDA,HDA,HDA,HDA,HDA,HDA,HDA,HDA,HDA,HDA,HDA,HDA,HDA,HDA,HDA,HDA,HDA,HDA,HDA,HDA,HDA,HDA,HDA,HDA,HDA,HDA,HDA,HDA,HDA	ADGRE5,CR1,GDI2,CAP1,ANXA6,DDX23,IGHM,TKT,ARF5,TPP1,JCHAIN,MINK1,COL6A2,DDB1,UBC,VASP,GSN,MYL12B,CTSB,TF,RPS2,SOD2,PGM1,LRRC57,ENTPD1,LSP1,FGR,DDAH2,PYGL,ST3GAL1,ARPC4,ATP6V0D1,WASF2,SLC4A1,PECAM1,SLC2A1
query_1	TRUE	1.46122e-05	2134	141	36	0.255319	0.0168697	GO:0065010	GO:CC	extracellular membrane-bounded organelle	22097	2398	c("GO:0043227", "GO:0043230")	HDA,HDA,HDA,HDA,HDA,HDA,HDA,HDA,HDA,HDA,HDA,HDA,HDA,HDA,HDA,HDA,HDA,HDA,HDA,HDA,HDA,HDA,HDA,HDA,HDA,HDA,HDA,HDA,HDA,HDA,HDA,HDA,HDA,HDA,HDA,HDA	ADGRE5,CR1,GDI2,CAP1,ANXA6,DDX23,IGHM,TKT,ARF5,TPP1,JCHAIN,MINK1,COL6A2,DDB1,UBC,VASP,GSN,MYL12B,CTSB,TF,RPS2,SOD2,PGM1,LRRC57,ENTPD1,LSP1,FGR,DDAH2,PYGL,ST3GAL1,ARPC4,ATP6V0D1,WASF2,SLC4A1,PECAM1,SLC2A1
query_1	TRUE	1.46122e-05	2134	141	36	0.255319	0.0168697	GO:0043230	GO:CC	extracellular organelle	22097	1882	c("GO:0005576", "GO:0043226")	HDA,HDA,HDA,HDA,HDA,HDA,HDA,HDA,HDA,HDA,HDA,HDA,HDA,HDA,HDA,HDA,HDA,HDA,HDA,HDA,HDA,HDA,HDA,HDA,HDA,HDA,HDA,HDA,HDA,HDA,HDA,HDA,HDA,HDA,HDA,HDA	ADGRE5,CR1,GDI2,CAP1,ANXA6,DDX23,IGHM,TKT,ARF5,TPP1,JCHAIN,MINK1,COL6A2,DDB1,UBC,VASP,GSN,MYL12B,CTSB,TF,RPS2,SOD2,PGM1,LRRC57,ENTPD1,LSP1,FGR,DDAH2,PYGL,ST3GAL1,ARPC4,ATP6V0D1,WASF2,SLC4A1,PECAM1,SLC2A1
query_1	TRUE	0.000403868	896	141	20	0.141844	0.0223214	GO:0030141	GO:CC	secretory granule	22097	916	c("GO:0012505", "GO:0099503")	TAS,TAS,TAS,TAS,TAS,IEA,TAS,TAS IEA,IEA,TAS,IDA IEA,TAS,TAS,TAS,TAS,TAS,TAS,TAS,TAS,TAS	ADGRE5,CR1,GDI2,CAP1,CNN2,ANXA6,PLEKHO2,DNAJC5,DMXL2,OSTF1,TREML1,GSN,CTSB,TF,PGM1,FGR,FOLR3,PYGL,PECAM1,NFAM1
query_1	TRUE	0.000749467	4777	141	55	0.390071	0.0115135	GO:0012505	GO:CC	endomembrane system	22097	687	GO:0110165	TAS,TAS,TAS IEA,TAS,IDA IEA,IDA IBA TAS IEA,TAS,IDA IEA,TAS,IDA TAS IEA,IDA IEA,IEA,TAS IEA,IDA,IBA,IDA IBA IEA,IEA,IDA,TAS,IDA IEA,IDA IEA,TAS,IDA IBA NAS IEA,IDA IEA,TAS,IDA IEA,IDA,IDA IBA IEA,TAS,TAS,IDA IBA TAS IEA,IEA,TAS,TAS IEA,TAS,TAS,IEA,IDA,IDA IEA,TAS,IDA IBA IEA,IDA IBA IEA,IDA TAS IEA,IEA,IBA TAS IEA,IDA,IBA TAS IEA,IDA IEA,IEA,IBA TAS IEA,TAS,IDA IEA,TAS,IDA,TAS IEA	ADGRE5,CR1,GDI2,CAP1,SEC14L1,SOAT1,CNN2,ANXA6,PLEKHO2,DNAJC5,DMXL2,IFI6,CNPY3,FCMR,TKT,TMF1,ARF5,TPP1,OSTF1,MINK1,TREML1,COL6A2,SNX6,SLC10A7,UBC,RNF24,ASH1L,TMCC3,GSN,CTSB,TF,NFE2L1,PGM1,IRAG1,FGR,FOLR3,SH3GLB1,CCAR1,BIRC6,PYGL,INPP5K,PIEZO1,ST3GAL1,PTP4A3,ATP6V0D1,PARP1,GALNT10,RAPGEF1,WASF2,SHISA5,PECAM1,ANKRD13A,NFAM1,RPL41,SLC2A1
query_1	TRUE	0.00108028	5487	141	60	0.425532	0.0109349	GO:0005829	GO:CC	cytosol	22097	380	c("GO:0005737", "GO:0110165")	IDA,TAS,IDA IBA,ISS IEA,IDA TAS,IBA,TAS IEA,IDA IPI IBA TAS IEA,TAS,IDA,IDA TAS,IDA IBA TAS IEA,IDA,TAS,IDA,TAS,TAS,IDA,IEA,TAS,TAS,IBA,IDA TAS,IDA,IDA IBA TAS,IDA TAS,IDA TAS,TAS,IDA,TAS,IDA,IDA HDA IBA TAS NAS,IDA IPI HDA IBA TAS IEA,TAS,IBA TAS,ISS TAS IEA,TAS IEA,TAS,TAS,IDA,TAS,IDA,TAS,TAS IEA,ISS IEA,IDA TAS,TAS,IDA,TAS,IDA IEA,TAS,IBA IEA,IDA IPI HDA IBA TAS IEA,TAS,IDA TAS,TAS,IDA TAS,IDA…	NOP53,GDI2,SEC14L1,DNAJC5,AGO4,BTBD2,TKT,NLRP1,TMF1,HNRNPH1,CFLAR,GPX1,EP300,TNRC6B,WBP2,NOB1,MINK1,TREML1,SNX6,UBC,TSC22D3,LYST,PXN,C2CD5,OAS3,VASP,GSN,MYL12B,CRTC3,ARHGEF11,NFE2L1,RPS2,RPL13A,SMG1,PGM1,MCL1,FGR,IRF1,UBXN11,SH3GLB1,DDAH2,DNAJC9,BIRC6,PYGL,ZSWIM8,INPP5K,EIF3L,UBP1,ARPC4,PARP1,RAPGEF1,UBE3A,RPL7A,WASF2,IRF9,PLA2G6,ADRM1,RPL41,SLC2A1,TRIM62
query_1	TRUE	0.00159599	1069	141	21	0.148936	0.0196445	GO:0099503	GO:CC	secretory vesicle	22097	3364	GO:0031410	TAS,TAS,TAS,TAS,TAS,IEA,TAS,TAS IEA,IDA IEA,TAS,IDA IEA,TAS,TAS,TAS,TAS,TAS,TAS,TAS,IEA,TAS,TAS	ADGRE5,CR1,GDI2,CAP1,CNN2,ANXA6,PLEKHO2,DNAJC5,DMXL2,OSTF1,TREML1,GSN,CTSB,TF,PGM1,FGR,FOLR3,PYGL,ATP6V0D1,PECAM1,NFAM1
query_1	TRUE	0.00170436	6657	141	68	0.48227	0.0102148	GO:0031974	GO:CC	membrane-enclosed lumen	22097	1221	GO:0110165	IDA IBA IEA,TAS,TAS,IDA IEA,IDA,IBA TAS IEA,TAS,TAS,IDA IBA TAS IEA,TAS,IBA TAS,IDA TAS,TAS,IDA,IDA NAS,IDA IBA TAS IEA,TAS,IDA IBA,IDA TAS,IDA ISS TAS IEA,IBA,IDA,TAS,TAS,TAS,IDA,TAS,IDA TAS,TAS,IDA IBA TAS,IDA IBA,TAS IEA,TAS,IDA IBA TAS IEA,IDA,TAS,IDA,TAS,IDA,IDA TAS,HDA,IDA TAS IEA,IDA,TAS,IEA,IDA,TAS IEA,TAS,IDA,TAS,IDA IEA,IDA,IDA TAS,IDA,TAS,IEA,IDA,IDA,IDA IBA TAS IEA,IDA HDA IEA,TAS,IDA…	NOP53,GDI2,CAP1,SEC14L1,AKIRIN2,MAML2,CNN2,ELF1,NOP10,PLEKHO2,JMJD1C,DDX23,CNPY3,TKT,NLRP1,HNRNPH1,GPX1,EID2,EP300,MSL1,TNRC6B,WBP2,TPP1,NOB1,OSTF1,TREML1,COL6A2,DDB1,UBC,ASH1L,OAS3,ME2,GSN,CHD8,CRTC3,CTSB,ARHGEF11,TF,NFE2L1,RPS2,RPL13A,SOD2,SMG1,PGM1,MCL1,JAML,FGR,IRF1,MEF2D,FOLR3,DUSP11,ZGPAT,CCAR1,DNAJC9,PYGL,EIF3L,UBP1,ZMIZ2,PARP1,RPL7A,SHISA5,SMCHD1,IRF9,PLA2G6,ADRM1,CIC,ZNF217,TEP1
query_1	TRUE	0.00170436	6657	141	68	0.48227	0.0102148	GO:0070013	GO:CC	intracellular organelle lumen	22097	2399	c("GO:0043229", "GO:0043233")	IDA IBA IEA,TAS,TAS,IDA IEA,IDA,IBA TAS IEA,TAS,TAS,IDA IBA TAS IEA,TAS,IBA TAS,IDA TAS,TAS,IDA,IDA NAS,IDA IBA TAS IEA,TAS,IDA IBA,IDA TAS,IDA ISS TAS IEA,IBA,IDA,TAS,TAS,TAS,IDA,TAS,IDA TAS,TAS,IDA IBA TAS,IDA IBA,TAS IEA,TAS,IDA IBA TAS IEA,IDA,TAS,IDA,TAS,IDA,IDA TAS,HDA,IDA TAS IEA,IDA,TAS,IEA,IDA,TAS IEA,TAS,IDA,TAS,IDA IEA,IDA,IDA TAS,IDA,TAS,IEA,IDA,IDA,IDA IBA TAS IEA,IDA HDA IEA,TAS,IDA…	NOP53,GDI2,CAP1,SEC14L1,AKIRIN2,MAML2,CNN2,ELF1,NOP10,PLEKHO2,JMJD1C,DDX23,CNPY3,TKT,NLRP1,HNRNPH1,GPX1,EID2,EP300,MSL1,TNRC6B,WBP2,TPP1,NOB1,OSTF1,TREML1,COL6A2,DDB1,UBC,ASH1L,OAS3,ME2,GSN,CHD8,CRTC3,CTSB,ARHGEF11,TF,NFE2L1,RPS2,RPL13A,SOD2,SMG1,PGM1,MCL1,JAML,FGR,IRF1,MEF2D,FOLR3,DUSP11,ZGPAT,CCAR1,DNAJC9,PYGL,EIF3L,UBP1,ZMIZ2,PARP1,RPL7A,SHISA5,SMCHD1,IRF9,PLA2G6,ADRM1,CIC,ZNF217,TEP1
query_1	TRUE	0.00170436	6657	141	68	0.48227	0.0102148	GO:0043233	GO:CC	organelle lumen	22097	1885	c("GO:0031974", "GO:0043226")	IDA IBA IEA,TAS,TAS,IDA IEA,IDA,IBA TAS IEA,TAS,TAS,IDA IBA TAS IEA,TAS,IBA TAS,IDA TAS,TAS,IDA,IDA NAS,IDA IBA TAS IEA,TAS,IDA IBA,IDA TAS,IDA ISS TAS IEA,IBA,IDA,TAS,TAS,TAS,IDA,TAS,IDA TAS,TAS,IDA IBA TAS,IDA IBA,TAS IEA,TAS,IDA IBA TAS IEA,IDA,TAS,IDA,TAS,IDA,IDA TAS,HDA,IDA TAS IEA,IDA,TAS,IEA,IDA,TAS IEA,TAS,IDA,TAS,IDA IEA,IDA,IDA TAS,IDA,TAS,IEA,IDA,IDA,IDA IBA TAS IEA,IDA HDA IEA,TAS,IDA…	NOP53,GDI2,CAP1,SEC14L1,AKIRIN2,MAML2,CNN2,ELF1,NOP10,PLEKHO2,JMJD1C,DDX23,CNPY3,TKT,NLRP1,HNRNPH1,GPX1,EID2,EP300,MSL1,TNRC6B,WBP2,TPP1,NOB1,OSTF1,TREML1,COL6A2,DDB1,UBC,ASH1L,OAS3,ME2,GSN,CHD8,CRTC3,CTSB,ARHGEF11,TF,NFE2L1,RPS2,RPL13A,SOD2,SMG1,PGM1,MCL1,JAML,FGR,IRF1,MEF2D,FOLR3,DUSP11,ZGPAT,CCAR1,DNAJC9,PYGL,EIF3L,UBP1,ZMIZ2,PARP1,RPL7A,SHISA5,SMCHD1,IRF9,PLA2G6,ADRM1,CIC,ZNF217,TEP1
query_1	TRUE	0.00217184	2513	141	35	0.248227	0.0139276	GO:0031410	GO:CC	cytoplasmic vesicle	22097	1106	c("GO:0005737", "GO:0097708")	TAS,TAS,TAS,TAS,TAS,IDA IEA,TAS,TAS IEA,IDA IEA,IDA,IDA IEA,TAS,IDA IEA,IDA IBA IEA,TAS,IDA IEA,TAS IEA,TAS IEA,IDA IBA TAS IEA,TAS,TAS,TAS,IEA,IDA IEA,TAS,IEA,IBA TAS IEA,IDA IEA,ISS IEA,IEA,IDA IEA,TAS,IDA IEA,TAS,IEA	ADGRE5,CR1,GDI2,CAP1,CNN2,ANXA6,PLEKHO2,DNAJC5,DMXL2,FCMR,TPP1,OSTF1,TREML1,SNX6,UBC,C2CD5,GSN,CTSB,TF,PGM1,FGR,FOLR3,SH3GLB1,BIRC6,PYGL,PTP4A3,ATP6V0D1,RAPGEF1,SCIMP,WASF2,SGSM2,PECAM1,ANKRD13A,NFAM1,SLC2A1
query_1	TRUE	0.00226995	2518	141	35	0.248227	0.0138999	GO:0097708	GO:CC	intracellular vesicle	22097	3137	c("GO:0031982", "GO:0043231")	TAS,TAS,TAS,TAS,TAS,IDA IEA,TAS,TAS IEA,IDA IEA,IDA,IDA IEA,TAS,IDA IEA,IDA IBA IEA,TAS,IDA IEA,TAS IEA,TAS IEA,IDA IBA TAS IEA,TAS,TAS,TAS,IEA,IDA IEA,TAS,IEA,IBA TAS IEA,IDA IEA,ISS IEA,IEA,IDA IEA,TAS,IDA IEA,TAS,IEA	ADGRE5,CR1,GDI2,CAP1,CNN2,ANXA6,PLEKHO2,DNAJC5,DMXL2,FCMR,TPP1,OSTF1,TREML1,SNX6,UBC,C2CD5,GSN,CTSB,TF,PGM1,FGR,FOLR3,SH3GLB1,BIRC6,PYGL,PTP4A3,ATP6V0D1,RAPGEF1,SCIMP,WASF2,SGSM2,PECAM1,ANKRD13A,NFAM1,SLC2A1
query_1	TRUE	0.00659987	4213	141	48	0.340426	0.0113933	GO:0005576	GO:CC	extracellular region	22097	198	GO:0110165	HDA IEA,HDA IBA,HDA TAS,HDA TAS,TAS,HDA,TAS,HDA,HDA,IDA HDA IBA NAS IEA,IEA,HDA,HDA,HDA,HDA TAS,IDA IMP HDA IBA TAS NAS IEA,HDA,IDA HDA TAS IEA,HDA,HDA,HDA,HDA,IDA HDA IBA TAS NAS IEA,IEA,HDA,IDA HDA ISS IBA TAS IEA,IDA IGI HDA IBA TAS NAS IEA,HDA,HDA,HDA TAS,HDA,HDA,HDA,HDA TAS,TAS IEA,IEA,HDA,IDA,HDA TAS,HDA IEA,HDA,HDA,HDA,HDA,IEA,IDA,IDA HDA,HDA	ADGRE5,CR1,GDI2,CAP1,CNN2,ANXA6,PLEKHO2,DMXL2,DDX23,IGHM,FCMR,TKT,ARF5,TPP1,OSTF1,JCHAIN,MINK1,COL6A2,DDB1,UBC,OAS3,VASP,GSN,IGHV2-26,MYL12B,CTSB,TF,RPS2,SOD2,PGM1,LRRC57,ENTPD1,LSP1,FGR,FOLR3,NXPE3,DDAH2,DNAJC9,PYGL,ST3GAL1,ARPC4,ATP6V0D1,WASF2,SLC4A1,IGHV3-72,PLA2G6,PECAM1,SLC2A1
query_1	TRUE	0.0113102	3303	141	40	0.283688	0.0121102	GO:0005615	GO:CC	extracellular space	22097	232	c("GO:0005576", "GO:0110165")	HDA,HDA IBA,HDA,HDA,HDA,HDA,HDA,IDA HDA IBA NAS,HDA,HDA,HDA,IDA IMP HDA IBA IEA,HDA,HDA,HDA,HDA,HDA,HDA,IDA HDA IBA,HDA,IDA HDA ISS IBA IEA,HDA IBA IEA,HDA,HDA,HDA,HDA,HDA,HDA,HDA,HDA,IDA,HDA,HDA,HDA,HDA,HDA,HDA,IDA,IDA HDA,HDA	ADGRE5,CR1,GDI2,CAP1,ANXA6,DMXL2,DDX23,IGHM,TKT,ARF5,TPP1,JCHAIN,MINK1,COL6A2,DDB1,UBC,OAS3,VASP,GSN,MYL12B,CTSB,TF,RPS2,SOD2,PGM1,LRRC57,ENTPD1,LSP1,FGR,DDAH2,DNAJC9,PYGL,ST3GAL1,ARPC4,ATP6V0D1,WASF2,SLC4A1,PLA2G6,PECAM1,SLC2A1
query_1	TRUE	0.0293628	111	141	6	0.0425532	0.0540541	GO:0042470	GO:CC	melanosome	22097	1785	GO:0048770	IEA,IEA,IEA,IEA,IDA IEA,IEA	ANXA6,DNAJC5,TPP1,CTSB,SGSM2,SLC2A1
query_1	TRUE	0.0293628	111	141	6	0.0425532	0.0540541	GO:0048770	GO:CC	pigment granule	22097	2241	GO:0031410	IEA,IEA,IEA,IEA,IDA IEA,IEA	ANXA6,DNAJC5,TPP1,CTSB,SGSM2,SLC2A1
query_1	TRUE	0.0319459	422	141	11	0.0780142	0.0260664	GO:0005925	GO:CC	focal adhesion	22097	451	GO:0030055	HDA,HDA,HDA,HDA,HDA IBA,IDA IMP HDA IEA,IDA HDA IEA,HDA IEA,HDA,HDA,HDA	ADGRE5,GDI2,CAP1,CNN2,ANXA6,PXN,VASP,GSN,RPS2,RPL13A,RPL7A
query_1	TRUE	0.0392802	432	141	11	0.0780142	0.025463	GO:0030055	GO:CC	cell-substrate junction	22097	869	GO:0070161	HDA,HDA,HDA,HDA,HDA IBA,IDA IMP HDA IEA,IDA HDA IEA,HDA IEA,HDA,HDA,HDA	ADGRE5,GDI2,CAP1,CNN2,ANXA6,PXN,VASP,GSN,RPS2,RPL13A,RPL7A
query_1	TRUE	0.0447335	3	141	2	0.0141844	0.666667	GO:0071754	GO:CC	IgM immunoglobulin complex, circulating	22097	2772	c("GO:0042571", "GO:0071753")	IDA,IDA IBA	IGHM,JCHAIN
query_1	TRUE	0.0447335	3	141	2	0.0141844	0.666667	GO:0071756	GO:CC	pentameric IgM immunoglobulin complex	22097	2774	GO:0071754	IDA,IDA IBA	IGHM,JCHAIN
query_1	TRUE	5.05905e-06	14838	137	127	0.927007	0.00855911	GO:0005515	GO:MF	protein binding	20212	1492	GO:0005488	IPI,IPI,IDA IPI,IDA IPI IEA,IPI IEA,IPI IBA IEA,IPI IBA,IPI,IPI,IPI,HDA IBA TAS IEA,IPI IBA,IPI,IPI,IPI,IPI IEA,IPI TAS,IDA IEA,IPI,IPI IEA,IPI,IPI IEA,IPI IEA,IPI IBA IEA,IDA IPI,IPI,IDA IPI,IDA IPI IEA,IPI,IPI,IPI IEA,IPI,IPI,IDA IPI,IDA IPI NAS IEA,IPI,IPI,IPI,IPI,IPI,IPI,IPI,IPI IEA,IDA IMP IBA IEA,IPI,IPI,IPI,IDA IPI IBA IEA,IDA IPI IEA,IPI IBA IEA,IPI ISS IEA,IPI,IPI IBA IEA,IPI,IPI,IEA,IPI…	ADGRE5,KIAA0930,NOP53,CR1,GDI2,CAP1,SEC14L1,AKIRIN2,SOAT1,MAML2,CNN2,ANXA6,ELF1,NOP10,PLEKHO2,DNAJC5,JMJD1C,DMXL2,IFI6,AGO4,DDX23,THAP12,BTBD2,CNPY3,IGHM,FCMR,TKT,NLRP1,TMF1,HNRNPH1,CFLAR,GPX1,TSPAN18,EID2,EP300,MSL1,TNRC6B,WBP2,ARF5,COQ8A,TPP1,NOB1,OSTF1,JCHAIN,MINK1,TREML1,COL6A2,SNX6,DDB1,UBC,EIF2AK1,TSC22D3,LYST,PXN,RNF24,ASH1L,C2CD5,TMCC3,OAS3,CYRIA,VASP,GSN,ZBTB7A,CHD8,MYL12B,CRTC3,CTSB,ARH…
query_1	TRUE	0.0131085	947	137	19	0.138686	0.0200634	GO:0030674	GO:MF	protein-macromolecule adaptor activity	20212	3987	GO:0060090	IDA IBA IEA,IDA IBA IEA,IBA,IDA,IDA,IBA,IDA IPI IMP IBA TAS IEA,IDA IMP IBA IEA,IEA,IDA IPI,IMP,TAS IEA,IDA IMP IGI IEA,IDA,IPI,IDA IBA,IEA,TAS,IDA	AKIRIN2,MAML2,JMJD1C,NLRP1,TMF1,EID2,EP300,WBP2,JCHAIN,DDB1,ZZEF1,NCOA4,CCAR1,ZSWIM8,ARPC4,ZMIZ2,UBE3A,SLC4A1,TRIM62
query_1	TRUE	0.0491451	1136	137	20	0.145985	0.0176056	GO:0060090	GO:MF	molecular adaptor activity	20212	8382	GO:0003674	IDA IBA IEA,IDA IBA IEA,IBA,IDA,IDA,IBA,IDA IPI IMP IBA TAS IEA,IDA IMP IBA IEA,IEA,IDA IPI,IMP,TAS IEA,IDA IMP IGI IEA,IDA,IPI,IDA IBA,IEA,ISS IEA,TAS,IDA	AKIRIN2,MAML2,JMJD1C,NLRP1,TMF1,EID2,EP300,WBP2,JCHAIN,DDB1,ZZEF1,NCOA4,CCAR1,ZSWIM8,ARPC4,ZMIZ2,UBE3A,SCIMP,SLC4A1,TRIM62
query_1	TRUE	0.00236448	546	40	16	0.4	0.029304	HP:0000752	HP	Hyperactivity	4958	588	HP:0000734	HP,HP,HP,HP,HP,HP,HP,HP,HP,HP,HP,HP,HP,HP,HP,HP	DNAJC5,JMJD1C,DMXL2,TKT,EP300,TNRC6B,TPP1,DDB1,EIF2AK1,ASH1L,CHD8,ARPC4,UBE3A,PLA2G6,CIC,SLC2A1
query_1	TRUE	0.0127499	620	40	16	0.4	0.0258065	HP:0000734	HP	Disinhibition	4958	571	HP:5200241	HP,HP,HP,HP,HP,HP,HP,HP,HP,HP,HP,HP,HP,HP,HP,HP	DNAJC5,JMJD1C,DMXL2,TKT,EP300,TNRC6B,TPP1,DDB1,EIF2AK1,ASH1L,CHD8,ARPC4,UBE3A,PLA2G6,CIC,SLC2A1
query_1	TRUE	0.0158627	101	40	7	0.175	0.0693069	HP:0045040	HP	Abnormal circulating lactate dehydrogenase concentration	4958	15502	HP:0012379	HP,HP,HP,HP,HP,HP,HP	DNAJC5,TPP1,LYST,INPP5K,PIEZO1,SLC4A1,PLA2G6
query_1	TRUE	0.035789	261	40	10	0.25	0.0383142	HP:0000733	HP	Abnormal repetitive mannerisms	4958	570	HP:0031432	HP,HP,HP,HP,HP,HP,HP,HP,HP,HP	DNAJC5,TKT,EP300,TPP1,ASH1L,CHD8,ARPC4,UBE3A,CIC,SLC2A1
query_1	TRUE	0.035789	261	40	10	0.25	0.0383142	HP:0031432	HP	Restricted or repetitive behaviors or interests	4958	11490	HP:5200241	HP,HP,HP,HP,HP,HP,HP,HP,HP,HP	DNAJC5,TKT,EP300,TPP1,ASH1L,CHD8,ARPC4,UBE3A,CIC,SLC2A1
query_1	TRUE	6.48138e-05	4898	104	72	0.692308	0.0146999	HPA:0300412	HPA	lung; macrophages[≥Medium]	11019	457	HPA:0300411	Approved,Enhanced,Approved,Approved,Approved,Enhanced,Enhanced,Approved,Approved,Approved,Approved,Approved,Approved,Approved,Enhanced,Approved,Supported,Approved,Supported,Approved,Approved,Enhanced,Approved,Enhanced,Approved,Approved,Supported,Approved,Approved,Approved,Approved,Enhanced,Enhanced,Supported,Supported,Approved,Enhanced,Enhanced,Approved,Approved,Supported,Approved,Enhanced,Enhanc…	C11orf21,ADGRE5,CAP1,SEC14L1,MAML2,ELF1,PLEKHO2,DNAJC5,JMJD1C,DMXL2,IFI6,DDX23,THAP12,FCMR,NLRP1,TMF1,HNRNPH1,GPX1,EP300,TNRC6B,WBP2,TPP1,OSTF1,JCHAIN,MINK1,DDB1,UBC,RNF24,ASH1L,C2CD5,CYRIA,VASP,ME2,GSN,ZBTB7A,CRTC3,CTSB,ARHGEF11,NFE2L1,RPL13A,SOD2,LRRC57,MCL1,LSP1,FGR,IRF1,UBXN11,MEF2D,SH3GLB1,CCAR1,BIRC6,PYGL,ZSWIM8,KIAA0513,ST3GAL1,EIF3L,GALNT10,RAPGEF1,UBE3A,TMEM94,SCIMP,WASF2,SHISA5,SGSM2,IR…
query_1	TRUE	8.43724e-05	7379	104	92	0.884615	0.0124678	HPA:0300000	HPA	lung	11019	443	HPA:0000000	Approved,Enhanced,Approved,Supported,Approved,Approved,Enhanced,Approved,Approved,Enhanced,Enhanced,Supported,Enhanced,Approved,Approved,Approved,Approved,Approved,Approved,Approved,Approved,Enhanced,Enhanced,Approved,Supported,Approved,Supported,Approved,Approved,Enhanced,Approved,Enhanced,Approved,Enhanced,Approved,Approved,Supported,Approved,Supported,Approved,Approved,Approved,Approved,Approv…	C11orf21,ADGRE5,NOP53,GDI2,CAP1,SEC14L1,SOAT1,MAML2,CNN2,ANXA6,ELF1,NOP10,PLEKHO2,DNAJC5,JMJD1C,DMXL2,IFI6,AGO4,DDX23,THAP12,FCMR,TKT,NLRP1,TMF1,HNRNPH1,GPX1,EP300,TNRC6B,WBP2,TPP1,OSTF1,JCHAIN,MINK1,COL6A2,SNX6,DDB1,UBC,EIF2AK1,PXN,RNF24,ASH1L,C2CD5,TMCC3,CYRIA,VASP,ME2,GSN,ZBTB7A,CRTC3,CTSB,ARHGEF11,NFE2L1,RPL13A,SOD2,LRRC57,MCL1,JAML,ENTPD1,LSP1,FGR,IRF1,UBXN11,MEF2D,SH3GLB1,CCAR1,DNAJC9,BIRC6…
query_1	TRUE	0.000117812	5987	104	81	0.778846	0.0135293	HPA:0600431	HPA	tonsil; germinal center cells[≥Low]	11019	843	HPA:0600000	Enhanced,Approved,Enhanced,Supported,Approved,Approved,Approved,Approved,Enhanced,Enhanced,Enhanced,Approved,Approved,Approved,Approved,Approved,Approved,Approved,Enhanced,Approved,Supported,Approved,Supported,Approved,Approved,Enhanced,Approved,Approved,Enhanced,Approved,Enhanced,Approved,Supported,Approved,Approved,Supported,Approved,Approved,Approved,Enhanced,Enhanced,Supported,Supported,Appro…	ADGRE5,NOP53,CR1,GDI2,CAP1,SEC14L1,MAML2,CNN2,ANXA6,ELF1,PLEKHO2,DNAJC5,JMJD1C,DMXL2,IFI6,DDX23,THAP12,FCMR,TKT,TMF1,HNRNPH1,GPX1,EP300,TNRC6B,WBP2,TPP1,NOB1,OSTF1,JCHAIN,MINK1,COL6A2,DDB1,UBC,EIF2AK1,TSC22D3,PXN,C2CD5,TMCC3,CYRIA,VASP,ME2,GSN,ZBTB7A,CRTC3,CTSB,ARHGEF11,NFE2L1,RPL13A,SOD2,SMG1,MCL1,ENTPD1,LSP1,FGR,IRF1,MEF2D,SH3GLB1,CCAR1,DNAJC9,BIRC6,ZSWIM8,ST3GAL1,EIF3L,ZMIZ2,PARP1,GALNT10,RAPG…
query_1	TRUE	0.000428566	5893	104	79	0.759615	0.0134057	HPA:0530000	HPA	spleen	11019	775	HPA:0000000	Enhanced,Approved,Enhanced,Supported,Approved,Approved,Approved,Approved,Enhanced,Enhanced,Supported,Enhanced,Approved,Approved,Approved,Approved,Approved,Approved,Enhanced,Enhanced,Approved,Supported,Supported,Approved,Approved,Enhanced,Approved,Enhanced,Approved,Enhanced,Enhanced,Approved,Supported,Approved,Approved,Supported,Approved,Approved,Approved,Approved,Enhanced,Enhanced,Supported,Suppo…	ADGRE5,NOP53,CR1,GDI2,CAP1,SEC14L1,MAML2,CNN2,ANXA6,ELF1,NOP10,PLEKHO2,DNAJC5,JMJD1C,IFI6,DDX23,THAP12,FCMR,TKT,NLRP1,TMF1,HNRNPH1,EP300,TNRC6B,WBP2,TPP1,OSTF1,JCHAIN,MINK1,TREML1,COL6A2,DDB1,UBC,EIF2AK1,TSC22D3,PXN,RNF24,C2CD5,TMCC3,CYRIA,VASP,ME2,GSN,ZBTB7A,CRTC3,CTSB,ARHGEF11,NFE2L1,RPL13A,SOD2,MCL1,JAML,ENTPD1,LSP1,FGR,MEF2D,SH3GLB1,CCAR1,DNAJC9,BIRC6,PYGL,ZSWIM8,ST3GAL1,ZMIZ2,PARP1,GALNT10,R…
query_1	TRUE	0.000661166	6061	104	80	0.769231	0.0131991	HPA:0310441	HPA	lymph node; non-germinal center cells[≥Low]	11019	463	HPA:0310000	Enhanced,Approved,Enhanced,Supported,Approved,Approved,Approved,Approved,Enhanced,Enhanced,Supported,Enhanced,Approved,Approved,Approved,Approved,Approved,Approved,Enhanced,Enhanced,Approved,Supported,Approved,Supported,Approved,Approved,Enhanced,Approved,Enhanced,Approved,Enhanced,Approved,Approved,Supported,Approved,Approved,Supported,Approved,Approved,Approved,Enhanced,Enhanced,Supported,Suppo…	ADGRE5,NOP53,CR1,GDI2,CAP1,SEC14L1,MAML2,CNN2,ANXA6,ELF1,NOP10,PLEKHO2,DNAJC5,JMJD1C,IFI6,DDX23,THAP12,FCMR,TKT,NLRP1,TMF1,HNRNPH1,GPX1,EP300,TNRC6B,WBP2,TPP1,OSTF1,JCHAIN,MINK1,COL6A2,SNX6,DDB1,UBC,EIF2AK1,TSC22D3,PXN,C2CD5,TMCC3,CYRIA,VASP,ME2,GSN,ZBTB7A,CRTC3,CTSB,ARHGEF11,NFE2L1,RPL13A,SOD2,SMG1,LRRC57,MCL1,ENTPD1,LSP1,FGR,MEF2D,SH3GLB1,CCAR1,DNAJC9,ST3GAL1,ZMIZ2,PARP1,GALNT10,RAPGEF1,UBE3A,S…
query_1	TRUE	0.0012202	6496	104	83	0.798077	0.0127771	HPA:0040000	HPA	bone marrow	11019	50	HPA:0000000	Enhanced,Approved,Enhanced,Supported,Approved,Approved,Approved,Enhanced,Enhanced,Enhanced,Approved,Approved,Approved,Approved,Approved,Approved,Approved,Enhanced,Approved,Supported,Approved,Supported,Approved,Enhanced,Approved,Approved,Enhanced,Enhanced,Enhanced,Approved,Supported,Approved,Approved,Supported,Approved,Approved,Approved,Approved,Enhanced,Enhanced,Supported,Supported,Approved,Enhan…	ADGRE5,NOP53,CR1,GDI2,CAP1,SEC14L1,MAML2,ANXA6,ELF1,PLEKHO2,DNAJC5,JMJD1C,DMXL2,AGO4,DDX23,THAP12,FCMR,TKT,TMF1,HNRNPH1,GPX1,EP300,TNRC6B,TPP1,NOB1,OSTF1,JCHAIN,TREML1,COL6A2,DDB1,UBC,EIF2AK1,TSC22D3,PXN,RNF24,ASH1L,C2CD5,CYRIA,VASP,ME2,GSN,ZBTB7A,CRTC3,CTSB,ARHGEF11,NFE2L1,RPL13A,SMG1,PGM1,LRRC57,MCL1,JAML,ENTPD1,LSP1,FGR,IRF1,MEF2D,SH3GLB1,CCAR1,DNAJC9,BIRC6,PYGL,ZSWIM8,ST3GAL1,EIF3L,ZMIZ2,PARP…
query_1	TRUE	0.0012202	6496	104	83	0.798077	0.0127771	HPA:0040081	HPA	bone marrow; hematopoietic cells[≥Low]	11019	51	HPA:0040000	Enhanced,Approved,Enhanced,Supported,Approved,Approved,Approved,Enhanced,Enhanced,Enhanced,Approved,Approved,Approved,Approved,Approved,Approved,Approved,Enhanced,Approved,Supported,Approved,Supported,Approved,Enhanced,Approved,Approved,Enhanced,Enhanced,Enhanced,Approved,Supported,Approved,Approved,Supported,Approved,Approved,Approved,Approved,Enhanced,Enhanced,Supported,Supported,Approved,Enhan…	ADGRE5,NOP53,CR1,GDI2,CAP1,SEC14L1,MAML2,ANXA6,ELF1,PLEKHO2,DNAJC5,JMJD1C,DMXL2,AGO4,DDX23,THAP12,FCMR,TKT,TMF1,HNRNPH1,GPX1,EP300,TNRC6B,TPP1,NOB1,OSTF1,JCHAIN,TREML1,COL6A2,DDB1,UBC,EIF2AK1,TSC22D3,PXN,RNF24,ASH1L,C2CD5,CYRIA,VASP,ME2,GSN,ZBTB7A,CRTC3,CTSB,ARHGEF11,NFE2L1,RPL13A,SMG1,PGM1,LRRC57,MCL1,JAML,ENTPD1,LSP1,FGR,IRF1,MEF2D,SH3GLB1,CCAR1,DNAJC9,BIRC6,PYGL,ZSWIM8,ST3GAL1,EIF3L,ZMIZ2,PARP…
query_1	TRUE	0.00151918	3989	104	60	0.576923	0.0150414	HPA:0310442	HPA	lymph node; non-germinal center cells[≥Medium]	11019	464	HPA:0310441	Enhanced,Approved,Enhanced,Approved,Approved,Approved,Approved,Enhanced,Enhanced,Enhanced,Approved,Approved,Approved,Approved,Enhanced,Supported,Approved,Approved,Enhanced,Approved,Enhanced,Approved,Enhanced,Approved,Supported,Approved,Approved,Supported,Approved,Approved,Enhanced,Enhanced,Supported,Approved,Enhanced,Enhanced,Approved,Approved,Supported,Enhanced,Enhanced,Enhanced,Enhanced,Enhance…	ADGRE5,NOP53,CR1,CAP1,SEC14L1,MAML2,CNN2,ANXA6,ELF1,PLEKHO2,JMJD1C,DDX23,THAP12,FCMR,NLRP1,HNRNPH1,GPX1,TNRC6B,TPP1,OSTF1,JCHAIN,MINK1,COL6A2,DDB1,UBC,EIF2AK1,TSC22D3,PXN,C2CD5,CYRIA,VASP,ME2,GSN,CRTC3,CTSB,ARHGEF11,NFE2L1,RPL13A,SOD2,MCL1,ENTPD1,LSP1,FGR,MEF2D,SH3GLB1,CCAR1,DNAJC9,ST3GAL1,ZMIZ2,PARP1,GALNT10,UBE3A,SCIMP,WASF2,SGSM2,SMCHD1,IRF9,ADRM1,ANKRD13A,CIC
query_1	TRUE	0.00172873	6787	104	85	0.817308	0.0125239	HPA:0300411	HPA	lung; macrophages[≥Low]	11019	456	HPA:0300000	Approved,Enhanced,Approved,Supported,Approved,Approved,Enhanced,Approved,Enhanced,Enhanced,Approved,Approved,Approved,Approved,Approved,Approved,Approved,Approved,Enhanced,Enhanced,Approved,Supported,Approved,Supported,Approved,Approved,Enhanced,Approved,Enhanced,Approved,Approved,Approved,Supported,Approved,Approved,Approved,Approved,Approved,Approved,Enhanced,Enhanced,Supported,Supported,Approv…	C11orf21,ADGRE5,NOP53,GDI2,CAP1,SEC14L1,SOAT1,MAML2,ELF1,PLEKHO2,DNAJC5,JMJD1C,DMXL2,IFI6,AGO4,DDX23,THAP12,FCMR,TKT,NLRP1,TMF1,HNRNPH1,GPX1,EP300,TNRC6B,WBP2,TPP1,OSTF1,JCHAIN,MINK1,SNX6,DDB1,UBC,EIF2AK1,RNF24,ASH1L,C2CD5,TMCC3,CYRIA,VASP,ME2,GSN,ZBTB7A,CRTC3,CTSB,ARHGEF11,NFE2L1,RPL13A,SOD2,LRRC57,MCL1,JAML,ENTPD1,LSP1,FGR,IRF1,UBXN11,MEF2D,SH3GLB1,CCAR1,BIRC6,PYGL,ZSWIM8,KIAA0513,ST3GAL1,EIF3L…
query_1	TRUE	0.00208998	7196	104	88	0.846154	0.012229	HPA:0320000	HPA	nasopharynx	11019	466	HPA:0000000	Approved,Enhanced,Approved,Supported,Approved,Approved,Enhanced,Approved,Enhanced,Enhanced,Supported,Enhanced,Approved,Approved,Approved,Approved,Approved,Approved,Approved,Approved,Enhanced,Enhanced,Approved,Supported,Approved,Supported,Approved,Enhanced,Approved,Approved,Enhanced,Approved,Enhanced,Approved,Supported,Approved,Approved,Supported,Approved,Approved,Approved,Approved,Approved,Enhanc…	C11orf21,ADGRE5,NOP53,GDI2,CAP1,SEC14L1,SOAT1,MAML2,ANXA6,ELF1,NOP10,PLEKHO2,DNAJC5,JMJD1C,DMXL2,IFI6,AGO4,DDX23,THAP12,FCMR,TKT,NLRP1,TMF1,HNRNPH1,GPX1,EP300,TNRC6B,TPP1,NOB1,OSTF1,JCHAIN,MINK1,COL6A2,DDB1,UBC,EIF2AK1,TSC22D3,PXN,RNF24,ASH1L,C2CD5,TMCC3,CYRIA,VASP,ME2,GSN,ZBTB7A,CRTC3,CTSB,ARHGEF11,NFE2L1,RPS2,RPL13A,SOD2,SMG1,PGM1,LRRC57,MCL1,JAML,ENTPD1,IRF1,UBXN11,MEF2D,SH3GLB1,CCAR1,DNAJC9,B…
query_1	TRUE	0.0028414	6117	104	79	0.759615	0.0129148	HPA:0600441	HPA	tonsil; non-germinal center cells[≥Low]	11019	846	HPA:0600000	Enhanced,Approved,Enhanced,Supported,Approved,Approved,Approved,Approved,Enhanced,Enhanced,Supported,Enhanced,Approved,Approved,Approved,Approved,Approved,Approved,Approved,Enhanced,Enhanced,Approved,Supported,Approved,Supported,Approved,Enhanced,Approved,Enhanced,Approved,Enhanced,Approved,Supported,Approved,Approved,Supported,Approved,Approved,Approved,Enhanced,Enhanced,Supported,Supported,Appr…	ADGRE5,NOP53,CR1,GDI2,CAP1,SEC14L1,MAML2,CNN2,ANXA6,ELF1,NOP10,PLEKHO2,JMJD1C,DMXL2,IFI6,AGO4,DDX23,THAP12,FCMR,TKT,NLRP1,TMF1,HNRNPH1,GPX1,EP300,TNRC6B,TPP1,OSTF1,JCHAIN,MINK1,COL6A2,DDB1,UBC,EIF2AK1,TSC22D3,PXN,C2CD5,TMCC3,CYRIA,VASP,ME2,GSN,ZBTB7A,CRTC3,CTSB,ARHGEF11,NFE2L1,RPL13A,SOD2,LRRC57,MCL1,ENTPD1,LSP1,FGR,UBXN11,MEF2D,SH3GLB1,CCAR1,DNAJC9,BIRC6,ZSWIM8,ST3GAL1,EIF3L,ZMIZ2,PARP1,GALNT10,…
query_1	TRUE	0.0040433	4200	104	61	0.586538	0.0145238	HPA:0600442	HPA	tonsil; non-germinal center cells[≥Medium]	11019	847	HPA:0600441	Enhanced,Approved,Enhanced,Supported,Approved,Approved,Approved,Approved,Enhanced,Enhanced,Enhanced,Approved,Approved,Approved,Approved,Enhanced,Enhanced,Approved,Supported,Approved,Supported,Approved,Approved,Enhanced,Approved,Enhanced,Supported,Approved,Approved,Supported,Approved,Approved,Enhanced,Enhanced,Approved,Enhanced,Enhanced,Approved,Approved,Supported,Approved,Enhanced,Enhanced,Enhanc…	ADGRE5,NOP53,CR1,GDI2,CAP1,SEC14L1,MAML2,CNN2,ANXA6,ELF1,PLEKHO2,AGO4,DDX23,THAP12,FCMR,TKT,NLRP1,TMF1,HNRNPH1,GPX1,EP300,TNRC6B,OSTF1,JCHAIN,MINK1,COL6A2,UBC,EIF2AK1,TSC22D3,PXN,C2CD5,CYRIA,VASP,ME2,CRTC3,CTSB,ARHGEF11,NFE2L1,RPL13A,SOD2,LRRC57,MCL1,ENTPD1,LSP1,FGR,MEF2D,SH3GLB1,CCAR1,DNAJC9,ST3GAL1,ZMIZ2,PARP1,GALNT10,RAPGEF1,UBE3A,SCIMP,WASF2,SGSM2,SMCHD1,ADRM1,RPL41
query_1	TRUE	0.00437539	6530	104	82	0.788462	0.0125574	HPA:0310000	HPA	lymph node	11019	459	HPA:0000000	Enhanced,Approved,Enhanced,Supported,Approved,Approved,Approved,Approved,Enhanced,Enhanced,Supported,Enhanced,Approved,Approved,Approved,Approved,Approved,Approved,Approved,Enhanced,Enhanced,Approved,Supported,Approved,Supported,Approved,Approved,Enhanced,Approved,Enhanced,Approved,Enhanced,Approved,Approved,Supported,Approved,Approved,Supported,Approved,Approved,Approved,Enhanced,Enhanced,Suppor…	ADGRE5,NOP53,CR1,GDI2,CAP1,SEC14L1,MAML2,CNN2,ANXA6,ELF1,NOP10,PLEKHO2,DNAJC5,JMJD1C,DMXL2,IFI6,DDX23,THAP12,FCMR,TKT,NLRP1,TMF1,HNRNPH1,GPX1,EP300,TNRC6B,WBP2,TPP1,OSTF1,JCHAIN,MINK1,COL6A2,SNX6,DDB1,UBC,EIF2AK1,TSC22D3,PXN,C2CD5,TMCC3,CYRIA,VASP,ME2,GSN,ZBTB7A,CRTC3,CTSB,ARHGEF11,NFE2L1,RPL13A,SOD2,SMG1,LRRC57,MCL1,ENTPD1,LSP1,FGR,MEF2D,SH3GLB1,CCAR1,DNAJC9,ZSWIM8,ST3GAL1,ZMIZ2,PARP1,GALNT10,RA…
query_1	TRUE	0.00554534	4339	104	62	0.596154	0.014289	HPA:0530721	HPA	spleen; cells in white pulp[≥Low]	11019	779	HPA:0530000	Enhanced,Enhanced,Supported,Approved,Approved,Approved,Enhanced,Enhanced,Supported,Enhanced,Approved,Approved,Approved,Approved,Approved,Approved,Supported,Supported,Approved,Approved,Approved,Approved,Enhanced,Approved,Supported,Approved,Approved,Approved,Approved,Approved,Enhanced,Enhanced,Supported,Approved,Enhanced,Enhanced,Approved,Supported,Enhanced,Enhanced,Enhanced,Enhanced,Supported,Supp…	ADGRE5,CR1,GDI2,CAP1,SEC14L1,MAML2,ANXA6,ELF1,NOP10,PLEKHO2,JMJD1C,IFI6,DDX23,THAP12,FCMR,TMF1,HNRNPH1,EP300,TNRC6B,WBP2,OSTF1,MINK1,COL6A2,DDB1,UBC,EIF2AK1,TSC22D3,C2CD5,TMCC3,CYRIA,VASP,ME2,ZBTB7A,CRTC3,CTSB,ARHGEF11,RPL13A,SOD2,MCL1,LSP1,MEF2D,SH3GLB1,CCAR1,DNAJC9,BIRC6,ZSWIM8,ST3GAL1,ZMIZ2,PARP1,GALNT10,RAPGEF1,UBE3A,SCIMP,WASF2,SGSM2,SMCHD1,PLA2G6,ADRM1,ANKRD13A,CIC,RPL41,TMEM254
query_1	TRUE	0.00768538	5333	104	71	0.682692	0.0133133	HPA:0530711	HPA	spleen; cells in red pulp[≥Low]	11019	776	HPA:0530000	Enhanced,Approved,Enhanced,Supported,Approved,Approved,Approved,Approved,Enhanced,Supported,Enhanced,Approved,Approved,Approved,Approved,Approved,Approved,Enhanced,Enhanced,Approved,Supported,Supported,Approved,Enhanced,Approved,Enhanced,Approved,Enhanced,Enhanced,Approved,Supported,Approved,Approved,Supported,Approved,Approved,Approved,Enhanced,Enhanced,Supported,Supported,Approved,Enhanced,Enha…	ADGRE5,NOP53,CR1,GDI2,CAP1,SEC14L1,MAML2,CNN2,ANXA6,NOP10,PLEKHO2,DNAJC5,JMJD1C,IFI6,DDX23,THAP12,FCMR,TKT,NLRP1,TMF1,HNRNPH1,EP300,TNRC6B,TPP1,OSTF1,JCHAIN,MINK1,TREML1,COL6A2,DDB1,UBC,EIF2AK1,TSC22D3,PXN,RNF24,C2CD5,CYRIA,VASP,ME2,GSN,ZBTB7A,CRTC3,CTSB,ARHGEF11,NFE2L1,SOD2,MCL1,JAML,ENTPD1,LSP1,FGR,MEF2D,SH3GLB1,CCAR1,DNAJC9,BIRC6,PYGL,ZMIZ2,PARP1,GALNT10,RAPGEF1,UBE3A,SCIMP,SGSM2,SMCHD1,PLA2G6…
query_1	TRUE	0.00843776	3986	104	58	0.557692	0.0145509	HPA:0340461	HPA	ovary; ovarian stroma cells[≥Low]	11019	496	HPA:0340000	Approved,Supported,Approved,Approved,Approved,Enhanced,Enhanced,Supported,Approved,Approved,Approved,Enhanced,Approved,Supported,Approved,Supported,Approved,Approved,Approved,Enhanced,Supported,Approved,Approved,Supported,Approved,Approved,Approved,Enhanced,Enhanced,Supported,Supported,Approved,Enhanced,Approved,Approved,Supported,Approved,Enhanced,Enhanced,Enhanced,Supported,Supported,Enhanced,A…	NOP53,GDI2,CAP1,SEC14L1,MAML2,ANXA6,ELF1,NOP10,DDX23,THAP12,FCMR,TKT,TMF1,HNRNPH1,GPX1,EP300,TNRC6B,WBP2,NOB1,COL6A2,UBC,EIF2AK1,TSC22D3,PXN,C2CD5,TMCC3,CYRIA,VASP,ME2,GSN,ZBTB7A,CRTC3,ARHGEF11,NFE2L1,RPL13A,SOD2,LRRC57,MCL1,MEF2D,SH3GLB1,CCAR1,DNAJC9,PYGL,ZSWIM8,ST3GAL1,ZMIZ2,PARP1,GALNT10,UBE3A,WASF2,SGSM2,IRF9,ADRM1,CIC,MAP7D1,RPL41,TMEM254,ZNF217
query_1	TRUE	0.00973757	7788	104	91	0.875	0.0116846	HPA:0600000	HPA	tonsil	11019	842	HPA:0000000	Enhanced,Approved,Enhanced,Supported,Approved,Approved,Approved,Approved,Enhanced,Enhanced,Supported,Enhanced,Approved,Approved,Approved,Approved,Approved,Approved,Approved,Approved,Enhanced,Enhanced,Approved,Supported,Approved,Supported,Approved,Approved,Enhanced,Approved,Approved,Enhanced,Approved,Enhanced,Approved,Supported,Approved,Approved,Supported,Approved,Approved,Approved,Approved,Enhanc…	ADGRE5,NOP53,CR1,GDI2,CAP1,SEC14L1,MAML2,CNN2,ANXA6,ELF1,NOP10,PLEKHO2,DNAJC5,JMJD1C,DMXL2,IFI6,AGO4,DDX23,THAP12,FCMR,TKT,NLRP1,TMF1,HNRNPH1,GPX1,EP300,TNRC6B,WBP2,TPP1,NOB1,OSTF1,JCHAIN,MINK1,COL6A2,DDB1,UBC,EIF2AK1,TSC22D3,PXN,RNF24,C2CD5,TMCC3,CYRIA,VASP,ME2,GSN,ZBTB7A,CRTC3,CTSB,ARHGEF11,NFE2L1,RPL13A,SOD2,SMG1,LRRC57,MCL1,JAML,ENTPD1,LSP1,FGR,IRF1,UBXN11,MEF2D,SH3GLB1,CCAR1,DNAJC9,BIRC6,PYG…
query_1	TRUE	0.0109203	3624	104	54	0.519231	0.0149007	HPA:0351182	HPA	pancreas; pancreatic endocrine cells[≥Medium]	11019	504	HPA:0351181	Supported,Approved,Approved,Approved,Enhanced,Supported,Approved,Approved,Approved,Approved,Approved,Enhanced,Approved,Supported,Approved,Supported,Approved,Approved,Enhanced,Approved,Approved,Approved,Supported,Approved,Approved,Supported,Approved,Approved,Enhanced,Enhanced,Supported,Supported,Approved,Enhanced,Enhanced,Approved,Supported,Approved,Enhanced,Enhanced,Supported,Approved,Approved,Su…	GDI2,CAP1,SEC14L1,MAML2,ANXA6,NOP10,DNAJC5,JMJD1C,DMXL2,AGO4,THAP12,TKT,TMF1,HNRNPH1,GPX1,EP300,TNRC6B,WBP2,TPP1,NOB1,OSTF1,DDB1,UBC,EIF2AK1,TSC22D3,PXN,C2CD5,CYRIA,VASP,ME2,GSN,ZBTB7A,CRTC3,CTSB,ARHGEF11,NFE2L1,SOD2,SMG1,MCL1,MEF2D,DNAJC9,BIRC6,ZSWIM8,ZMIZ2,PARP1,RAPGEF1,UBE3A,WASF2,SHISA5,SGSM2,ADRM1,CIC,RPL41,ZNF217
query_1	TRUE	0.0148253	4256	104	60	0.576923	0.0140977	HPA:0040082	HPA	bone marrow; hematopoietic cells[≥Medium]	11019	52	HPA:0040081	Enhanced,Enhanced,Supported,Approved,Approved,Enhanced,Enhanced,Enhanced,Approved,Approved,Approved,Enhanced,Approved,Supported,Approved,Supported,Approved,Enhanced,Approved,Approved,Enhanced,Enhanced,Approved,Supported,Approved,Supported,Approved,Approved,Approved,Enhanced,Supported,Supported,Approved,Enhanced,Enhanced,Approved,Approved,Approved,Enhanced,Enhanced,Enhanced,Enhanced,Enhanced,Suppo…	ADGRE5,CR1,GDI2,CAP1,SEC14L1,ANXA6,ELF1,PLEKHO2,DNAJC5,THAP12,FCMR,TKT,TMF1,HNRNPH1,GPX1,EP300,TNRC6B,TPP1,NOB1,OSTF1,JCHAIN,TREML1,DDB1,UBC,EIF2AK1,PXN,RNF24,C2CD5,CYRIA,VASP,GSN,ZBTB7A,CRTC3,CTSB,ARHGEF11,NFE2L1,SMG1,LRRC57,MCL1,ENTPD1,LSP1,FGR,MEF2D,CCAR1,DNAJC9,PYGL,ZMIZ2,PARP1,GALNT10,RAPGEF1,SCIMP,WASF2,SGSM2,SMCHD1,PLA2G6,PECAM1,ADRM1,ANKRD13A,CIC,RPL41
query_1	TRUE	0.0220888	2067	104	36	0.346154	0.0174165	HPA:0340462	HPA	ovary; ovarian stroma cells[≥Medium]	11019	497	HPA:0340461	Approved,Approved,Enhanced,Approved,Approved,Enhanced,Supported,Supported,Approved,Approved,Enhanced,Supported,Approved,Approved,Supported,Approved,Approved,Enhanced,Approved,Enhanced,Approved,Approved,Supported,Approved,Enhanced,Supported,Supported,Supported,Approved,Approved,Approved,Approved,Approved,Approved,Approved,Approved	SEC14L1,MAML2,ANXA6,DDX23,THAP12,TKT,HNRNPH1,EP300,WBP2,NOB1,COL6A2,UBC,EIF2AK1,TSC22D3,PXN,C2CD5,CYRIA,VASP,CRTC3,ARHGEF11,NFE2L1,RPL13A,SOD2,LRRC57,MEF2D,CCAR1,DNAJC9,ZMIZ2,GALNT10,UBE3A,SGSM2,IRF9,CIC,RPL41,TMEM254,ZNF217
query_1	TRUE	0.0235283	3143	104	48	0.461538	0.015272	HPA:0530712	HPA	spleen; cells in red pulp[≥Medium]	11019	777	HPA:0530711	Enhanced,Approved,Approved,Enhanced,Approved,Approved,Approved,Enhanced,Enhanced,Supported,Supported,Approved,Enhanced,Approved,Enhanced,Enhanced,Enhanced,Supported,Approved,Supported,Approved,Approved,Approved,Enhanced,Enhanced,Supported,Approved,Enhanced,Enhanced,Approved,Enhanced,Enhanced,Enhanced,Enhanced,Enhanced,Supported,Supported,Approved,Enhanced,Supported,Approved,Approved,Approved,Appr…	ADGRE5,CAP1,SEC14L1,PLEKHO2,DDX23,THAP12,FCMR,TKT,NLRP1,HNRNPH1,EP300,TNRC6B,TPP1,OSTF1,JCHAIN,TREML1,COL6A2,UBC,TSC22D3,PXN,RNF24,C2CD5,CYRIA,VASP,ME2,GSN,CRTC3,CTSB,ARHGEF11,NFE2L1,ENTPD1,LSP1,FGR,MEF2D,SH3GLB1,CCAR1,DNAJC9,BIRC6,PYGL,ZMIZ2,UBE3A,SGSM2,SMCHD1,PLA2G6,PECAM1,ADRM1,CIC,TMEM254
query_1	TRUE	0.0245775	4734	104	64	0.615385	0.0135192	HPA:0030071	HPA	appendix; lymphoid tissue[≥Low]	11019	44	HPA:0030000	Approved,Enhanced,Supported,Approved,Approved,Approved,Enhanced,Approved,Approved,Approved,Approved,Approved,Approved,Enhanced,Approved,Supported,Approved,Supported,Approved,Enhanced,Approved,Approved,Approved,Enhanced,Approved,Approved,Approved,Supported,Approved,Approved,Approved,Enhanced,Enhanced,Supported,Approved,Enhanced,Enhanced,Approved,Approved,Supported,Enhanced,Enhanced,Supported,Enhan…	NOP53,CR1,GDI2,CAP1,SEC14L1,CNN2,ELF1,DNAJC5,JMJD1C,DMXL2,DDX23,THAP12,FCMR,TKT,TMF1,HNRNPH1,GPX1,EP300,TNRC6B,TPP1,NOB1,OSTF1,MINK1,COL6A2,DDB1,EIF2AK1,TSC22D3,PXN,RNF24,C2CD5,CYRIA,VASP,ME2,ZBTB7A,CRTC3,CTSB,ARHGEF11,NFE2L1,RPL13A,SOD2,MCL1,LSP1,IRF1,MEF2D,SH3GLB1,CCAR1,ZSWIM8,EIF3L,ZMIZ2,PARP1,GALNT10,RAPGEF1,UBE3A,SCIMP,WASF2,SGSM2,SMCHD1,IRF9,PLA2G6,ANKRD13A,CIC,RPL41,TMEM254,ZNF217
query_1	TRUE	0.0263014	5061	104	67	0.644231	0.0132385	HPA:0310431	HPA	lymph node; germinal center cells[≥Low]	11019	460	HPA:0310000	Enhanced,Approved,Enhanced,Supported,Approved,Approved,Approved,Enhanced,Enhanced,Supported,Enhanced,Approved,Approved,Approved,Approved,Approved,Approved,Enhanced,Approved,Supported,Approved,Supported,Approved,Approved,Enhanced,Approved,Approved,Enhanced,Approved,Supported,Approved,Supported,Approved,Approved,Approved,Enhanced,Enhanced,Supported,Approved,Enhanced,Approved,Approved,Supported,Appr…	ADGRE5,NOP53,CR1,GDI2,CAP1,SEC14L1,CNN2,ANXA6,ELF1,NOP10,PLEKHO2,DNAJC5,JMJD1C,DMXL2,IFI6,DDX23,THAP12,TKT,TMF1,HNRNPH1,GPX1,EP300,TNRC6B,WBP2,TPP1,OSTF1,MINK1,COL6A2,DDB1,UBC,EIF2AK1,PXN,C2CD5,TMCC3,CYRIA,VASP,ME2,ZBTB7A,CRTC3,ARHGEF11,NFE2L1,RPL13A,SOD2,SMG1,MCL1,ENTPD1,FGR,MEF2D,SH3GLB1,CCAR1,DNAJC9,ZSWIM8,ST3GAL1,ZMIZ2,PARP1,GALNT10,RAPGEF1,UBE3A,SCIMP,WASF2,SGSM2,SMCHD1,ADRM1,ANKRD13A,CIC,RP…
query_1	TRUE	0.0290445	5958	104	75	0.721154	0.0125881	HPA:0610832	HPA	urinary bladder; urothelial cells[≥Medium]	11019	854	HPA:0610831	Approved,Supported,Approved,Approved,Approved,Enhanced,Supported,Approved,Approved,Approved,Approved,Approved,Approved,Approved,Enhanced,Approved,Supported,Approved,Supported,Approved,Approved,Enhanced,Approved,Approved,Approved,Approved,Supported,Approved,Approved,Supported,Approved,Approved,Approved,Approved,Approved,Enhanced,Enhanced,Supported,Enhanced,Enhanced,Approved,Approved,Approved,Suppo…	NOP53,GDI2,CAP1,SEC14L1,MAML2,ELF1,NOP10,JMJD1C,DMXL2,IFI6,AGO4,DDX23,THAP12,FCMR,TKT,TMF1,HNRNPH1,GPX1,EP300,TNRC6B,WBP2,TPP1,NOB1,OSTF1,MINK1,DDB1,UBC,EIF2AK1,TSC22D3,PXN,RNF24,ASH1L,C2CD5,TMCC3,CYRIA,VASP,ME2,ZBTB7A,CTSB,ARHGEF11,NFE2L1,RPS2,RPL13A,SOD2,SMG1,LRRC57,MCL1,IRF1,MEF2D,SH3GLB1,CCAR1,DNAJC9,BIRC6,PYGL,ZSWIM8,ST3GAL1,EIF3L,ZMIZ2,PARP1,GALNT10,RAPGEF1,UBE3A,TMEM94,WASF2,SHISA5,SGSM2,S…
query_1	TRUE	0.0304432	2987	104	46	0.442308	0.0154001	HPA:0030072	HPA	appendix; lymphoid tissue[≥Medium]	11019	45	HPA:0030071	Approved,Enhanced,Approved,Enhanced,Approved,Approved,Approved,Supported,Approved,Supported,Approved,Approved,Approved,Approved,Enhanced,Approved,Approved,Supported,Approved,Approved,Enhanced,Enhanced,Approved,Enhanced,Enhanced,Approved,Approved,Supported,Enhanced,Enhanced,Enhanced,Supported,Approved,Supported,Supported,Approved,Enhanced,Approved,Enhanced,Enhanced,Approved,Approved,Approved,Enhan…	NOP53,CR1,CAP1,ELF1,DDX23,THAP12,FCMR,HNRNPH1,GPX1,EP300,TNRC6B,NOB1,OSTF1,MINK1,COL6A2,DDB1,EIF2AK1,PXN,C2CD5,CYRIA,VASP,ME2,CRTC3,CTSB,ARHGEF11,NFE2L1,RPL13A,SOD2,LSP1,MEF2D,SH3GLB1,CCAR1,ZSWIM8,ZMIZ2,PARP1,GALNT10,RAPGEF1,UBE3A,SCIMP,WASF2,SGSM2,IRF9,PLA2G6,ANKRD13A,RPL41,TMEM254
query_1	TRUE	0.0306893	5628	104	72	0.692308	0.0127932	HPA:0351181	HPA	pancreas; pancreatic endocrine cells[≥Low]	11019	503	HPA:0350000	Approved,Supported,Approved,Approved,Approved,Enhanced,Enhanced,Supported,Approved,Approved,Approved,Approved,Approved,Approved,Approved,Enhanced,Approved,Supported,Approved,Supported,Approved,Approved,Enhanced,Approved,Approved,Approved,Enhanced,Approved,Supported,Approved,Approved,Supported,Approved,Approved,Approved,Approved,Enhanced,Enhanced,Supported,Supported,Approved,Enhanced,Enhanced,Appr…	NOP53,GDI2,CAP1,SEC14L1,MAML2,ANXA6,ELF1,NOP10,DNAJC5,JMJD1C,DMXL2,IFI6,AGO4,THAP12,FCMR,TKT,TMF1,HNRNPH1,GPX1,EP300,TNRC6B,WBP2,TPP1,NOB1,OSTF1,MINK1,COL6A2,DDB1,UBC,EIF2AK1,TSC22D3,PXN,RNF24,C2CD5,TMCC3,CYRIA,VASP,ME2,GSN,ZBTB7A,CRTC3,CTSB,ARHGEF11,NFE2L1,RPS2,RPL13A,SOD2,SMG1,LRRC57,MCL1,MEF2D,SH3GLB1,DNAJC9,BIRC6,PYGL,ZSWIM8,ST3GAL1,EIF3L,ZMIZ2,PARP1,RAPGEF1,UBE3A,WASF2,SHISA5,SGSM2,PLA2G6,AD…
query_1	TRUE	0.0315911	5302	104	69	0.663462	0.013014	HPA:0460671	HPA	skin 1; melanocytes[≥Low]	11019	667	HPA:0460000	Approved,Supported,Approved,Approved,Enhanced,Enhanced,Supported,Enhanced,Approved,Approved,Approved,Approved,Approved,Approved,Enhanced,Supported,Supported,Approved,Approved,Enhanced,Approved,Approved,Approved,Approved,Approved,Supported,Approved,Approved,Supported,Approved,Approved,Approved,Enhanced,Enhanced,Supported,Supported,Approved,Enhanced,Approved,Approved,Supported,Approved,Enhanced,Enh…	NOP53,GDI2,CAP1,SEC14L1,ANXA6,ELF1,NOP10,PLEKHO2,DNAJC5,JMJD1C,DMXL2,IFI6,DDX23,THAP12,NLRP1,HNRNPH1,EP300,TNRC6B,WBP2,TPP1,NOB1,OSTF1,MINK1,SNX6,DDB1,UBC,EIF2AK1,TSC22D3,PXN,RNF24,C2CD5,CYRIA,VASP,ME2,GSN,ZBTB7A,CRTC3,ARHGEF11,NFE2L1,RPL13A,SOD2,LRRC57,MCL1,MEF2D,SH3GLB1,CCAR1,DNAJC9,PYGL,ZSWIM8,KIAA0513,ST3GAL1,EIF3L,ZMIZ2,PARP1,GALNT10,RAPGEF1,UBE3A,WASF2,SHISA5,SGSM2,SMCHD1,IRF9,PLA2G6,ADRM1,…
query_1	TRUE	0.0320167	1371	104	27	0.259615	0.0196937	HPA:0300413	HPA	lung; macrophages[High]	11019	458	HPA:0300412	Approved,Approved,Enhanced,Approved,Approved,Approved,Enhanced,Enhanced,Approved,Approved,Approved,Enhanced,Enhanced,Supported,Enhanced,Enhanced,Approved,Supported,Approved,Enhanced,Supported,Approved,Approved,Enhanced,Enhanced,Approved,Approved	SEC14L1,MAML2,PLEKHO2,THAP12,FCMR,GPX1,TPP1,JCHAIN,MINK1,RNF24,C2CD5,VASP,ME2,GSN,CTSB,ARHGEF11,RPL13A,SOD2,LRRC57,LSP1,CCAR1,GALNT10,TMEM94,SCIMP,WASF2,SGSM2,TMEM254
query_1	TRUE	0.0380332	7831	104	90	0.865385	0.0114928	HPA:0030000	HPA	appendix	11019	22	HPA:0000000	Approved,Enhanced,Approved,Enhanced,Supported,Approved,Approved,Enhanced,Approved,Approved,Enhanced,Enhanced,Supported,Approved,Approved,Approved,Approved,Approved,Approved,Approved,Enhanced,Approved,Supported,Approved,Supported,Approved,Approved,Enhanced,Approved,Approved,Enhanced,Approved,Enhanced,Approved,Approved,Supported,Approved,Approved,Supported,Approved,Approved,Approved,Approved,Enhanc…	C11orf21,ADGRE5,NOP53,CR1,GDI2,CAP1,SEC14L1,SOAT1,MAML2,CNN2,ANXA6,ELF1,NOP10,DNAJC5,JMJD1C,DMXL2,IFI6,DDX23,THAP12,FCMR,TKT,TMF1,HNRNPH1,GPX1,EP300,TNRC6B,WBP2,TPP1,NOB1,OSTF1,JCHAIN,MINK1,COL6A2,SNX6,DDB1,UBC,EIF2AK1,TSC22D3,PXN,RNF24,C2CD5,TMCC3,CYRIA,VASP,ME2,GSN,ZBTB7A,CRTC3,CTSB,ARHGEF11,NFE2L1,RPS2,RPL13A,SOD2,SMG1,PGM1,LRRC57,MCL1,JAML,ENTPD1,LSP1,IRF1,UBXN11,MEF2D,SH3GLB1,CCAR1,DNAJC9,BI…
query_1	TRUE	0.0405628	6351	104	78	0.75	0.0122815	HPA:0540052	HPA	stomach 1; glandular cells[≥Medium]	11019	784	HPA:0540051	Approved,Supported,Approved,Approved,Approved,Enhanced,Supported,Approved,Approved,Approved,Approved,Approved,Approved,Approved,Approved,Enhanced,Enhanced,Approved,Supported,Approved,Supported,Approved,Approved,Enhanced,Approved,Approved,Approved,Enhanced,Approved,Approved,Supported,Approved,Approved,Approved,Enhanced,Enhanced,Supported,Supported,Approved,Enhanced,Enhanced,Approved,Approved,Appro…	NOP53,GDI2,CAP1,SEC14L1,MAML2,ELF1,NOP10,DNAJC5,JMJD1C,DMXL2,IFI6,AGO4,DDX23,THAP12,FCMR,TKT,NLRP1,TMF1,HNRNPH1,GPX1,EP300,TNRC6B,WBP2,TPP1,NOB1,OSTF1,MINK1,COL6A2,SNX6,DDB1,UBC,RNF24,C2CD5,CYRIA,VASP,ME2,GSN,ZBTB7A,CRTC3,CTSB,ARHGEF11,NFE2L1,RPS2,RPL13A,SOD2,SMG1,PGM1,LRRC57,MCL1,ENTPD1,IRF1,UBXN11,MEF2D,SH3GLB1,CCAR1,DNAJC9,BIRC6,ZSWIM8,ST3GAL1,EIF3L,ZMIZ2,PARP1,GALNT10,RAPGEF1,UBE3A,TMEM94,WAS…
query_1	TRUE	0.0445186	88	104	6	0.0576923	0.0681818	HPA:0461381	HPA	skin 1; arrector pili muscle cells[≥Low]	11019	625	HPA:0460000	Supported,Enhanced,Supported,Enhanced,Enhanced,Enhanced	UBC,VASP,GSN,ENTPD1,KIAA0513,WASF2
query_1	TRUE	0.0445357	56	104	5	0.0480769	0.0892857	HPA:0461382	HPA	skin 1; arrector pili muscle cells[≥Medium]	11019	626	HPA:0461381	Supported,Enhanced,Supported,Enhanced,Enhanced	UBC,VASP,GSN,KIAA0513,WASF2
query_1	TRUE	0.045117	5794	104	73	0.701923	0.0125992	HPA:0320101	HPA	nasopharynx; respiratory epithelial cells[≥Low]	11019	485	HPA:0320000	Approved,Supported,Approved,Approved,Approved,Enhanced,Enhanced,Supported,Enhanced,Approved,Approved,Approved,Approved,Approved,Enhanced,Enhanced,Approved,Supported,Approved,Supported,Approved,Approved,Approved,Enhanced,Approved,Approved,Supported,Approved,Supported,Approved,Approved,Approved,Approved,Enhanced,Enhanced,Supported,Supported,Approved,Enhanced,Approved,Approved,Approved,Supported,App…	C11orf21,GDI2,CAP1,SEC14L1,MAML2,ANXA6,ELF1,NOP10,PLEKHO2,JMJD1C,IFI6,DDX23,THAP12,FCMR,TKT,NLRP1,TMF1,HNRNPH1,GPX1,EP300,TNRC6B,NOB1,OSTF1,JCHAIN,MINK1,DDB1,UBC,EIF2AK1,PXN,RNF24,C2CD5,TMCC3,CYRIA,VASP,ME2,GSN,ZBTB7A,CRTC3,ARHGEF11,NFE2L1,RPS2,RPL13A,SOD2,SMG1,PGM1,LRRC57,MCL1,ENTPD1,IRF1,MEF2D,SH3GLB1,CCAR1,DNAJC9,BIRC6,PYGL,ZSWIM8,ST3GAL1,EIF3L,ZMIZ2,PARP1,GALNT10,RAPGEF1,UBE3A,TMEM94,WASF2,SH…
query_1	TRUE	0.00688317	1401	131	29	0.221374	0.0206995	MIRNA:hsa-miR-92a-3p	MIRNA	hsa-miR-92a-3p	14819	2584	MIRNA:000000	MIRNA,MIRNA,MIRNA,MIRNA,MIRNA,MIRNA,MIRNA,MIRNA,MIRNA,MIRNA,MIRNA,MIRNA,MIRNA,MIRNA,MIRNA,MIRNA,MIRNA,MIRNA,MIRNA,MIRNA,MIRNA,MIRNA,MIRNA,MIRNA,MIRNA,MIRNA,MIRNA,MIRNA,MIRNA	SEC14L1,AGO4,DDX23,TKT,TMF1,TSPAN18,EP300,MINK1,SLC10A7,EIF2AK1,PXN,TMCC3,CYRIA,ME2,CRTC3,CTSB,NFE2L1,RPL13A,SMG1,MCL1,MEF2D,DUSP11,CCAR1,PYGL,RPL7A,SHISA5,ZCCHC2,ADRM1,CIC
query_1	TRUE	0.0220268	891	131	21	0.160305	0.023569	MIRNA:hsa-miR-484	MIRNA	hsa-miR-484	14819	1476	MIRNA:000000	MIRNA,MIRNA,MIRNA,MIRNA,MIRNA,MIRNA,MIRNA,MIRNA,MIRNA,MIRNA,MIRNA,MIRNA,MIRNA,MIRNA,MIRNA,MIRNA,MIRNA,MIRNA,MIRNA,MIRNA,MIRNA	ADGRE5,CAP1,ANXA6,AGO4,TKT,TMF1,TNRC6B,COQ8A,SLC10A7,TSC22D3,NFE2L1,ZZEF1,NCOA4,ZSWIM8,PARP1,SCIMP,WASF2,ADRM1,MAP7D1,SLC2A1,TEP1
query_1	TRUE	0.00091222	2052	93	37	0.397849	0.0180312	REAC:R-HSA-168256	REAC	Immune System	10842	1136	REAC:0000000	REAC,REAC,REAC,REAC,REAC,REAC,REAC,REAC,REAC,REAC,REAC,REAC,REAC,REAC,REAC,REAC,REAC,REAC,REAC,REAC,REAC,REAC,REAC,REAC,REAC,REAC,REAC,REAC,REAC,REAC,REAC,REAC,REAC,REAC,REAC,REAC,REAC	ADGRE5,CR1,GDI2,CAP1,CNN2,PLEKHO2,DNAJC5,IFI6,CNPY3,IGHM,NLRP1,EP300,OSTF1,TREML1,UBC,OAS3,VASP,GSN,CTSB,SOD2,PGM1,MCL1,JAML,FGR,IRF1,FOLR3,PYGL,ARPC4,ATP6V0D1,RAPGEF1,UBE3A,WASF2,IRF9,PLA2G6,PECAM1,NFAM1,TRIM62
query_1	TRUE	0.00100709	476	93	16	0.172043	0.0336134	REAC:R-HSA-6798695	REAC	Neutrophil degranulation	10842	1549	REAC:R-HSA-168249	REAC,REAC,REAC,REAC,REAC,REAC,REAC,REAC,REAC,REAC,REAC,REAC,REAC,REAC,REAC,REAC	ADGRE5,CR1,GDI2,CAP1,CNN2,PLEKHO2,DNAJC5,OSTF1,GSN,CTSB,PGM1,FGR,FOLR3,PYGL,PECAM1,NFAM1
query_1	TRUE	0.00513245	1101	93	24	0.258065	0.0217984	REAC:R-HSA-168249	REAC	Innate Immune System	10842	1170	REAC:R-HSA-168256	REAC,REAC,REAC,REAC,REAC,REAC,REAC,REAC,REAC,REAC,REAC,REAC,REAC,REAC,REAC,REAC,REAC,REAC,REAC,REAC,REAC,REAC,REAC,REAC	ADGRE5,CR1,GDI2,CAP1,CNN2,PLEKHO2,DNAJC5,CNPY3,NLRP1,EP300,OSTF1,UBC,GSN,CTSB,PGM1,FGR,FOLR3,PYGL,ARPC4,ATP6V0D1,WASF2,PLA2G6,PECAM1,NFAM1
query_1	TRUE	0.00821014	12027	139	109	0.784173	0.00906294	TF:M09734	TF	Factor: ZNF692; motif: SYNGGSCCCASCCNC	20045	11220	TF:M00000	TF,TF,TF,TF,TF,TF,TF,TF,TF,TF,TF,TF,TF,TF,TF,TF,TF,TF,TF,TF,TF,TF,TF,TF,TF,TF,TF,TF,TF,TF,TF,TF,TF,TF,TF,TF,TF,TF,TF,TF,TF,TF,TF,TF,TF,TF,TF,TF,TF,TF,TF,TF,TF,TF,TF,TF,TF,TF,TF,TF,TF,TF,TF,TF,TF,TF,TF,TF,TF,TF,TF,TF,TF,TF,TF,TF,TF,TF,TF,TF,TF,TF,TF,TF,TF,TF,TF,TF,TF,TF,TF,TF,TF,TF,TF,TF,TF,TF,TF,TF,TF,TF,TF,TF,TF,TF,TF,TF,TF	C11orf21,ADGRE5,KIAA0930,CR1,GDI2,CAP1,AKIRIN2,MAML2,CNN2,NOP10,PLEKHO2,DNAJC5,JMJD1C,DMXL2,IFI6,AGO4,DDX23,THAP12,BTBD2,CNPY3,TKT,NLRP1,TMF1,HNRNPH1,CFLAR,GPX1,TSPAN18,EP300,MSL1,TNRC6B,WBP2,ARF5,COQ8A,TPP1,OSTF1,MINK1,TREML1,COL6A2,SNX6,SLC10A7,UBC,EIF2AK1,TSC22D3,LYST,PXN,RNF24,C2CD5,TMCC3,CYRIA,VASP,ME2,ZBTB7A,CHD8,CRTC3,CTSB,TF,NFE2L1,RPS2,RPL13A,ZZEF1,SOD2,SMG1,PGM1,LRRC57,MCL1,IRAG1,FGR,IR…
query_1	TRUE	0.0191686	1736	139	29	0.208633	0.0167051	TF:M11452_1	TF	Factor: Elf-1; motif: NANGCGGAAGTR; match class: 1	20045	1751	TF:M11452	TF,TF,TF,TF,TF,TF,TF,TF,TF,TF,TF,TF,TF,TF,TF,TF,TF,TF,TF,TF,TF,TF,TF,TF,TF,TF,TF,TF,TF	CAP1,SEC14L1,AKIRIN2,AGO4,CNPY3,TMF1,CFLAR,TNRC6B,SLC10A7,EIF2AK1,ZBTB7A,CHD8,RPL13A,ZZEF1,PGM1,MCL1,BIRC6,PYGL,ZSWIM8,INPP5K,EIF3L,UBP1,ARPC4,ATP6V0D1,GALNT10,IRF9,ZCCHC2,PLA2G6,RPL41
query_1	TRUE	0.0306175	2383	139	35	0.251799	0.0146874	TF:M11448_1	TF	Factor: Elf-1; motif: NANGCGGAAGTN; match class: 1	20045	1743	TF:M11448	TF,TF,TF,TF,TF,TF,TF,TF,TF,TF,TF,TF,TF,TF,TF,TF,TF,TF,TF,TF,TF,TF,TF,TF,TF,TF,TF,TF,TF,TF,TF,TF,TF,TF,TF	GDI2,CAP1,SEC14L1,AKIRIN2,AGO4,CNPY3,TMF1,CFLAR,TNRC6B,SLC10A7,EIF2AK1,VASP,ZBTB7A,CHD8,CTSB,RPL13A,ZZEF1,PGM1,LRRC57,MCL1,ZGPAT,BIRC6,PYGL,ZSWIM8,INPP5K,EIF3L,UBP1,ARPC4,ATP6V0D1,GALNT10,SGSM2,IRF9,ZCCHC2,PLA2G6,RPL41

## Sheet: Figure 3F
Figure 3F: Association between day module eigengenes and the rhythmic↑ phenotype as a binary factor.
response	term	modSize	estimate	std.error	statistic	p.value	conf.low	conf.high	OR	OR.low	OR.high
isRhythmic	MEcoral2	242	10.319	15.9703	0.646135	0.518192	-3.29514660901051	41.8308	30302.3	0.0370626109361482	1.4685e+18
isRhythmic	MEdarkseagreen4	281	1.76047	5.09441	0.345569	0.729667	-3.57157963157269	23.7848	5.81517	0.0281114129141301	2.13606e+10
isRhythmic	MEskyblue4	104	1.07652	2.65454	0.405537	0.685083	-4.17015143765943	6.47067	2.93444	0.0154499202469806	645.917
isRhythmic	MEyellow4	233	16.8736	14.4033	1.17151	0.241395	-1.96372167875068	46.8531	2.12872e+07	0.140335165427437	2.22856e+20
isRhythmic	MEdarkolivegreen4	198	19.7546	19.0402	1.03752	0.299493	-3.22769235156189	61.1117	3.79583e+08	0.0396488889963724	3.47114e+26
isRhythmic	MEplum3	187	2.91567	8.12725	0.358753	0.71978	-3.68224980954719	32.6082	18.4613	0.0251662917326362	145058248741843
isRhythmic	MEthistle1	403	-1.19854	2.61664	-0.458044	0.646921	-6.42931010159182	4.0602	0.301635	0.00161356364556983	57.9861
isRhythmic	MEhoneydew	130	-5.0241	5.22393	-0.961748	0.336176	NA	0.334512	0.00657749	NA	1.39726
isRhythmic	MEthistle4	50	-0.145523	2.6352	-0.0552229	0.955961	-5.16621861052715	5.43574	0.86457	0.00570610508074449	229.462
isRhythmic	MEdarkviolet	188	0.21179	2.65385	0.0798048	0.936392	-4.97828187255156	5.60649	1.23589	0.00688588322485724	272.186
isRhythmic	MEmediumpurple2	225	16.4071	12.8821	1.27364	0.202792	-1.39661879401034	43.7227	1.33509e+07	0.247432170279742	9.73937e+18
isRhythmic	MEcyan	3003	0.156708	2.64934	0.0591499	0.952833	-5.08215967585935	5.50509	1.16965	0.006206490523606	245.942
isRhythmic	MEindianred3	76	0.563838	2.64439	0.21322	0.831155	-4.7066194138797	5.83167	1.7574	0.0090352705215111	340.927
isRhythmic	MEmediumpurple3	532	2.53562	2.81166	0.901823	0.367151	-2.75205669699718	8.48122	12.6242	0.0637965160813894	4823.32
isRhythmic	MEbrown	6318	-5.74278	2.81915	-2.03706	0.0416443	-11.8220453319079	-0.47508	0.00320585	7.34092771299869e-06	0.621835
isRhythmic	MEskyblue3	1548	-5.86458	3.29612	-1.77924	0.0752007	-13.1451830769343	0.023521	0.00283821	1.95487740108789e-06	1.0238
isRhythmic	MEmediumpurple1	99	2.80268	7.28414	0.384765	0.700412	-3.45594941245344	25.8788	16.4888	0.0315573292076057	1.73387e+11
isRhythmic	MEplum4	60	0.770517	2.74592	0.280604	0.779014	-4.27926246917357	6.76685	2.16088	0.0138528752422838	868.573
isRhythmic	MEivory	480	5.90634	13.7092	0.430831	0.666591	-4.03313997222412	34.6502	367.36	0.0177186065820056	1117874180849656
isRhythmic	MEpalevioletred1	46	-3.28041	2.51184	-1.30598	0.19156	-8.30787904827534	1.73931	0.0376127	0.000246566444698384	5.69341
isRhythmic	MElavenderblush2	130	13.4856	15.4273	0.874138	0.382043	-2.97811242770799	47.8549	719006	0.0508887995533286	6.06883e+20
isRhythmic	MElightslateblue	90	-3.84564	3.22455	-1.19261	0.233021	-17.9736627195993	0.763309	0.0213728	1.56364248267667e-08	2.14536
isRhythmic	MEtan4	49	-2.48114	2.82101	-0.879523	0.379118	-8.51290804428964	2.80868	0.0836475	0.000200858868299587	16.588
isRhythmic	MElavenderblush1	38	-2.31638	2.78779	-0.830902	0.406029	-8.18933918684984	2.94917	0.0986295	0.000277597263566429	19.0901
isRhythmic	MEwhite	1017	-4.86632	3.07703	-1.5815	0.113765	-11.4767519766585	0.760824	0.00770165	1.03683570976519e-05	2.14004
isRhythmic	MEindianred4	205	17.8641	14.9212	1.19723	0.231218	-1.83885601973773	48.1414	5.73171e+07	0.158999214068786	8.08242e+20
isRhythmic	MEmagenta4	151	9.5324	12.0363	0.79197	0.428378	-2.82253388238787	34.7681	13799.7	0.0594550994507426	1257795164052066
isRhythmic	MEmediumpurple4	106	-1.87835	2.85447	-0.65804	0.510513	-7.97021725770636	3.36159	0.152841	0.000345603892628082	28.835
isRhythmic	MEsalmon1	49	-0.423469	2.65618	-0.159428	0.873332	-5.78438257632692	4.79089	0.654772	0.00307520849636304	120.409
isRhythmic	MElightpink2	41	-1.12571	2.64445	-0.425688	0.670335	-6.46224547303857	4.12953	0.324422	0.00156128594583118	62.1489
isRhythmic	MEthistle2	417	14.4463	11.5077	1.25536	0.209348	-1.49297179720249	39.3467	1.87901e+06	0.224703887925241	1.22475e+17
isRhythmic	MEbrown4	6025	0.154227	2.70938	0.0569233	0.954606	-4.41722399057274	7.26451	1.16676	0.0120676858392039	1428.69
isRhythmic	MEsalmon4	389	-3.11224	2.12695	-1.46324	0.143403	-8.41364155474165	1.17749	0.0445013	0.000221820612456076	3.24621
isRhythmic	MEdeeppink	296	-2.07188	2.06796	-1.0019	0.316393	-6.51575613255546	2.71543	0.125948	0.00147993644816748	15.1111
isRhythmic	MEgreen4	774	1.87474	3.94571	0.475134	0.634692	-3.43122272283767	13.7294	6.51912	0.0323473647209836	917479
isRhythmic	MEyellow	4395	7.20396	12.9699	0.555438	0.578595	-3.63609443478504	32.8604	1344.74	0.0263550746872749	186678639734465
isRhythmic	MEsalmon2	160	-2.4897	2.06182	-1.20753	0.227229	-7.19015997152879	2.02018	0.0829346	0.000753968497352478	7.53969
isRhythmic	MEbrown2	894	-5.68346	6.63861	-0.856121	0.391931	-30.0233647528104	0.25129	0.00340177	9.14151886185752e-14	1.28568
isRhythmic	MEdarkorange2	466	-2.91984	2.09528	-1.39353	0.163459	-7.99139230643888	1.41253	0.0539423	0.000338362650752934	4.10633
isRhythmic	MEdarkseagreen2	33	2.38613	2.95363	0.807864	0.419169	-2.95217685892859	9.00052	10.8714	0.0522258937137519	8107.27
isRhythmic	MEdarkorange	1106	0.503227	2.94332	0.170973	0.864245	-4.06385313062884	10.1187	1.65405	0.0171826842719545	24803.5
isRhythmic	MEdarkseagreen3	119	-3.31522	2.39443	-1.38455	0.166189	-8.10794700651626	1.5517	0.0363261	0.000301136470224174	4.71948
isRhythmic	MEfirebrick3	4546	-0.10019	2.60471	-0.0384649	0.969317	-4.55130836635318	7.0624	0.904666	0.0105533876498356	1167.25
isRhythmic	MEblueviolet	20012	-0.997618	2.45826	-0.405823	0.684873	-5.56883044045971	4.56487	0.368757	0.00381493962347138	96.05
isRhythmic	MEpink4	100	-0.893108	2.5332	-0.352562	0.724417	-5.64723954713737	4.617	0.409381	0.00352724012841789	101.19
isRhythmic	MEblack	3536	3.35454	9.80646	0.342074	0.732295	-3.76599829898109	34.6257	28.6324	0.0231444955722066	1090816370326247
isRhythmic	MEblue4	555	-2.78385	2.08763	-1.3335	0.182368	-7.69663191230682	1.61492	0.0618001	0.000454354915873733	5.02748
isRhythmic	MEfirebrick4	203	-1.91815	2.18955	-0.876045	0.381005	-6.14090142592905	3.10773	0.146879	0.0021529819895217	22.3703
isRhythmic	MEnavajowhite2	466	2.12982	4.40614	0.483375	0.62883	-3.35599087032637	17.8223	8.41333	0.0348747966275269	5.49727e+07
isRhythmic	MEdarkgreen	1544	-6.45367	7.21055	-0.895031	0.370771	-25.7738085807439	0.0306177	0.00157474	6.40585576411287e-12	1.03109
isRhythmic	MEplum	226	-2.76262	2.07797	-1.32948	0.183691	-7.67375986623915	1.62547	0.0631263	0.000464866697164862	5.0808
isRhythmic	MEdarkgrey	3288	0.0566559	2.67124	0.0212096	0.983078	-4.45549996781289	7.28728	1.05829	0.0116145115408291	1461.59
isRhythmic	MEcoral1	833	-0.123584	2.59139	-0.0476903	0.961963	-4.52823213504814	7.29359	0.883747	0.0107997517087355	1470.84
isRhythmic	MEdarkturquoise	1104	0.707571	3.10654	0.227769	0.819826	-3.9364027749074	11.7688	2.02906	0.0195183003327146	129153
isRhythmic	MEgrey60	1546	2.80492	7.98293	0.351365	0.725314	-3.69029367191541	31.9645	16.5258	0.0249646695433321	7.6207e+13
isRhythmic	MEnavajowhite1	153	0.791563	3.1691	0.249775	0.802761	-3.89074471198354	12.2543	2.20684	0.0204301258117814	209879
isRhythmic	MEbisque4	1471	0.214549	2.73833	0.0783502	0.937549	-4.34642466391947	7.73078	1.2393	0.01295304136566	2277.37
isRhythmic	MEorange	1729	3.87149	7.80323	0.49614	0.619796	-3.17180966647703	23.7699	48.0139	0.0419276541375745	2.1045e+10
isRhythmic	MEdarkolivegreen	1185	-0.172441	2.57734	-0.0669069	0.946656	-4.61839239446587	6.7889	0.841608	0.00986864820924835	887.937
isRhythmic	MEmidnightblue	1589	0.291966	2.90835	0.100389	0.920036	-4.18701908027435	13.0253	1.33906	0.0151915020933645	453734
isRhythmic	MElightyellow	2385	-0.329966	2.51907	-0.130987	0.895785	-4.74164052705648	6.43444	0.718948	0.00872432195282721	622.931
isRhythmic	MEmaroon	470	0.473874	2.91338	0.162654	0.870791	-4.09503994518684	9.69125	1.6062	0.0166550809792994	16175.5
isRhythmic	MEcoral	117	-4.96968	5.13634	-0.967553	0.333268	NA	0.350741	0.00694534	NA	1.42012
isRhythmic	MEred	3632	1.7761	3.97528	0.446786	0.65503	-3.47262021724062	15.0794	5.90677	0.031035604005196	3.53907e+06
isRhythmic	MEantiquewhite4	277	8.57817	4.32145	1.98502	0.047142	1.09220139482522	18.1266	5314.36	2.98082883627953	7.45214e+07
isRhythmic	MEblue	8485	4.62187	13.0566	0.353988	0.723348	-3.79421996924328	37.554	101.684	0.0225004500163912	2.03945e+16
isRhythmic	MEmagenta3	44	1.65281	2.67923	0.616897	0.537303	-3.57307556081277	7.16674	5.22164	0.0280693916678138	1295.61
isRhythmic	MElightsteelblue	217	12.7469	16.4404	0.775342	0.438137	-2.34438030017581	47.7168	343501	0.0959066170326087	5.28611e+20
isRhythmic	MEdarkred	4063	3.83698	2.87161	1.33618	0.181492	-1.54377728126	9.90004	46.3853	0.213572851165342	19931.2
isRhythmic	MElavenderblush3	4356	4.81107	3.09272	1.55561	0.119801	-0.82351446669431	11.5232	122.863	0.438886488932014	101031
isRhythmic	MEorangered3	226	9.03003	9.68844	0.932042	0.351315	-2.75462473058661	29.8068	8350.13	0.0636328946677674	8.80939e+12
isRhythmic	MEskyblue1	230	9.7584	4.42122	2.20717	0.0273022	2.67330072160691	21.6557	17298.9	14.487710257759	2.54076e+09
isRhythmic	MEdarkolivegreen2	74	-6.66257	8.83769	-0.753882	0.45092	-31.3728466966898	0.420607	0.00127786	2.37107776567372e-14	1.52289
isRhythmic	MEhoneydew1	282	2.98402	7.97247	0.374291	0.708188	-3.65072722021325	29.0802	19.7672	0.0259722343755708	4.25953e+12
isRhythmic	MElightpink4	305	-7.69858	12.1472	-0.633776	0.526227	-38.2183045849135	0.613865	0.00045347	2.52348780947318e-17	1.84756
isRhythmic	MEnavajowhite	45	-3.98726	2.459	-1.6215	0.104911	-9.02632290741379	0.886078	0.0185505	0.000120203681595996	2.4256
isRhythmic	MEpalevioletred3	388	-7.90574	14.9428	-0.529066	0.59676	-47.1707089460097	0.285556	0.000368622	3.26603923246295e-21	1.3305

## Sheet: Figure 3G
Figure 3G: Association between night module eigengenes and the rhythmic↑ phenotype as a binary factor.
response	term	modSize	estimate	std.error	statistic	p.value	conf.low	conf.high	OR	OR.low	OR.high
isRhythmic	MEorangered3	195	10.4541	4.76525	2.19381	0.0282488	3.0140206606704	23.8047748205702	34685	20.3691328763502	21791260253.8419
isRhythmic	MEslateblue	61	5.49127	16.0894	0.341298	0.732879	-3.60195946979	42.1185157591754	242.564	0.027270234859377	1958118543207553280
isRhythmic	MEnavajowhite2	287	10.6348	16.6468	0.638847	0.522922	-3.34591149681424	46.3004167693029	41554.4	0.0352280902269385	1.28237638752565e+20
isRhythmic	MEorangered1	97	37.7662	16.8201	2.2453	0.0247489	6.97980309315544	74.1214600414285	2.52158e+16	1074.70672904913	1.55074748894686e+32
isRhythmic	MEcoral4	62	53.3906	19.4184	2.74949	0.00596885	20.2236754805304	97.8583384118228	1.53899e+23	606779172.003117	3.15744926200469e+42
isRhythmic	MEdarkslateblue	316	9.35453	11.3331	0.825419	0.409134	-2.93828057888104	32.7062419658608	11551	0.0529567053799783	160007525728736
isRhythmic	MEmediumpurple4	658	4.68304	2.986	1.56833	0.116804	-0.866430983924275	11.0616638025744	108.098	0.420449465515451	63682.4187432665
isRhythmic	MEyellow	5916	0.495674	2.64639	0.187302	0.851424	-4.76647874848627	5.78142502823619	1.6416	0.0085102943482095	324.220885291298
isRhythmic	MElavenderblush1	67	3.01272	7.37638	0.408428	0.68296	-3.39817230632333	24.066297376906	20.3426	0.0334343218498835	28304803916.9713
isRhythmic	MEnavajowhite	71	-3.71784	3.11324	-1.1942	0.232398	NA	0.837209491675334	0.0242863	NA	2.30991214576785
isRhythmic	MEpink3	57	2.85413	8.4402	0.338159	0.735244	-3.72261925356591	40.6175164744647	17.3593	0.0241705759949023	436478919424830976
isRhythmic	MEdarkolivegreen1	41	0.0555299	2.64736	0.0209756	0.983265	-5.21402790184617	5.35750818145928	1.0571	0.00543971884776409	212.195534357277
isRhythmic	MEdarkviolet	149	-1.8487	2.86725	-0.644764	0.51908	-7.98327827604847	3.3868701662182	0.157442	0.000341119304244981	29.5732479210623
isRhythmic	MEdarkolivegreen2	87	1.39165	4.37614	0.31801	0.750478	-3.66618804670637	NA	4.0215	0.0255737703947635	NA
isRhythmic	MEturquoise	10815	-4.60657	2.75703	-1.67084	0.0947523	-10.3634897259422	0.643094833046565	0.00998604	3.15641136736361e-05	1.90235926261795
isRhythmic	MEdarkseagreen3	115	-9.87917	18.4845	-0.534456	0.593026	-48.6611432028698	0.408079702254547	5.12306e-05	7.35756358286042e-22	1.50392702276782
isRhythmic	MEmagenta4	122	-4.99935	4.80873	-1.03964	0.298508	-22.2588835746895	0.289779688953322	0.00674235	2.15322637157826e-10	1.33613309071746
isRhythmic	MEchocolate4	63	-2.0051	2.64955	-0.756769	0.449188	-7.40614785878842	3.20989132089993	0.134647	0.000607506393340041	24.7763934021257
isRhythmic	MEcoral	110	0.966448	2.65918	0.363438	0.716278	-4.27551905006632	6.38476176799709	2.62859	0.0139048295428465	592.743505304403
isRhythmic	MEyellow4	219	17.3489	15.7137	1.10406	0.269568	-2.40045409781747	50.6334157391082	3.4239e+07	0.0906767678166431	9.76816654020153e+21
isRhythmic	MElightskyblue4	49	-0.909114	2.55984	-0.355145	0.722481	-5.78506495488592	4.52695782564154	0.402881	0.00307311075582866	92.4768021632413
isRhythmic	MEplum3	140	26.4319	16.4002	1.61168	0.107032	-0.618727866497482	61.0072514108399	3.01451e+11	0.538629210204973	3.12689028962557e+26
isRhythmic	MEnavajowhite1	124	-3.22263	2.6332	-1.22385	0.221011	-13.8387797102985	1.17538029911649	0.0398499	9.76999486689363e-07	3.23937464093037
isRhythmic	MEpaleturquoise	619	3.10708	9.09248	0.34172	0.732562	-3.74028636229101	37.6546017939605	22.3557	0.0237473018257766	22552037103438504
isRhythmic	MEthistle4	141	4.39506	7.53248	0.583481	0.55957	-2.8264953921817	30.3240471637222	81.0491	0.0592200334076096	14776322192666
isRhythmic	MEviolet	608	1.96091	5.66276	0.346281	0.729131	-3.54950437219425	NA	7.10577	0.0287388799130048	NA
isRhythmic	MElightslateblue	91	1.60714	2.59548	0.619209	0.535779	-3.62183592791994	6.78570084507817	4.98854	0.0267335505387486	885.100187732688
isRhythmic	MEmediumpurple3	453	2.3313	2.51911	0.925446	0.354734	-2.78264582477208	7.46775765262813	10.2914	0.0618745813131663	1750.6766557778
isRhythmic	MEmistyrose	61	-0.40499	2.65115	-0.15276	0.878588	-5.73426050049197	4.83844815045187	0.666984	0.00323327248790408	126.273242529124
isRhythmic	MEblue3	40	-1.30236	2.56322	-0.508098	0.611385	-6.29188350094711	3.99822600358439	0.271888	0.00185126979262513	54.5013789718232
isRhythmic	MEfirebrick4	164	0.804694	3.50723	0.229438	0.818528	-3.90733879849478	NA	2.23601	0.0200939038996146	NA
isRhythmic	MEplum	200	1.44825	4.43676	0.32642	0.744107	-3.64951200387376	20.2437874960489	4.25564	0.026003815444186	619106270.003792
isRhythmic	MEmediumpurple	50	-4.92028	3.34974	-1.46885	0.141872	-12.5230622654718	0.958871395766693	0.00729707	3.64169157640331e-06	2.60875056442248
isRhythmic	MEtan4	1353	-3.5886	2.94442	-1.21878	0.222928	-9.85204417785441	1.85155619282763	0.0276371	5.26394785029883e-05	6.36972433302652
isRhythmic	MEbrown1	35	-1.01105	2.66269	-0.37971	0.704161	-6.41698805221618	4.21612751918448	0.363837	0.00163356905719351	67.7705353875852
isRhythmic	MEorange	821	-5.46373	2.96625	-1.84197	0.0654802	-11.7690997049159	0.0447857495761314	0.00423774	7.74007094088254e-06	1.04580377200267
isRhythmic	MEcoral1	257	-15.8888	19.671	-0.807725	0.419249	-56.5593214654905	0.175769772101958	1.25775e-07	2.73274298003569e-25	1.19216355774298
isRhythmic	MEfloralwhite	372	-1.88602	2.49426	-0.756143	0.449563	-6.81287775705175	3.2878406501743	0.151675	0.00109952417927988	26.7849630592618
isRhythmic	MEskyblue2	229	0.394369	2.99822	0.131535	0.895352	-4.1322415089567	12.6661750569129	1.48345	0.0160468692785929	316847.24410176
isRhythmic	MEcoral2	1677	-3.17904	2.95513	-1.07577	0.28203	-9.57307716226418	2.24007918023972	0.0416254	6.95769542700935e-05	9.39407508311244
isRhythmic	MElavenderblush3	273	-5.87525	2.66436	-2.20513	0.0274449	-11.4568959457739	-0.802910336429991	0.00280808	1.05762890363102e-05	0.44802316674042
isRhythmic	MElightcyan1	3707	-12.0308	4.49405	-2.67704	0.00742761	-22.123452904023	-4.2546054634761	5.95813e-06	2.46550838082911e-10	0.0141986915430508
isRhythmic	MEdarkmagenta	637	40.4197	23.7414	1.7025	0.0886622	1.7727057749957	91.2171253257113	3.58154e+17	5.88676007990719	4.12186899039283e+39
isRhythmic	MElavenderblush2	120	-1.40101	2.22562	-0.629492	0.529027	-5.68581017542041	4.04083041014787	0.246348	0.00339378257629296	56.873551575809
isRhythmic	MEdarkseagreen4	262	-2.12863	2.05165	-1.03752	0.299494	-6.6006523191082	2.59604266983202	0.119	0.00135948093285195	13.4105628635527
isRhythmic	MEpalevioletred1	571	-3.3671	2.72428	-1.23596	0.216472	-14.0316990455273	1.06679122861684	0.0344894	8.0558344510199e-07	2.90603970631146
isRhythmic	MEantiquewhite1	62	-1.20842	2.64555	-0.456772	0.647835	-6.55542896101788	4.04165176392197	0.29867	0.00142237259372647	56.920284071371
isRhythmic	MEantiquewhite2	110	-2.36755	2.06015	-1.14922	0.250467	-6.96522102288858	2.21406656841445	0.0937098	0.000944154232868193	9.15286155287719
isRhythmic	MElightgreen	1380	29.7934	23.3003	1.27867	0.201013	-0.24249617692276	79.3867068106003	8.69173e+12	0.784666747414571	3.00060414122685e+34
isRhythmic	MEantiquewhite4	525	2.96605	5.03915	0.588601	0.556129	-3.09357705965566	18.6458313922868	19.4151	0.0453394819593228	125251139.07346
isRhythmic	MElightpink4	728	1.00247	3.19201	0.314056	0.753479	-3.83287532176953	10.7441904716574	2.725	0.0216472831553248	46359.9153561624
isRhythmic	MEsaddlebrown	1373	1.03713	3.21789	0.322302	0.747224	-3.81374219391765	10.5832301455594	2.82111	0.0220654510649081	39467.3941543665
isRhythmic	MEindianred3	89	-2.69094	2.48061	-1.08479	0.278015	-7.59784537689714	2.35606350002419	0.0678169	0.000501530880143761	10.5493421235901
isRhythmic	MElightsteelblue	190	2.18915	4.57928	0.478055	0.632611	-3.35126267187004	19.8929634931992	8.92758	0.0350400820302746	435917469.474323
isRhythmic	MEbisque4	1764	0.86414	3.59632	0.240284	0.81011	-3.88148737006318	NA	2.37296	0.0206201325938338	NA
isRhythmic	MEindianred4	166	2.45298	4.66479	0.52585	0.598992	-3.25715664948009	18.0099744821816	11.6229	0.0384977050144245	66318170.4812821
isRhythmic	MEbrown4	467	4.63169	7.21333	0.642102	0.520807	-2.76167411011458	24.8889167850074	102.688	0.0631858996127563	64434612380.868
isRhythmic	MEgreen4	66	12.3308	10.4174	1.18367	0.236545	-0.847356739582566	34.9051139968126	226559	0.428546195373421	1442442131669650
isRhythmic	MEblueviolet	716	1.28077	4.23533	0.302402	0.762346	-3.69892083872397	NA	3.59942	0.0247502215442673	NA
isRhythmic	MEmediumorchid	248	1.30803	3.59114	0.364239	0.715679	-3.65473937824064	14.3532124206464	3.69889	0.0258682384305201	1712067.77079734
isRhythmic	MEdarkolivegreen	640	-2.88149	2.09186	-1.37747	0.168366	-7.88534937964638	1.47040583730819	0.0560515	0.000376215146662762	4.35100058116155
isRhythmic	MEdarkorange	775	-31.4606	21.6894	-1.4505	0.146918	-77.332262771118	-2.79501426485362	2.17191e-14	2.60030927708884e-34	0.0611140025440699
isRhythmic	MElightblue3	48	-4.12655	2.55054	-1.61791	0.105681	-9.3100246797221	0.879197881009134	0.0161384	9.05123113293552e-05	2.40896665335055
isRhythmic	MEdarkgreen	13193	0.410674	2.78537	0.14744	0.882785	-4.30504832226523	7.4707031604304	1.50783	0.0135002331641925	1755.84088943816
isRhythmic	MElightblue4	90	0.904128	2.79365	0.323637	0.746213	-4.12728953200333	7.21025941098216	2.46978	0.0161265300818779	1353.24326801084
isRhythmic	MEgreenyellow	3588	1.43931	3.35652	0.428809	0.668062	-3.62476261519204	10.9254429684071	4.21777	0.0266554241781273	55572.4563668251
isRhythmic	MEblue2	693	2.81702	5.20351	0.54137	0.588253	-3.16932393652122	20.2325978703363	16.727	0.0420320046032498	612217316.848851
isRhythmic	MEcyan	2560	0.911273	3.20451	0.284372	0.776126	-3.85636262777064	11.335964042228	2.48749	0.0211447712184073	83781.2104393068
isRhythmic	MEgreen	3909	5.26182	17.1779	0.306313	0.759367	-3.23616501748551	44.884097842582	192.832	0.0393143763138766	31111146666655834112
isRhythmic	MEmaroon	574	1.63498	3.78066	0.432459	0.665408	-3.52529769526939	13.9536446396936	5.12935	0.0294430410102951	1148129.4831408
isRhythmic	MEbrown2	156	3.30335	6.71368	0.492032	0.622697	-3.11011921250306	NA	27.2035	0.0445956386656629	NA
isRhythmic	MElightyellow	1355	11.3605	18.7337	0.606418	0.544237	-3.73004400812777	49.4322797239526	85859.8	0.0239917799801573	2.93877483314641e+21
isRhythmic	MEbrown	8164	0.0398887	2.67784	0.0148959	0.988115	-4.39339699138498	9.97124288070029	1.04069	0.0123586755185856	21402.0690453891
isRhythmic	MEdarkgrey	4647	6.05921	3.94941	1.53421	0.124979	-0.908091581720223	14.2953571209624	428.036	0.403293142096107	1615826.45560433
isRhythmic	MElightcoral	189	2.09328	4.26465	0.490845	0.623536	-3.35772424548234	17.6344931663511	8.11148	0.0348143978834472	45557834.5759081
isRhythmic	MEfirebrick2	1303	23.2828	18.0954	1.28667	0.198209	-1.05388598304002	61.1420536179597	1.29295e+10	0.348580535715091	3.57813315784791e+26
isRhythmic	MEmediumpurple2	192	19.0531	14.2448	1.33755	0.181043	-0.809188217501911	49.3581325361756	1.88214e+08	0.445219340833598	2.72875533312512e+21
isRhythmic	MEthistle3	139	-4.48733	4.11406	-1.09073	0.275391	NA	0.487687823546575	0.0112506	NA	1.62854637677788
isRhythmic	MEsienna4	99	3.92955	2.35561	1.66817	0.0952817	-0.799623416415705	8.72377964846947	50.8843	0.449498205893894	6147.37013161746
isRhythmic	MEblue	10825	5.39781	2.89499	1.86454	0.0622465	-0.032285218757635	11.4838654998635	220.921	0.96823038522523	97135.8215121087
isRhythmic	MEdarkolivegreen4	163	4.68044	3.48781	1.34194	0.179615	-1.45011132063292	12.0635522649969	107.818	0.234544177034239	173433.976145518
isRhythmic	MEmediumpurple1	7287	0.981766	2.61007	0.376146	0.706808	-4.32083142878998	6.11659648359626	2.66917	0.0132888302320202	453.319186622937

## Sheet: Figure 3H
Figure 3H: Pathway analysis of the lightcyan1 module in the night network. P-values are adjusted for multiple testing.
query	significant	p_value	term_size	query_size	intersection_size	precision	recall	term_id	source	term_name	effective_domain_size	source_order	parents	evidence_codes	intersection
query_1	TRUE	4.82399e-103	12365	1916	1508	0.787056	0.121957	GO:0005737	GO:CC	cytoplasm	22122	309	c("GO:0005622", "GO:0110165")	IDA IBA TAS NAS IEA,TAS,ISS TAS IEA,IDA IEA,IBA IEA,IDA IMP IBA TAS IEA,IBA IEA,IBA TAS IEA,IBA TAS IEA,IBA TAS IEA,IDA IEA,IBA TAS IEA,IDA ISS IBA TAS IEA,IEA,TAS IEA,IDA,IDA IBA IEA,IDA IBA TAS IEA,ISS IBA IEA,IDA IBA TAS IEA,IBA TAS IEA,IDA IBA TAS IEA,IDA TAS IEA,IDA IBA TAS NAS IEA,IDA HDA TAS,ISS IEA,IDA IBA IEA,IEA,IBA NAS IEA,IDA IEA,IDA IEA,TAS IEA,IDA IBA TAS IEA,IDA ISS IEA,IDA IBA IEA…	AURKAIP1,NADK,KCNAB2,CAMTA1,ESPN,PARK7,RBP7,PIK3CD,PGD,FBXO44,AGTRAP,PLOD1,MFN2,TNFRSF8,TNFRSF1B,PRDM2,PLEKHM2,PADI2,NECAP2,ARHGEF10L,PADI4,UBR4,CAPZB,CDA,ECE1,ALPL,USP48,ENSG00000289694,SRSF10,TMEM50A,SH3BGRL3,UBXN11,RPS6KA1,SLC9A1,ZDHHC18,FGR,THEMIS2,XKR8,PTAFR,EPB41,PTP4A2,AK2,RNF19B,KIAA0319L,TRAPPC3,MAP7D1,STK40,CSF3R,PABPC4,CAP1,SMAP2,HIVEP3,ELOVL1,ATP6V0B,TESK2,NSUN4,FAAH,NRDC,TXNDC12,YIPF…
query_1	TRUE	2.82759e-80	3998	1916	683	0.356472	0.170835	GO:0031982	GO:CC	vesicle	22122	1231	GO:0043227	TAS,HDA,HDA,IEA,HDA,HDA,TAS,IDA IBA,HDA TAS,ISS IBA IEA,TAS,HDA,TAS,IDA HDA ISS TAS,HDA,HDA,HDA,HDA TAS,TAS,IEA,HDA,IDA IBA,NAS,TAS,HDA TAS,TAS IEA,IDA IEA,IDA TAS IEA,HDA,ISS IBA IEA,IDA HDA IBA IEA,HDA TAS,HDA,HDA IBA,TAS,HDA,IDA TAS IEA,HDA,HDA TAS,HDA TAS,TAS,HDA TAS,HDA,HDA,IDA HDA ISS IBA IEA,HDA,ISS IBA IEA,HDA TAS,IEA,HDA,IDA HDA ISS IBA TAS IEA,HDA TAS IEA,HDA,TAS,HDA TAS,TAS,HDA TAS,HDA…	KCNAB2,PARK7,PGD,AGTRAP,PLOD1,TNFRSF8,TNFRSF1B,PLEKHM2,PADI2,NECAP2,UBR4,CAPZB,CDA,ECE1,ALPL,SH3BGRL3,SLC9A1,FGR,PTAFR,PTP4A2,AK2,KIAA0319L,TRAPPC3,CSF3R,CAP1,ATP6V0B,YIPF1,WLS,GNG5,GBP2,ELAPOR1,CD53,CAPZA1,RHOC,FCGR1A,H2AC20,CTSS,SELENBP1,S100A11,S100A9,S100A12,S100A8,S100A6,CRTC2,RAB13,TPM3,RUSC1,MNDA,ACKR1,TAGLN2,COPA,NCSTN,CD48,FCER1G,FCGR3B,FCGR2A,HSPA6,FCGR3A,SELL,QSOX1,GLUL,NCF2,ARPC5,NIBA…
query_1	TRUE	3.00992e-77	2513	1916	500	0.26096	0.198965	GO:0097708	GO:CC	intracellular vesicle	22122	3146	c("GO:0031982", "GO:0043231")	TAS,IEA,TAS,IDA IBA,TAS,ISS IBA IEA,TAS,TAS,IDA TAS,TAS,TAS,IEA,IDA IBA,NAS,TAS,TAS,TAS IEA,IDA IEA,IDA TAS IEA,ISS IBA IEA,IDA IBA IEA,TAS,IBA,TAS,IDA TAS IEA,TAS,TAS,TAS,TAS,IDA ISS IBA IEA,ISS IBA IEA,TAS,IEA,IDA ISS IBA TAS IEA,TAS IEA,TAS,TAS,TAS,TAS,TAS,TAS,TAS IEA,TAS,TAS,TAS IEA,TAS,TAS,IDA IBA,TAS,TAS,IEA,IBA,TAS,ISS IEA,IDA IBA TAS IEA,IDA IBA TAS IEA,TAS,IDA IEA,TAS,TAS IEA,ISS,IDA IBA…	KCNAB2,AGTRAP,TNFRSF1B,PLEKHM2,PADI2,NECAP2,UBR4,CDA,ECE1,FGR,PTAFR,PTP4A2,KIAA0319L,TRAPPC3,CSF3R,CAP1,ATP6V0B,YIPF1,WLS,GBP2,ELAPOR1,CD53,RHOC,FCGR1A,CTSS,S100A11,S100A9,S100A12,S100A8,RAB13,RUSC1,MNDA,ACKR1,COPA,NCSTN,FCER1G,FCGR3B,FCGR2A,HSPA6,SELL,QSOX1,NCF2,ARPC5,PTPRC,ARL8A,CHI3L1,CHIT1,RAB29,CD55,CR1,CD46,CNIH4,CNIH3,KIDINS220,RHOB,RAB10,YPEL5,SPAST,QPCT,RAB1A,AAK1,DYSF,VAMP8,CHMP3,CXCR4,…
query_1	TRUE	6.18731e-77	2510	1916	499	0.260438	0.198805	GO:0031410	GO:CC	cytoplasmic vesicle	22122	1109	c("GO:0005737", "GO:0097708")	TAS,IEA,TAS,IDA IBA,TAS,ISS IBA IEA,TAS,TAS,IDA TAS,TAS,TAS,IEA,IDA IBA,NAS,TAS,TAS,TAS IEA,IDA IEA,IDA TAS IEA,ISS IBA IEA,IDA IBA IEA,TAS,IBA,TAS,IDA TAS IEA,TAS,TAS,TAS,TAS,IDA ISS IBA IEA,ISS IBA IEA,TAS,IEA,IDA ISS IBA TAS IEA,TAS IEA,TAS,TAS,TAS,TAS,TAS,TAS,TAS IEA,TAS,TAS,TAS IEA,TAS,TAS,IDA IBA,TAS,TAS,IEA,IBA,TAS,ISS IEA,IDA IBA TAS IEA,IDA IBA TAS IEA,TAS,IDA IEA,TAS,TAS IEA,ISS,IDA IBA…	KCNAB2,AGTRAP,TNFRSF1B,PLEKHM2,PADI2,NECAP2,UBR4,CDA,ECE1,FGR,PTAFR,PTP4A2,KIAA0319L,TRAPPC3,CSF3R,CAP1,ATP6V0B,YIPF1,WLS,GBP2,ELAPOR1,CD53,RHOC,FCGR1A,CTSS,S100A11,S100A9,S100A12,S100A8,RAB13,RUSC1,MNDA,ACKR1,COPA,NCSTN,FCER1G,FCGR3B,FCGR2A,HSPA6,SELL,QSOX1,NCF2,ARPC5,PTPRC,ARL8A,CHI3L1,CHIT1,RAB29,CD55,CR1,CD46,CNIH4,CNIH3,KIDINS220,RHOB,RAB10,YPEL5,SPAST,QPCT,RAB1A,AAK1,DYSF,VAMP8,CHMP3,CXCR4,…
query_1	TRUE	6.19461e-67	5453	1916	807	0.42119	0.147992	GO:0005829	GO:CC	cytosol	22122	380	c("GO:0005737", "GO:0110165")	TAS,ISS,IDA,IDA IMP TAS IEA,IBA,TAS,IBA TAS IEA,TAS,ISS,TAS,IDA IBA TAS,TAS,IDA IBA,TAS,IDA IBA TAS NAS IEA,IDA IBA,IEA,IDA IEA,TAS,IDA TAS,TAS IEA,IDA TAS,TAS,IDA TAS,IDA IBA TAS IEA,IDA,IDA IBA,IDA,TAS,IDA,IDA TAS,TAS,TAS IEA,IDA IBA TAS,IDA IBA,IDA TAS,TAS,TAS,ISS TAS IEA,IDA,IEA,IDA TAS,TAS,IDA TAS,IDA,IDA TAS,IDA TAS,IDA,IDA,IDA,IDA IPI TAS,TAS,TAS,IDA IBA,TAS,TAS,TAS,IDA TAS IEA,TAS,IDA TAS…	NADK,KCNAB2,CAMTA1,PARK7,RBP7,PIK3CD,PGD,FBXO44,MFN2,PADI2,ARHGEF10L,PADI4,UBR4,CAPZB,CDA,USP48,SRSF10,SH3BGRL3,UBXN11,RPS6KA1,FGR,EPB41,PTP4A2,RNF19B,TRAPPC3,STK40,PABPC4,SMAP2,NRDC,WLS,GBP2,ARHGAP29,VAV3,AMPD2,DENND2D,DDX20,CAPZA1,RHOC,MCL1,ZNF687,SELENBP1,S100A9,S100A12,S100A8,S100A6,RAB13,TPM3,C1orf43,RUSC1,MNDA,IFI16,TAGLN2,COPA,HSPA6,ATF6,COP1,RNASEL,GLUL,NPL,DHX9,SMG7,NCF2,ARPC5,NIBAN1,PTP…
query_1	TRUE	1.46016e-65	4776	1916	733	0.382568	0.153476	GO:0012505	GO:CC	endomembrane system	22122	689	GO:0110165	TAS,IDA IEA,IDA IEA,IBA TAS IEA,TAS,IDA,IDA IBA,TAS,ISS,TAS,TAS,IDA TAS,IDA,ISS IEA,IDA IBA IEA,TAS,TAS,IEA,IDA IEA,IDA IBA IEA,IDA IBA NAS IEA,TAS,IDA IBA TAS NAS IEA,TAS IEA,TAS IEA,IDA IBA IEA,IDA IBA IEA,IBA TAS IEA,IDA IBA TAS IEA,IDA IEA,IDA IBA IEA,TAS,TAS,IEA,TAS IEA,TAS,TAS,IDA TAS,IDA IBA TAS IEA,TAS,TAS,TAS,TAS,IDA NAS IEA,IEA,IDA ISS IBA IEA,IDA IEA,IDA ISS IEA,ISS IEA,TAS,IEA,IDA ISS…	KCNAB2,PARK7,AGTRAP,PLOD1,TNFRSF1B,PRDM2,PLEKHM2,PADI2,NECAP2,UBR4,CDA,ECE1,TMEM50A,SLC9A1,ZDHHC18,FGR,PTAFR,PTP4A2,RNF19B,KIAA0319L,TRAPPC3,CAP1,ELOVL1,ATP6V0B,FAAH,TXNDC12,YIPF1,ALG6,WLS,GBP2,ELAPOR1,CD53,RHOC,PHTF1,NOTCH2,FCGR1A,ADAMTSL4,CTSS,CERS2,S100A11,S100A9,S100A12,S100A8,S100A6,SLC39A1,RAB13,C1orf43,SLC50A1,RUSC1,MNDA,ACKR1,COPA,NCSTN,MPZ,FCER1G,FCGR3B,FCGR2A,HSPA6,ATF6,SELL,COP1,QSOX1,…
query_1	TRUE	3.2643e-63	14881	1898	1688	0.889357	0.113433	GO:0005515	GO:MF	protein binding	20195	1496	GO:0005488	IEA,IPI,IPI,IPI IEA,IPI IBA,IPI IEA,ISS IBA IEA,IDA IPI HDA,IPI,IPI,IPI IEA,IPI,IPI,IPI,IPI,IEA,IPI IBA IEA,IEA,HDA,IDA IPI IBA,IDA IPI,IEA,IPI,IPI IEA,IDA IPI HDA IBA TAS IEA,IDA IPI IEA,IPI,IPI,IPI IEA,IDA IPI ISS IEA,IPI NAS,IPI,IPI,IPI IBA IEA,IPI,IPI,IDA IPI IEA,IDA IPI ISS IBA IEA,IPI,IPI IEA,IDA IPI IBA IEA,IPI IMP TAS IEA,IPI,IPI,IPI,IDA IPI IBA,IPI IBA IEA,IPI,IPI,IPI,IPI,IPI IBA IEA,IPI…	ACAP3,AURKAIP1,NADK,MEGF6,KCNAB2,CAMTA1,ESPN,PARK7,RBP7,PIK3CD,FBXO44,AGTRAP,PLOD1,MFN2,MIIP,TNFRSF8,TNFRSF1B,PRDM2,EFHD2,PLEKHM2,PADI2,ARHGEF10L,PADI4,UBR4,CAPZB,CDA,ECE1,ALPL,USP48,KDM1A,SRSF10,TMEM50A,SH3BGRL3,UBXN11,RPS6KA1,ARID1A,SLC9A1,FGR,THEMIS2,PTAFR,TAF12,EPB41,SRSF4,PTP4A2,AK2,RNF19B,PHC2,KIAA0319L,TRAPPC3,MEAF6,STK40,CSF3R,PABPC4,CAP1,SMAP2,NFYC,HIVEP3,ELOVL1,ATP6V0B,TESK2,NSUN4,FAAH,…
query_1	TRUE	9.50563e-57	476	1325	195	0.14717	0.409664	REAC:R-HSA-6798695	REAC	Neutrophil degranulation	10790	1511	REAC:R-HSA-168249	REAC,REAC,REAC,REAC,REAC,REAC,REAC,REAC,REAC,REAC,REAC,REAC,REAC,REAC,REAC,REAC,REAC,REAC,REAC,REAC,REAC,REAC,REAC,REAC,REAC,REAC,REAC,REAC,REAC,REAC,REAC,REAC,REAC,REAC,REAC,REAC,REAC,REAC,REAC,REAC,REAC,REAC,REAC,REAC,REAC,REAC,REAC,REAC,REAC,REAC,REAC,REAC,REAC,REAC,REAC,REAC,REAC,REAC,REAC,REAC,REAC,REAC,REAC,REAC,REAC,REAC,REAC,REAC,REAC,REAC,REAC,REAC,REAC,REAC,REAC,REAC,REAC,REAC,REAC,REAC…	KCNAB2,TNFRSF1B,PADI2,UBR4,CDA,FGR,PTAFR,CAP1,CD53,CTSS,S100A11,S100A9,S100A12,S100A8,MNDA,NCSTN,FCER1G,FCGR3B,FCGR2A,HSPA6,SELL,QSOX1,ARPC5,PTPRC,ARL8A,CHI3L1,CHIT1,CD55,CR1,RAB10,YPEL5,QPCT,VAMP8,GCA,ITGAV,IDH1,CXCR2,CXCR1,DYNC1LI1,CAMP,RHOA,PRKCD,PSMD6,RAB7A,ACP3,GYG1,MME,BST1,CXCL1,HPSE,NFKB1,MANBA,TLR2,STING1,CYSTM1,DOCK2,STK10,HK3,RAB24,DOK3,SERPINB1,DSP,HLA-C,HLA-B,HSPA1A,NEU1,MAPK14,EEF1A…
query_1	TRUE	1.24755e-53	893	1916	233	0.121608	0.260918	GO:0030141	GO:CC	secretory granule	22122	919	c("GO:0012505", "GO:0099503")	TAS,TAS,TAS,TAS,TAS,IDA,TAS,TAS,TAS,TAS,TAS,TAS,TAS,TAS,TAS,ISS,TAS,TAS,TAS,TAS,TAS,TAS,TAS,TAS,IEA,TAS,TAS,TAS,TAS,TAS,TAS,TAS,IEA,IDA IBA TAS,TAS,TAS,IDA IBA TAS,TAS,TAS,TAS,TAS,TAS,TAS,IDA TAS IEA,TAS,IEA,TAS,TAS,TAS IEA,TAS,TAS,TAS,TAS,TAS,TAS,TAS,TAS,TAS,TAS,TAS,TAS,TAS,TAS,TAS,TAS,TAS,TAS,TAS,TAS,TAS,TAS,TAS,IDA IEA,IDA TAS,TAS,TAS,TAS,IEA,TAS,TAS,IDA IEA,TAS,TAS,TAS,TAS,TAS,TAS,TAS,TAS,TAS…	KCNAB2,TNFRSF1B,PADI2,UBR4,CDA,ECE1,FGR,PTAFR,CAP1,CD53,CTSS,S100A11,S100A9,S100A12,S100A8,RAB13,MNDA,NCSTN,FCER1G,FCGR3B,FCGR2A,HSPA6,SELL,QSOX1,NCF2,ARPC5,PTPRC,ARL8A,CHI3L1,CHIT1,CD55,CR1,CD46,RAB10,YPEL5,QPCT,VAMP8,GCA,ITGAV,IDH1,CXCR2,CXCR1,DYNC1LI1,CAMP,RHOA,GNAI2,PRKCD,PSMD6,RAB7A,ACP3,GYG1,MME,BST1,CXCL1,HPSE,NFKB1,MANBA,TLR2,STING1,CYSTM1,DOCK2,STK10,HK3,RAB24,DOK3,SERPINB1,DSP,HLA-C,HLA…
query_1	TRUE	2.32301e-51	1064	1916	255	0.13309	0.239662	GO:0099503	GO:CC	secretory vesicle	22122	3373	GO:0031410	TAS,TAS,TAS,TAS,TAS,IDA,TAS,TAS,TAS,TAS,TAS,TAS,TAS,TAS,TAS,ISS IBA,TAS,TAS IEA,TAS,TAS,TAS,TAS,TAS,TAS,IEA,TAS,TAS,TAS,TAS,TAS,TAS,TAS,IEA,IDA IBA TAS,TAS,TAS,IDA IBA TAS,TAS,TAS,TAS,TAS,TAS,TAS,IDA TAS IEA,TAS,IEA,TAS,TAS,TAS IEA,TAS,TAS,ISS TAS IEA,TAS,TAS,TAS,TAS,TAS,TAS,TAS,TAS,TAS,TAS,TAS,TAS,TAS,TAS,TAS,TAS,TAS,TAS,TAS,TAS,IDA IEA,IDA TAS,TAS,TAS,IBA,IDA TAS,IBA,IEA,TAS,TAS,IDA ISS IEA,TAS…	KCNAB2,TNFRSF1B,PADI2,UBR4,CDA,ECE1,FGR,PTAFR,CAP1,CD53,CTSS,S100A11,S100A9,S100A12,S100A8,RAB13,MNDA,NCSTN,FCER1G,FCGR3B,FCGR2A,HSPA6,SELL,QSOX1,NCF2,ARPC5,PTPRC,ARL8A,CHI3L1,CHIT1,CD55,CR1,CD46,RAB10,YPEL5,QPCT,VAMP8,GCA,ITGAV,IDH1,CXCR2,CXCR1,DYNC1LI1,CAMP,RHOA,GNAI2,PRKCD,PSMD6,RAB7A,ACP3,GYG1,MME,BST1,CXCL1,HPSE,NFKB1,MANBA,TLR2,STING1,CYSTM1,DOCK2,STK10,HK3,RAB24,DOK3,SERPINB1,DSP,HLA-C,HLA…
query_1	TRUE	4.31449e-51	4017	1860	622	0.334409	0.154842	GO:0006950	GO:BP	response to stress	21110	2640	GO:0050896	IDA IMP IGI ISS IBA IEA,TAS IEA,IBA,IEA,IEP,ISS IEA,ISS IBA IEA,IMP,IDA IBA,IEA,IDA IMP,TAS,NAS,IEA,IDA IEA,ISS IBA TAS IEA,IEA,TAS IEA,NAS,IEA,IDA NAS,TAS,TAS,IDA,IDA IMP TAS IEA,IDA IBA,IMP TAS,IMP,ISS,IEA,IEA,IDA IEA,IGI IBA IEA,TAS,IDA IEA,ISS IEA,IDA IBA TAS IEA,IDA IBA TAS IEA,IDA IBA TAS IEA,IDA IMP IEA,TAS NAS,TAS IEA,ISS IEA,IMP IBA TAS IEA,IDA IMP IBA IEA,IBA NAS IEA,TAS,IEA,IMP IC,IBA …	PARK7,PIK3CD,FBXO44,AGTRAP,PLOD1,MFN2,TNFRSF1B,PLEKHM2,ARHGEF10L,PADI4,KDM1A,RPS6KA1,ARID1A,SLC9A1,ZDHHC18,FGR,THEMIS2,PTAFR,TAF12,RNF19B,MEAF6,CSF3R,PABPC4,TXNDC12,GADD45A,GBP2,VAV3,ELAPOR1,RHOC,TSPAN2,NOTCH2,FCGR1A,MCL1,CTSS,ARNT,CERS2,S100A9,S100A12,S100A8,INTS3,IL6R,ADAR,ZBTB7B,MNDA,IFI16,ACKR1,CD48,CD244,USF1,FCER1G,HSPA6,FCGR3A,FCGR2B,ATF6,RNASEL,GLUL,DHX9,NCF2,NIBAN1,PTPRC,PHLDA3,CHI3L1,BT…
query_1	TRUE	3.20436e-50	6358	1860	861	0.462903	0.13542	GO:0048518	GO:BP	positive regulation of biological process	21110	13539	c("GO:0008150", "GO:0050789")	IDA,IMP IEA,IDA IMP IGI ISS TAS NAS IC IEA,IMP IGI ISS TAS,IMP ISS IEA,IDA,IMP ISS IBA IEA,IDA,IBA,IMP,IDA IBA,IMP,ISS IEA,IEA,IDA IMP ISS IBA IEA,IMP IBA TAS,IDA IBA TAS NAS,IDA IMP IEA,IMP ISS TAS IEA,IBA IEA,IDA IEA,IEA,IDA NAS,IMP,IBA,IDA NAS,IDA IEA,IDA,IEA,IDA ISS,IDA IMP,IMP ISS IEA,IMP TAS IEA,IMP IBA,ISS IEA,IGI ISS IEA,IMP HMP ISS IEA,IDA IEA,IMP IEA,IDA,IDA IGI IEA,IDA TAS,IDA IC IEA,I…	AURKAIP1,CAMTA1,PARK7,PIK3CD,MFN2,TNFRSF8,TNFRSF1B,PRDM2,PLEKHM2,PADI2,ARHGEF10L,ECE1,ALPL,ENSG00000289694,KDM1A,RPS6KA1,ARID1A,SLC9A1,FGR,THEMIS2,XKR8,PTAFR,TAF12,EPB41,RNF19B,MEAF6,NFYC,HIVEP3,FAAH,NRDC,GADD45A,WLS,VAV3,ELAPOR1,CD53,DDX20,RHOC,NOTCH2,FCGR1A,ADAMTSL4,MCL1,CTSS,ARNT,S100A11,S100A9,S100A12,S100A8,S100A6,CRTC2,IL6R,ADAR,ZBTB7B,MEF2D,SEMA4A,HDGF,MNDA,IFI16,NCSTN,CD244,USF1,FCER1G,PB…
query_1	TRUE	2.37482e-48	2156	1916	394	0.205637	0.182746	GO:0098588	GO:CC	bounding membrane of organelle	22122	3225	GO:0031090	TAS,IEA,IEA,ISS IBA TAS IEA,TAS,IDA IBA IEA,ISS IBA IEA,TAS,HDA TAS,IEA,TAS,IEA,IBA IEA,TAS,ISS TAS IEA,IEA,IDA TAS IEA,IEA,IEA,TAS,TAS IEA,TAS,IBA TAS,IEA,IEA,IDA ISS IBA TAS IEA,HDA TAS IEA,TAS,IBA IEA,TAS,TAS,TAS IEA,TAS,IEA,IDA IBA IEA,TAS,HDA IBA TAS IEA,TAS,TAS,IEA,TAS IEA,TAS,TAS IEA,IDA IBA IEA,IDA TAS IEA,IBA TAS IEA,ISS IEA,TAS IEA,TAS,IDA TAS IEA,IDA IBA TAS IEA,IBA IEA,TAS,TAS,TAS,TAS…	KCNAB2,AGTRAP,PLOD1,MFN2,TNFRSF1B,PLEKHM2,NECAP2,UBR4,ECE1,ZDHHC18,PTAFR,KIAA0319L,TRAPPC3,CSF3R,ATP6V0B,YIPF1,WLS,GBP2,ELAPOR1,CD53,NOTCH2,FCGR1A,MCL1,RAB13,SLC50A1,COPA,NCSTN,FCER1G,TOMM40L,FCGR3B,FCGR2A,ATF6,SELL,COP1,QSOX1,PTPRC,ARL8A,CD55,CR1,CD46,MTARC1,CNIH3,ARF1,GPR137B,RHOB,FKBP1B,ADCY3,RAB10,RAB1A,VAMP8,CHMP3,UNC50,ITGAV,CASP8,CXCR2,CXCR1,RAF1,DYNC1LI1,MYD88,ZDHHC3,RHOA,STAB1,ARL13B,ST3…
query_1	TRUE	3.66195e-48	1100	1325	308	0.232453	0.28	REAC:R-HSA-168249	REAC	Innate Immune System	10790	1144	REAC:R-HSA-168256	REAC,REAC,REAC,REAC,REAC,REAC,REAC,REAC,REAC,REAC,REAC,REAC,REAC,REAC,REAC,REAC,REAC,REAC,REAC,REAC,REAC,REAC,REAC,REAC,REAC,REAC,REAC,REAC,REAC,REAC,REAC,REAC,REAC,REAC,REAC,REAC,REAC,REAC,REAC,REAC,REAC,REAC,REAC,REAC,REAC,REAC,REAC,REAC,REAC,REAC,REAC,REAC,REAC,REAC,REAC,REAC,REAC,REAC,REAC,REAC,REAC,REAC,REAC,REAC,REAC,REAC,REAC,REAC,REAC,REAC,REAC,REAC,REAC,REAC,REAC,REAC,REAC,REAC,REAC,REAC…	KCNAB2,TNFRSF1B,PADI2,UBR4,CDA,RPS6KA1,FGR,PTAFR,CAP1,ATP6V0B,VAV3,CD53,CAPZA1,FCGR1A,CTSS,S100A11,S100A9,S100A12,S100A8,MNDA,IFI16,NCSTN,FCER1G,FCGR3B,FCGR2A,HSPA6,FCGR3A,SELL,QSOX1,DHX9,NCF2,ARPC5,PTPRC,ARL8A,CHI3L1,CHIT1,MAPKAPK2,CD55,CR1,CD46,RAB10,YPEL5,NLRC4,QPCT,VAMP8,TANK,GCA,WIPF1,ITGAV,CASP8,IDH1,CXCR2,CXCR1,ARPC2,LRRFIP1,ARPC4,RAF1,DYNC1LI1,MYD88,CAMP,RHOA,MAPKAPK3,PRKCD,PSMD6,RAB7A,AC…
query_1	TRUE	1.79792e-47	6779	1369	1084	0.791819	0.159906	HPA:0300411	HPA	lung; macrophages[≥Low]	11006	456	HPA:0300000	Approved,Approved,Approved,Supported,Enhanced,Enhanced,Approved,Enhanced,Approved,Enhanced,Approved,Approved,Approved,Approved,Approved,Enhanced,Enhanced,Approved,Enhanced,Approved,Enhanced,Supported,Enhanced,Approved,Approved,Supported,Approved,Approved,Approved,Approved,Enhanced,Approved,Approved,Approved,Enhanced,Approved,Approved,Approved,Approved,Approved,Approved,Supported,Approved,Enhanced…	C1orf159,ACAP3,CAMTA1,PARK7,RBP7,PGD,FBXO44,AGTRAP,PRDM2,EFHD2,PLEKHM2,NECAP2,ARHGEF10L,UBR4,CAPZB,ECE1,ALPL,USP48,SH3BGRL3,UBXN11,RPS6KA1,ARID1A,FGR,PTAFR,TAF12,SRSF4,AK2,RNF19B,TRAPPC3,MAP7D1,CSF3R,CAP1,SMAP2,HIVEP3,ELOVL1,FAAH,YIPF1,ALG6,WLS,CTBS,GNG5,GBP2,ARHGAP29,ELAPOR1,CD53,DENND2D,C1orf162,CAPZA1,NBPF10,H2AC20,ADAMTSL4,MCL1,CTSS,ARNT,MINDY1,ZNF687,SELENBP1,TUFT1,MRPL9,S100A11,S100A9,S100A…
query_1	TRUE	2.07681e-47	9878	1916	1165	0.608038	0.117939	GO:0016020	GO:CC	membrane	22122	722	GO:0110165	IEA,TAS NAS,IDA ISS IBA TAS IEA,IEA,IPI IBA TAS NAS,IBA IEA,TAS IEA,ISS IBA TAS IEA,IDA TAS IEA,IDA TAS IEA,IEA,IDA IBA IEA,ISS IBA IEA,HDA TAS IEA,IEA,IDA HDA IBA TAS IEA,IDA HDA ISS IBA TAS IEA,IEA,IEA,IBA TAS IEA,IMP IEA,TAS IEA,IDA IBA TAS IEA,IEA,IDA ISS IBA IEA,IDA IBA IEA,TAS NAS IEA,IDA IMP ISS IBA TAS IEA,IEA,IEA,IBA IEA,IBA IEA,IBA TAS IEA,IEA,HDA IBA TAS NAS IEA,IDA ISS IBA TAS NAS IEA…	C1orf159,AURKAIP1,KCNAB2,PARK7,PIK3CD,AGTRAP,PLOD1,MFN2,TNFRSF8,TNFRSF1B,EFHD2,PLEKHM2,NECAP2,UBR4,CAPZB,ECE1,ALPL,ENSG00000289694,TMEM50A,RHCE,SH3BGRL3,CD52,SLC9A1,ZDHHC18,FGR,XKR8,PTAFR,EPB41,PTP4A2,RNF19B,KIAA0319L,TRAPPC3,CSF3R,CAP1,ELOVL1,ATP6V0B,FAAH,YIPF1,ALG6,WLS,GNG5,GBP2,VAV3,ELAPOR1,CD53,C1orf162,DDX20,RHOC,PHTF1,TSPAN2,NOTCH2,NBPF10,PLEKHO1,FCGR1A,MCL1,CERS2,SELENBP1,MRPL9,S100A9,S100…
query_1	TRUE	5.65824e-47	7370	1369	1145	0.836377	0.15536	HPA:0300000	HPA	lung	11006	443	HPA:0000000	Approved,Approved,Approved,Approved,Supported,Enhanced,Enhanced,Approved,Enhanced,Approved,Enhanced,Approved,Approved,Approved,Approved,Approved,Enhanced,Enhanced,Approved,Supported,Enhanced,Approved,Enhanced,Supported,Enhanced,Approved,Approved,Supported,Approved,Approved,Supported,Approved,Approved,Enhanced,Supported,Approved,Approved,Approved,Enhanced,Approved,Approved,Approved,Approved,Approv…	C1orf159,ACAP3,AURKAIP1,CAMTA1,PARK7,RBP7,PGD,FBXO44,AGTRAP,PRDM2,EFHD2,PLEKHM2,NECAP2,ARHGEF10L,UBR4,CAPZB,ECE1,ALPL,USP48,KDM1A,SH3BGRL3,UBXN11,RPS6KA1,ARID1A,FGR,PTAFR,TAF12,SRSF4,AK2,RNF19B,PHC2,TRAPPC3,MAP7D1,CSF3R,PABPC4,CAP1,SMAP2,HIVEP3,ELOVL1,FAAH,YIPF1,ALG6,WLS,CTBS,GNG5,GBP2,ARHGAP29,ELAPOR1,CD53,DENND2D,C1orf162,CAPZA1,NOTCH2,NBPF10,H2AC20,ADAMTSL4,MCL1,CTSS,ARNT,CERS2,MINDY1,ZNF687,S…
query_1	TRUE	2.90876e-46	6486	1369	1049	0.766253	0.161733	HPA:0040000	HPA	bone marrow	11006	50	HPA:0000000	Approved,Approved,Enhanced,Approved,Supported,Enhanced,Enhanced,Approved,Enhanced,Approved,Enhanced,Approved,Enhanced,Approved,Approved,Enhanced,Approved,Approved,Enhanced,Enhanced,Enhanced,Approved,Supported,Supported,Enhanced,Enhanced,Supported,Enhanced,Approved,Supported,Approved,Approved,Supported,Enhanced,Supported,Approved,Approved,Approved,Approved,Approved,Approved,Approved,Approved,Suppo…	C1orf159,AURKAIP1,KCNAB2,CAMTA1,PARK7,RBP7,PGD,FBXO44,AGTRAP,PRDM2,EFHD2,PLEKHM2,PADI2,NECAP2,ARHGEF10L,PADI4,UBR4,CAPZB,CDA,ECE1,ALPL,USP48,KDM1A,RHCE,SH3BGRL3,RPS6KA1,ARID1A,FGR,TAF12,SRSF4,AK2,RNF19B,PHC2,CSF3R,PABPC4,CAP1,SMAP2,HIVEP3,FAAH,YIPF1,ALG6,WLS,GNG5,GBP2,ARHGAP29,CD53,DENND2D,CAPZA1,NOTCH2,NBPF10,H2AC20,ADAMTSL4,MCL1,CTSS,ARNT,CERS2,MINDY1,ZNF687,SELENBP1,TUFT1,MRPL9,S100A11,S100A9,…
query_1	TRUE	2.90876e-46	6486	1369	1049	0.766253	0.161733	HPA:0040081	HPA	bone marrow; hematopoietic cells[≥Low]	11006	51	HPA:0040000	Approved,Approved,Enhanced,Approved,Supported,Enhanced,Enhanced,Approved,Enhanced,Approved,Enhanced,Approved,Enhanced,Approved,Approved,Enhanced,Approved,Approved,Enhanced,Enhanced,Enhanced,Approved,Supported,Supported,Enhanced,Enhanced,Supported,Enhanced,Approved,Supported,Approved,Approved,Supported,Enhanced,Supported,Approved,Approved,Approved,Approved,Approved,Approved,Approved,Approved,Suppo…	C1orf159,AURKAIP1,KCNAB2,CAMTA1,PARK7,RBP7,PGD,FBXO44,AGTRAP,PRDM2,EFHD2,PLEKHM2,PADI2,NECAP2,ARHGEF10L,PADI4,UBR4,CAPZB,CDA,ECE1,ALPL,USP48,KDM1A,RHCE,SH3BGRL3,RPS6KA1,ARID1A,FGR,TAF12,SRSF4,AK2,RNF19B,PHC2,CSF3R,PABPC4,CAP1,SMAP2,HIVEP3,FAAH,YIPF1,ALG6,WLS,GNG5,GBP2,ARHGAP29,CD53,DENND2D,CAPZA1,NOTCH2,NBPF10,H2AC20,ADAMTSL4,MCL1,CTSS,ARNT,CERS2,MINDY1,ZNF687,SELENBP1,TUFT1,MRPL9,S100A11,S100A9,…
query_1	TRUE	4.28827e-46	2109	1916	383	0.199896	0.181603	GO:0070062	GO:CC	extracellular exosome	22122	2425	c("GO:0005615", "GO:1903561")	HDA,HDA,HDA,HDA,HDA,HDA,HDA,HDA,HDA,HDA,HDA,HDA,HDA,TAS,HDA,HDA,HDA,HDA,HDA,HDA,HDA,HDA,HDA,HDA,HDA,HDA,HDA,HDA,HDA,HDA,HDA,HDA,HDA,HDA,HDA,HDA,IDA HDA,HDA,HDA,HDA,HDA,HDA,HDA,HDA,HDA,HDA,HDA,HDA,HDA,HDA,HDA,HDA,HDA,HDA,HDA,HDA,HDA,HDA,HDA,HDA,HDA,HDA,HDA,HDA,HDA,HDA,HDA,HDA,HDA,HDA,HDA,HDA,HDA,HDA,HDA,HDA,HDA,HDA,HDA,HDA,HDA,HDA,HDA,HDA,HDA,IDA HDA,HDA,HDA,HDA,HDA,HDA,HDA,HDA,HDA,HDA,HDA,HDA,HDA…	PARK7,PGD,PLOD1,TNFRSF8,PADI2,CAPZB,ECE1,ALPL,SH3BGRL3,SLC9A1,FGR,AK2,CAP1,WLS,GNG5,ELAPOR1,CD53,CAPZA1,RHOC,H2AC20,SELENBP1,S100A11,S100A9,S100A8,S100A6,CRTC2,RAB13,TPM3,MNDA,TAGLN2,COPA,NCSTN,CD48,FCGR3B,HSPA6,FCGR3A,QSOX1,GLUL,ARPC5,NIBAN1,PTPRC,ARL8A,CHI3L1,BTG2,RAB29,MAPKAPK2,C1orf116,CD55,CR1,CD46,ARF1,ACP1,RHOB,ITSN2,RAB10,PPP1CB,SPAST,QPCT,UGP2,RAB1A,NAGK,DYSF,VAMP8,CHMP3,IL1RN,DBI,RALB,F…
query_1	TRUE	2.18314e-45	11108	1860	1276	0.686022	0.114872	GO:0050794	GO:BP	regulation of cellular process	21110	14008	c("GO:0009987", "GO:0050789")	IEA,NAS,IDA ISS IBA IEA,IMP IBA IEA,IDA IMP IGI ISS IBA TAS NAS IC IEA,IMP IGI IBA TAS NAS IEA,IEA,IDA IMP ISS IEA,IEA,IDA TAS IEA,IMP ISS IBA TAS IEA,IDA IBA NAS,IMP IBA,IDA IMP,IDA IBA TAS,IBA IEA,IDA NAS,TAS IEA,IEA,IDA IMP ISS IBA TAS IEA,IDA NAS IEA,IDA IMP IBA TAS IEA,IDA IBA NAS,IDA IMP TAS IEA,IMP ISS IBA TAS IEA,ISS IBA IEA,IDA IEA,IDA IMP IBA TAS IEA,IDA NAS,IMP,IDA,IBA,IDA IMP ISS NAS,…	ACAP3,AURKAIP1,KCNAB2,CAMTA1,PARK7,PIK3CD,AGTRAP,MFN2,MIIP,TNFRSF8,TNFRSF1B,PRDM2,PLEKHM2,PADI2,ARHGEF10L,CAPZB,CDA,ECE1,ENSG00000289694,KDM1A,SRSF10,RPS6KA1,ARID1A,SLC9A1,FGR,THEMIS2,XKR8,PTAFR,TAF12,EPB41,SRSF4,PHC2,MEAF6,STK40,CSF3R,PABPC4,CAP1,NFYC,HIVEP3,ATP6V0B,NRDC,TXNDC12,GADD45A,WLS,GNG5,ARHGAP29,VAV3,ELAPOR1,CD53,DDX20,CAPZA1,RHOC,NOTCH2,PLEKHO1,FCGR1A,ADAMTSL4,MCL1,CTSS,ARNT,CERS2,TUFT…
query_1	TRUE	3.06781e-45	2710	1860	459	0.246774	0.169373	GO:0002376	GO:BP	immune system process	21110	924	GO:0008150	ISS IEA,IMP TAS NAS IEA,ISS IBA IEA,IMP,IDA,IEA,NAS,IDA IEA,ISS IBA TAS IEA,ISS IBA IEA,ISS IEA,TAS IEA,IEA,NAS,IEA,IDA IBA TAS IEA,IMP TAS IEA,IMP ISS IEA,IDA IBA TAS IEA,IDA IEP IBA TAS,IC,IDA IBA IEA,IDA IBA TAS IEA,IDA IBA IEA,TAS IC IEA,TAS IEA,ISS IEA,IEA,IMP IBA IEA,IDA IBA IEA,IEA,IBA IEA,IDA IBA IEA,IMP IBA IEA,ISS IEA,IBA TAS,IBA IEA,IDA IMP IBA TAS IEA,IDA IMP ISS IBA TAS,IMP IEA,ISS I…	PARK7,PIK3CD,TNFRSF1B,PLEKHM2,PADI2,PADI4,ARID1A,ZDHHC18,FGR,THEMIS2,XKR8,PTAFR,RNF19B,MEAF6,CSF3R,GBP2,VAV3,NOTCH2,FCGR1A,CTSS,ARNT,S100A9,S100A12,S100A8,IL6R,ADAR,ZBTB7B,SEMA4A,MNDA,IFI16,NCSTN,CD48,CD244,FCER1G,PBX1,FCGR3B,FCGR2A,FCGR3A,FCGR2B,SELL,DHX9,NCF2,PTPRC,CHIT1,RAB29,MAPKAPK2,IL10,CD55,CR1,CD46,GPR137B,NLRP3,DDX1,FKBP1B,RAB10,NLRC4,EPAS1,RTN4,DYSF,LOXL3,VAMP8,ARID5A,IL1R2,MERTK,IL1RN,…
query_1	TRUE	3.22917e-45	2134	1916	384	0.200418	0.179944	GO:0065010	GO:CC	extracellular membrane-bounded organelle	22122	2405	c("GO:0043227", "GO:0043230")	HDA,HDA,HDA,HDA,HDA,HDA,HDA,HDA IEA,HDA,HDA,HDA,HDA,HDA,TAS,HDA,HDA,HDA,HDA,HDA,HDA,HDA,HDA,HDA,HDA,HDA,HDA,HDA,HDA,HDA,HDA,HDA,HDA,HDA,HDA,HDA,HDA,IDA HDA,HDA,HDA,HDA,HDA,HDA,HDA,HDA,HDA,HDA,HDA,HDA,HDA,HDA,HDA,HDA,HDA,HDA,HDA,HDA,HDA,HDA,HDA,HDA,HDA,HDA,HDA,HDA,HDA,HDA,HDA,HDA,HDA,HDA,HDA,HDA,HDA,HDA,HDA,HDA,HDA,HDA,HDA,HDA,HDA,HDA,HDA,HDA,HDA,IDA HDA,HDA,HDA,HDA,HDA,HDA,HDA,HDA,HDA,HDA,HDA,HDA…	PARK7,PGD,PLOD1,TNFRSF8,PADI2,CAPZB,ECE1,ALPL,SH3BGRL3,SLC9A1,FGR,AK2,CAP1,WLS,GNG5,ELAPOR1,CD53,CAPZA1,RHOC,H2AC20,SELENBP1,S100A11,S100A9,S100A8,S100A6,CRTC2,RAB13,TPM3,MNDA,TAGLN2,COPA,NCSTN,CD48,FCGR3B,HSPA6,FCGR3A,QSOX1,GLUL,ARPC5,NIBAN1,PTPRC,ARL8A,CHI3L1,BTG2,RAB29,MAPKAPK2,C1orf116,CD55,CR1,CD46,ARF1,ACP1,RHOB,ITSN2,RAB10,PPP1CB,SPAST,QPCT,UGP2,RAB1A,NAGK,DYSF,VAMP8,CHMP3,IL1RN,DBI,RALB,F…
query_1	TRUE	3.22917e-45	2134	1916	384	0.200418	0.179944	GO:0043230	GO:CC	extracellular organelle	22122	1887	c("GO:0005576", "GO:0043226")	HDA,HDA,HDA,HDA,HDA,HDA,HDA,HDA IEA,HDA,HDA,HDA,HDA,HDA,TAS,HDA,HDA,HDA,HDA,HDA,HDA,HDA,HDA,HDA,HDA,HDA,HDA,HDA,HDA,HDA,HDA,HDA,HDA,HDA,HDA,HDA,HDA,IDA HDA,HDA,HDA,HDA,HDA,HDA,HDA,HDA,HDA,HDA,HDA,HDA,HDA,HDA,HDA,HDA,HDA,HDA,HDA,HDA,HDA,HDA,HDA,HDA,HDA,HDA,HDA,HDA,HDA,HDA,HDA,HDA,HDA,HDA,HDA,HDA,HDA,HDA,HDA,HDA,HDA,HDA,HDA,HDA,HDA,HDA,HDA,HDA,HDA,IDA HDA,HDA,HDA,HDA,HDA,HDA,HDA,HDA,HDA,HDA,HDA,HDA…	PARK7,PGD,PLOD1,TNFRSF8,PADI2,CAPZB,ECE1,ALPL,SH3BGRL3,SLC9A1,FGR,AK2,CAP1,WLS,GNG5,ELAPOR1,CD53,CAPZA1,RHOC,H2AC20,SELENBP1,S100A11,S100A9,S100A8,S100A6,CRTC2,RAB13,TPM3,MNDA,TAGLN2,COPA,NCSTN,CD48,FCGR3B,HSPA6,FCGR3A,QSOX1,GLUL,ARPC5,NIBAN1,PTPRC,ARL8A,CHI3L1,BTG2,RAB29,MAPKAPK2,C1orf116,CD55,CR1,CD46,ARF1,ACP1,RHOB,ITSN2,RAB10,PPP1CB,SPAST,QPCT,UGP2,RAB1A,NAGK,DYSF,VAMP8,CHMP3,IL1RN,DBI,RALB,F…
query_1	TRUE	4.64959e-45	2049	1325	459	0.346415	0.224012	REAC:R-HSA-168256	REAC	Immune System	10790	1110	REAC:0000000	REAC,REAC,REAC,REAC,REAC,REAC,REAC,REAC,REAC,REAC,REAC,REAC,REAC,REAC,REAC,REAC,REAC,REAC,REAC,REAC,REAC,REAC,REAC,REAC,REAC,REAC,REAC,REAC,REAC,REAC,REAC,REAC,REAC,REAC,REAC,REAC,REAC,REAC,REAC,REAC,REAC,REAC,REAC,REAC,REAC,REAC,REAC,REAC,REAC,REAC,REAC,REAC,REAC,REAC,REAC,REAC,REAC,REAC,REAC,REAC,REAC,REAC,REAC,REAC,REAC,REAC,REAC,REAC,REAC,REAC,REAC,REAC,REAC,REAC,REAC,REAC,REAC,REAC,REAC,REAC…	KCNAB2,PIK3CD,FBXO44,TNFRSF8,TNFRSF1B,PADI2,UBR4,CAPZB,CDA,RPS6KA1,FGR,PTAFR,RNF19B,CSF3R,CAP1,ATP6V0B,GBP2,VAV3,CD53,CAPZA1,FCGR1A,MCL1,CTSS,S100A11,S100A9,S100A12,S100A8,IL6R,ADAR,MNDA,IFI16,NCSTN,FCER1G,FCGR3B,FCGR2A,HSPA6,FCGR3A,FCGR2B,SELL,QSOX1,RNASEL,DHX9,NCF2,ARPC5,PTPRC,ARL8A,PTPN7,CHI3L1,CHIT1,MAPKAPK2,IL10,CD55,CR1,CD46,ARF1,AKT3,RAB10,YPEL5,NLRC4,QPCT,VAMP8,IL1R2,IL1RN,PTPN18,TANK,GCA…
query_1	TRUE	7.5915e-45	2133	1916	383	0.199896	0.179559	GO:1903561	GO:CC	extracellular vesicle	22122	3675	c("GO:0031982", "GO:0065010")	HDA,HDA,HDA,HDA,HDA,HDA,HDA,HDA,HDA,HDA,HDA,HDA,HDA,TAS,HDA,HDA,HDA,HDA,HDA,HDA,HDA,HDA,HDA,HDA,HDA,HDA,HDA,HDA,HDA,HDA,HDA,HDA,HDA,HDA,HDA,HDA,IDA HDA,HDA,HDA,HDA,HDA,HDA,HDA,HDA,HDA,HDA,HDA,HDA,HDA,HDA,HDA,HDA,HDA,HDA,HDA,HDA,HDA,HDA,HDA,HDA,HDA,HDA,HDA,HDA,HDA,HDA,HDA,HDA,HDA,HDA,HDA,HDA,HDA,HDA,HDA,HDA,HDA,HDA,HDA,HDA,HDA,HDA,HDA,HDA,HDA,IDA HDA,HDA,HDA,HDA,HDA,HDA,HDA,HDA,HDA,HDA,HDA,HDA,HDA…	PARK7,PGD,PLOD1,TNFRSF8,PADI2,CAPZB,ECE1,ALPL,SH3BGRL3,SLC9A1,FGR,AK2,CAP1,WLS,GNG5,ELAPOR1,CD53,CAPZA1,RHOC,H2AC20,SELENBP1,S100A11,S100A9,S100A8,S100A6,CRTC2,RAB13,TPM3,MNDA,TAGLN2,COPA,NCSTN,CD48,FCGR3B,HSPA6,FCGR3A,QSOX1,GLUL,ARPC5,NIBAN1,PTPRC,ARL8A,CHI3L1,BTG2,RAB29,MAPKAPK2,C1orf116,CD55,CR1,CD46,ARF1,ACP1,RHOB,ITSN2,RAB10,PPP1CB,SPAST,QPCT,UGP2,RAB1A,NAGK,DYSF,VAMP8,CHMP3,IL1RN,DBI,RALB,F…
query_1	TRUE	2.10781e-44	4013	1860	603	0.324194	0.150262	GO:0048583	GO:BP	regulation of response to stimulus	21110	13594	c("GO:0050789", "GO:0050896")	IMP,IDA IMP IGI ISS IC IEA,IGI TAS,IDA,ISS IBA IEA,IDA,TAS,IMP TAS,IMP,NAS,IDA IMP IEA,IDA,IMP ISS TAS IEA,IBA IEA,IEA,NAS,IDA NAS,IEA,IDA,IDA IMP IEA,IMP ISS IEA,TAS IEA,IMP TAS,HMP,IDA IEA,IBA IEA,IMP IGI IBA IEA,TAS,IC,ISS IEA,IDA,IDA IBA TAS,IDA IEA,IDA IBA TAS,IEA,ISS IEA,IBA,IMP IBA IEA,IDA IBA IEA,IEA,IC,IMP IBA IEA,IBA,IBA,IDA IBA,IDA IMP ISS IBA TAS,IDA,IMP ISS,IDA IGI ISS TAS IEA,IDA IB…	CAMTA1,PARK7,PIK3CD,MFN2,TNFRSF1B,PADI2,ARHGEF10L,KDM1A,RPS6KA1,ARID1A,SLC9A1,ZDHHC18,FGR,THEMIS2,PTAFR,TAF12,MEAF6,STK40,TXNDC12,GADD45A,WLS,ARHGAP29,VAV3,RHOC,NOTCH2,FCGR1A,MCL1,CTSS,ARNT,CERS2,S100A9,S100A12,S100A8,IL6R,ADAR,ZBTB7B,SEMA4A,MNDA,IFI16,CD48,USF1,FCER1G,FCGR3B,FCGR2A,FCGR3A,FCGR2B,ATF6,DHX9,PTPRC,PHLDA3,CHI3L1,NUAK2,RAB29,MAPKAPK2,IL10,CD55,CR1,CD46,ATF3,CNIH3,GPR137B,AKT3,NLRP3,D…
query_1	TRUE	6.34834e-43	5322	1369	905	0.661066	0.170049	HPA:0530711	HPA	spleen; cells in red pulp[≥Low]	11006	776	HPA:0530000	Approved,Enhanced,Approved,Supported,Enhanced,Enhanced,Enhanced,Approved,Enhanced,Enhanced,Approved,Enhanced,Approved,Enhanced,Approved,Enhanced,Enhanced,Approved,Supported,Enhanced,Enhanced,Supported,Enhanced,Supported,Approved,Supported,Approved,Supported,Approved,Approved,Approved,Enhanced,Approved,Approved,Approved,Approved,Approved,Supported,Approved,Approved,Enhanced,Approved,Approved,Appro…	AURKAIP1,KCNAB2,CAMTA1,PARK7,RBP7,PIK3CD,PGD,FBXO44,AGTRAP,EFHD2,PLEKHM2,PADI2,ARHGEF10L,PADI4,CAPZB,CDA,ECE1,USP48,KDM1A,SH3BGRL3,RPS6KA1,ARID1A,FGR,SRSF4,RNF19B,PHC2,TRAPPC3,PABPC4,CAP1,SMAP2,HIVEP3,ELOVL1,FAAH,YIPF1,ALG6,WLS,GNG5,GBP2,ARHGAP29,AMPD2,CD53,DENND2D,CAPZA1,NOTCH2,NBPF10,H2AC20,ADAMTSL4,MCL1,CTSS,ARNT,CERS2,ZNF687,SELENBP1,MRPL9,S100A11,S100A9,S100A12,S100A8,S100A6,CRTC2,C1orf43,SH…
query_1	TRUE	2.547e-42	5615	1860	763	0.410215	0.135886	GO:0048522	GO:BP	positive regulation of cellular process	21110	13543	c("GO:0009987", "GO:0048518", "GO:0050794")	IMP IEA,IDA IMP IGI NAS IC IEA,IMP IGI,IMP,IDA,IMP ISS IBA IEA,IDA,IBA,IDA IBA,IEA,IDA IMP ISS IBA IEA,IMP IBA TAS,IDA IBA NAS,IDA IMP IEA,IMP ISS IEA,IDA IEA,IEA,IDA NAS,IMP,IDA NAS,IDA IEA,IDA,IDA ISS,IDA IMP,IMP ISS IEA,IMP IEA,IMP IBA,ISS IEA,IGI ISS IEA,IMP HMP ISS IEA,IDA IEA,IMP IEA,IDA,IDA IGI IEA,IDA,IDA IC IEA,IMP,IDA ISS TAS,IDA IBA TAS,IDA TAS,NAS,IBA IEA,IDA IMP IBA TAS,ISS IEA,IDA I…	CAMTA1,PARK7,PIK3CD,MFN2,TNFRSF8,TNFRSF1B,PRDM2,PLEKHM2,ARHGEF10L,ENSG00000289694,KDM1A,RPS6KA1,ARID1A,SLC9A1,FGR,XKR8,PTAFR,TAF12,EPB41,MEAF6,NFYC,HIVEP3,NRDC,GADD45A,WLS,VAV3,ELAPOR1,CD53,DDX20,RHOC,NOTCH2,FCGR1A,ADAMTSL4,MCL1,CTSS,ARNT,S100A11,S100A9,S100A12,S100A8,S100A6,CRTC2,IL6R,ZBTB7B,MEF2D,SEMA4A,HDGF,MNDA,IFI16,NCSTN,CD244,USF1,FCER1G,PBX1,FCGR3A,FCGR2B,ATF6,TBX19,RNASEL,GLUL,DHX9,NIBAN…
query_1	TRUE	1.38532e-41	5882	1369	968	0.707085	0.16457	HPA:0530000	HPA	spleen	11006	775	HPA:0000000	Approved,Enhanced,Approved,Supported,Enhanced,Enhanced,Enhanced,Approved,Enhanced,Enhanced,Approved,Enhanced,Approved,Enhanced,Approved,Enhanced,Enhanced,Approved,Supported,Enhanced,Enhanced,Supported,Enhanced,Supported,Approved,Supported,Approved,Supported,Approved,Approved,Approved,Enhanced,Approved,Approved,Approved,Approved,Approved,Supported,Approved,Approved,Enhanced,Approved,Approved,Appro…	AURKAIP1,KCNAB2,CAMTA1,PARK7,RBP7,PIK3CD,PGD,FBXO44,AGTRAP,EFHD2,PLEKHM2,PADI2,ARHGEF10L,PADI4,CAPZB,CDA,ECE1,USP48,KDM1A,SH3BGRL3,RPS6KA1,ARID1A,FGR,SRSF4,RNF19B,PHC2,TRAPPC3,PABPC4,CAP1,SMAP2,HIVEP3,ELOVL1,FAAH,YIPF1,ALG6,WLS,GNG5,GBP2,ARHGAP29,AMPD2,CD53,DENND2D,CAPZA1,NOTCH2,NBPF10,H2AC20,ADAMTSL4,MCL1,CTSS,ARNT,CERS2,ZNF687,SELENBP1,MRPL9,S100A11,S100A9,S100A12,S100A8,S100A6,CRTC2,C1orf43,SH…
query_1	TRUE	4.65826e-40	1223	1916	256	0.133612	0.209321	GO:0012506	GO:CC	vesicle membrane	22122	690	c("GO:0031090", "GO:0031982")	TAS,IEA,TAS,IDA IBA,ISS IBA IEA,TAS,TAS,TAS,TAS,TAS IEA,IEA,TAS IEA,IEA,TAS,TAS,IEA,IDA ISS IBA IEA,TAS IEA,TAS,TAS,TAS,TAS,TAS,TAS IEA,TAS,TAS,IEA,TAS,IDA TAS IEA,TAS IEA,TAS,TAS IEA,IDA TAS IEA,IDA IBA TAS IEA,TAS,TAS,TAS,IDA IEA,TAS,TAS,ISS IEA,TAS,TAS,IDA IMP ISS TAS IEA,IEA,ISS IBA IEA,ISS TAS IEA,TAS,IDA IBA TAS NAS IEA,TAS,IEA,TAS,TAS,IEA,IDA IBA TAS NAS IEA,TAS IEA,IEA,IEA,IPI TAS IEA,TAS…	KCNAB2,AGTRAP,TNFRSF1B,PLEKHM2,NECAP2,UBR4,ECE1,PTAFR,CSF3R,ATP6V0B,YIPF1,WLS,ELAPOR1,CD53,FCGR1A,RAB13,COPA,NCSTN,FCER1G,FCGR3B,FCGR2A,SELL,PTPRC,ARL8A,CD55,CR1,CD46,CNIH3,RHOB,RAB10,RAB1A,DYSF,VAMP8,CHMP3,ITGAV,CXCR2,CXCR1,SH3BP5,DYNC1LI1,MYD88,SLC26A6,RHOA,STAB1,RAB7A,RAB43,COPG1,ACP3,MME,AP2M1,BST1,TLR1,ANTXR2,MANBA,UBE2D3,SEC24D,TLR2,AP3B1,AP3S1,STING1,CYSTM1,ANXA6,STK10,RAB24,DOK3,DSP,KIF13…
query_1	TRUE	7.48221e-40	1204	1916	253	0.132046	0.210133	GO:0030659	GO:CC	cytoplasmic vesicle membrane	22122	951	c("GO:0012506", "GO:0031410")	TAS,IEA,TAS,IDA IBA,ISS IBA IEA,TAS,TAS,TAS,TAS,TAS IEA,IEA,TAS IEA,IEA,TAS,TAS,IEA,IDA ISS IBA IEA,TAS IEA,TAS,TAS,TAS,TAS,TAS,TAS IEA,TAS,TAS,IEA,TAS,IDA TAS IEA,TAS IEA,TAS,TAS IEA,IDA TAS IEA,IDA IBA TAS IEA,TAS,TAS,TAS,IDA IEA,TAS,TAS,IEA,TAS,TAS,IDA IMP ISS TAS IEA,IEA,ISS IBA IEA,TAS,TAS,IDA IBA TAS NAS IEA,TAS,IEA,TAS,TAS,IEA,IDA IBA TAS NAS IEA,TAS IEA,IEA,IEA,IPI TAS IEA,TAS,IDA,TAS,TAS…	KCNAB2,AGTRAP,TNFRSF1B,PLEKHM2,NECAP2,UBR4,ECE1,PTAFR,CSF3R,ATP6V0B,YIPF1,WLS,ELAPOR1,CD53,FCGR1A,RAB13,COPA,NCSTN,FCER1G,FCGR3B,FCGR2A,SELL,PTPRC,ARL8A,CD55,CR1,CD46,CNIH3,RHOB,RAB10,RAB1A,DYSF,VAMP8,CHMP3,ITGAV,CXCR2,CXCR1,SH3BP5,DYNC1LI1,MYD88,SLC26A6,RHOA,STAB1,RAB7A,RAB43,COPG1,ACP3,MME,AP2M1,BST1,TLR1,ANTXR2,MANBA,UBE2D3,SEC24D,TLR2,AP3B1,AP3S1,STING1,CYSTM1,ANXA6,STK10,RAB24,DOK3,DSP,KIF13…
query_1	TRUE	3.06284e-39	6523	1369	1035	0.756026	0.158669	HPA:0310000	HPA	lymph node	11006	459	HPA:0000000	Approved,Approved,Enhanced,Approved,Supported,Enhanced,Enhanced,Enhanced,Approved,Enhanced,Approved,Approved,Enhanced,Approved,Approved,Approved,Approved,Approved,Enhanced,Enhanced,Approved,Supported,Enhanced,Enhanced,Supported,Approved,Enhanced,Approved,Approved,Supported,Approved,Approved,Supported,Supported,Approved,Approved,Supported,Approved,Approved,Approved,Enhanced,Approved,Approved,Appro…	C1orf159,AURKAIP1,KCNAB2,CAMTA1,PARK7,RBP7,PIK3CD,PGD,FBXO44,AGTRAP,TNFRSF8,PRDM2,EFHD2,PLEKHM2,NECAP2,ARHGEF10L,UBR4,CAPZB,CDA,ECE1,USP48,KDM1A,SH3BGRL3,RPS6KA1,ARID1A,ZDHHC18,FGR,PTAFR,TAF12,SRSF4,AK2,RNF19B,PHC2,KIAA0319L,TRAPPC3,MAP7D1,PABPC4,CAP1,SMAP2,HIVEP3,ELOVL1,FAAH,ALG6,WLS,GNG5,GBP2,ARHGAP29,AMPD2,CD53,DENND2D,C1orf162,DDX20,CAPZA1,NOTCH2,H2AC20,ADAMTSL4,MCL1,CTSS,ARNT,CERS2,MINDY1,ZN…
query_1	TRUE	3.23159e-39	3728	1916	549	0.286534	0.147264	GO:0031090	GO:CC	organelle membrane	22122	1048	c("GO:0016020", "GO:0043227")	TAS NAS,TAS,IEA,TAS IEA,ISS IBA TAS IEA,TAS,IDA IBA IEA,ISS IBA IEA,TAS,HDA TAS,ISS IEA,IEA,IEA,IEA,TAS,IEA,IEA,IBA IEA,TAS,IBA TAS NAS IEA,ISS TAS IEA,ISS TAS IEA,IEA,IBA TAS IEA,IDA IBA TAS IEA,IEA,IEA,TAS,TAS,IEA,TAS IEA,TAS,IBA TAS,TAS IEA,TAS NAS,IEA,IEA,IEA,IEA,IDA ISS IBA TAS IEA,HDA TAS IEA,TAS,IBA IEA,TAS,TAS,IDA TAS NAS IEA,TAS,IEA,IDA IBA IEA,TAS,HDA IBA TAS IEA,TAS,TAS,IEA,TAS IEA,IBA…	AURKAIP1,KCNAB2,AGTRAP,PLOD1,MFN2,TNFRSF1B,PLEKHM2,NECAP2,UBR4,ECE1,ALPL,SLC9A1,ZDHHC18,FGR,PTAFR,RNF19B,KIAA0319L,TRAPPC3,CSF3R,ELOVL1,ATP6V0B,FAAH,YIPF1,ALG6,WLS,GBP2,ELAPOR1,CD53,RHOC,PHTF1,NOTCH2,FCGR1A,MCL1,CERS2,MRPL9,SLC39A1,RAB13,SLC50A1,SLC25A44,COPA,NCSTN,FCER1G,TOMM40L,FCGR3B,FCGR2A,ATF6,SELL,COP1,QSOX1,PTPRC,ARL8A,CD55,CR1,CD46,MTARC1,CNIH4,CNIH3,COQ8A,ARF1,GPR137B,MBOAT2,RHOB,FKBP1B,…
query_1	TRUE	6.83432e-39	1823	1860	336	0.180645	0.184312	GO:0006952	GO:BP	defense response	21110	2641	GO:0006950	ISS IEA,TAS IEA,ISS IBA IEA,IMP,IEA,IDA IEA,ISS IBA TAS IEA,IEA,TAS IEA,IEA,TAS,IDA IBA,IEA,IEA,IDA IEA,TAS,IDA IBA TAS IEA,IDA IBA TAS IEA,IDA IBA TAS IEA,TAS NAS,TAS IEA,IBA TAS IEA,IDA IMP IBA IEA,IBA NAS IEA,TAS,IEA,IBA IEA,IDA,ISS TAS,IDA IBA IEA,ISS IEA,TAS,ISS TAS IEA,IEP IEA,ISS IBA IEA,IDA NAS IEA,IEA,IDA IMP IEA,IEA,IEA,IEA,IDA ISS IBA NAS IEA,ISS IEA,IMP,ISS IBA IEA,IMP IEA,IMP,IEA,IBA…	PARK7,PIK3CD,TNFRSF1B,PLEKHM2,PADI4,ZDHHC18,FGR,THEMIS2,PTAFR,RNF19B,CSF3R,GBP2,TSPAN2,NOTCH2,FCGR1A,CTSS,S100A9,S100A12,S100A8,IL6R,ADAR,MNDA,IFI16,ACKR1,CD48,CD244,FCER1G,FCGR3A,FCGR2B,RNASEL,DHX9,NCF2,PTPRC,CHI3L1,MAPKAPK2,IL10,CD55,CR1,CD46,NLRP3,DDX1,NLRC4,RTN4,RAB1A,LOXL3,VAMP8,CHMP3,ARID5A,LYG1,IL1R2,IL1RN,PROC,GPR17,CXCR4,KYNU,ACVR1,TANK,STAT1,CASP8,CXCR2,SP100,OGG1,IL17RC,MYD88,CCR1,CCR3…
query_1	TRUE	1.27109e-38	9081	1860	1078	0.57957	0.118709	GO:0050896	GO:BP	response to stimulus	21110	14092	GO:0008150	IMP,IDA IMP IGI ISS IBA TAS IC IEA,IMP IGI IBA TAS NAS IEA,IBA,IEA,IEP,IDA ISS IEA,IEP TAS IEA,IMP ISS IBA TAS IEA,IMP,IDA IMP IEA,IDA IBA TAS,IEA,NAS IEA,TAS IEA,IEP IEA,IEA,IDA IMP TAS IEA,IMP TAS IEA,IDA NAS,IDA IMP ISS TAS IEA,IDA IEA,IMP ISS IBA TAS IEA,IBA IEA,IDA IMP IBA TAS IEA,NAS,IEA,IEA,IDA NAS,IEA,IBA TAS NAS IEA,TAS,IBA TAS,IDA,IDA IMP IEP TAS IEA,IMP ISS IEA,IBA NAS IEA,IDA IEP IBA …	CAMTA1,PARK7,PIK3CD,FBXO44,AGTRAP,PLOD1,MFN2,TNFRSF8,TNFRSF1B,PLEKHM2,PADI2,ARHGEF10L,PADI4,CDA,ECE1,ALPL,ENSG00000289694,KDM1A,RPS6KA1,ARID1A,SLC9A1,ZDHHC18,FGR,THEMIS2,PTAFR,TAF12,SRSF4,RNF19B,MEAF6,STK40,CSF3R,PABPC4,CAP1,TXNDC12,GADD45A,WLS,GNG5,GBP2,ARHGAP29,VAV3,ELAPOR1,CD53,RHOC,TSPAN2,NOTCH2,FCGR1A,MCL1,CTSS,ARNT,CERS2,TUFT1,S100A11,S100A9,S100A12,S100A8,S100A6,INTS3,RAB13,IL6R,ADAR,ZBTB7…
query_1	TRUE	1.79963e-38	7779	1369	1167	0.852447	0.150019	HPA:0600000	HPA	tonsil	11006	842	HPA:0000000	Approved,Approved,Approved,Enhanced,Approved,Supported,Enhanced,Enhanced,Enhanced,Approved,Enhanced,Approved,Approved,Enhanced,Approved,Approved,Approved,Approved,Approved,Enhanced,Approved,Supported,Enhanced,Approved,Enhanced,Supported,Enhanced,Enhanced,Approved,Approved,Supported,Approved,Approved,Supported,Supported,Approved,Supported,Approved,Approved,Approved,Enhanced,Approved,Approved,Appro…	C1orf159,ACAP3,AURKAIP1,KCNAB2,CAMTA1,PARK7,RBP7,PIK3CD,PGD,FBXO44,AGTRAP,TNFRSF8,PRDM2,EFHD2,PLEKHM2,NECAP2,ARHGEF10L,UBR4,CAPZB,ECE1,USP48,KDM1A,SH3BGRL3,UBXN11,RPS6KA1,ARID1A,SLC9A1,FGR,PTAFR,TAF12,SRSF4,AK2,RNF19B,PHC2,KIAA0319L,TRAPPC3,PABPC4,CAP1,SMAP2,HIVEP3,ELOVL1,FAAH,ALG6,WLS,GNG5,GBP2,ARHGAP29,ELAPOR1,AMPD2,CD53,DENND2D,C1orf162,DDX20,CAPZA1,NOTCH2,NBPF10,H2AC20,ADAMTSL4,MCL1,CTSS,ARNT…
query_1	TRUE	5.48785e-38	7521	1860	933	0.501613	0.124053	GO:0051716	GO:BP	cellular response to stimulus	21110	14697	c("GO:0009987", "GO:0050896")	IMP,IDA IMP IGI TAS IC IEA,IMP IGI IBA TAS NAS IEA,IBA,IEA,IDA ISS IEA,IEP TAS IEA,IMP IBA TAS IEA,IDA IMP IEA,IDA IBA TAS,NAS IEA,TAS IEA,IEA,IEA,IDA IMP TAS IEA,IMP TAS IEA,IDA NAS,IDA IMP ISS TAS IEA,IMP ISS IBA TAS IEA,IBA IEA,IDA IMP IBA TAS IEA,NAS,IDA NAS,IEA,IBA NAS IEA,IBA TAS,IDA,IDA IMP IEP TAS IEA,IMP ISS IEA,IBA NAS IEA,IDA IEP IBA,TAS IEA,IMP TAS IEA,IMP,NAS,HMP IEA,IDA IBA IC IEA,I…	CAMTA1,PARK7,PIK3CD,FBXO44,AGTRAP,MFN2,TNFRSF8,TNFRSF1B,PADI2,ARHGEF10L,CDA,ECE1,ALPL,ENSG00000289694,KDM1A,RPS6KA1,ARID1A,SLC9A1,FGR,THEMIS2,PTAFR,TAF12,MEAF6,STK40,CSF3R,CAP1,TXNDC12,GADD45A,WLS,GNG5,GBP2,ARHGAP29,VAV3,ELAPOR1,CD53,RHOC,NOTCH2,FCGR1A,MCL1,CTSS,ARNT,CERS2,TUFT1,S100A11,S100A9,S100A12,S100A8,S100A6,INTS3,RAB13,IL6R,ADAR,ZBTB7B,SEMA4A,HDGF,ETV3,MNDA,IFI16,ACKR1,COPA,NCSTN,CD244,US…
query_1	TRUE	1.95524e-37	4247	1369	754	0.550767	0.177537	HPA:0040082	HPA	bone marrow; hematopoietic cells[≥Medium]	11006	52	HPA:0040081	Approved,Approved,Enhanced,Supported,Enhanced,Approved,Enhanced,Approved,Enhanced,Enhanced,Approved,Enhanced,Enhanced,Enhanced,Approved,Supported,Supported,Enhanced,Supported,Enhanced,Supported,Approved,Approved,Supported,Approved,Approved,Supported,Approved,Approved,Approved,Supported,Approved,Enhanced,Supported,Supported,Approved,Approved,Enhanced,Enhanced,Enhanced,Enhanced,Enhanced,Supported,A…	C1orf159,AURKAIP1,KCNAB2,PARK7,PGD,FBXO44,AGTRAP,PLEKHM2,PADI2,PADI4,CAPZB,CDA,ECE1,ALPL,USP48,KDM1A,RHCE,RPS6KA1,ARID1A,FGR,SRSF4,AK2,RNF19B,PABPC4,CAP1,FAAH,GBP2,DENND2D,CAPZA1,NBPF10,H2AC20,ADAMTSL4,MCL1,CTSS,ARNT,ZNF687,TUFT1,S100A11,S100A9,S100A12,S100A8,S100A6,CRTC2,RAB13,TPM3,C1orf43,SHE,ADAR,ZBTB7B,MEF2D,HDGF,ETV3,MNDA,COPA,USF1,FCER1G,PBX1,FCGR2A,FCGR3A,FCGR2B,SELL,RNASEL,DHX9,SMG7,NCF2,…
query_1	TRUE	3.00568e-36	3848	1860	561	0.301613	0.14579	GO:0009893	GO:BP	positive regulation of metabolic process	21110	3831	c("GO:0008152", "GO:0019222", "GO:0048518")	IDA,IMP IEA,IDA IMP IGI TAS NAS IC IEA,IMP TAS,ISS IEA,IDA,IMP IBA IEA,IDA,IMP,IMP,ISS IEA,IDA IMP ISS IBA IEA,IMP IBA,IDA IBA TAS NAS,IDA,IMP ISS IEA,IEA,IDA NAS,IBA,IDA NAS,IDA IEA,IDA,IDA,IMP,IEA,IMP,IMP,IDA IC IEA,IDA,TAS,IDA,IBA IEA,IDA IMP IBA,IEA,ISS IBA IEA,IDA IBA IEA,IEA,IBA,IDA IMP IBA TAS,IMP IGI IEA,IDA,IMP ISS IEA,ISS,ISS IEA,IDA,IDA IMP IEA,IEA,IMP,IDA,IDA IMP ISS IBA,ISS IEA,IMP I…	AURKAIP1,CAMTA1,PARK7,PIK3CD,MFN2,TNFRSF8,TNFRSF1B,PRDM2,PADI2,ECE1,ALPL,KDM1A,RPS6KA1,ARID1A,SLC9A1,FGR,PTAFR,TAF12,RNF19B,MEAF6,NFYC,HIVEP3,NRDC,GADD45A,VAV3,ELAPOR1,FCGR1A,ARNT,S100A9,S100A12,S100A8,CRTC2,IL6R,ADAR,ZBTB7B,MEF2D,HDGF,MNDA,IFI16,NCSTN,CD244,USF1,FCER1G,PBX1,FCGR3A,ATF6,TBX19,COP1,RNASEL,DHX9,NIBAN1,PTPRC,KDM5B,CHI3L1,BTG2,RAB29,MAPKAPK2,IL10,PFKFB2,CD55,CR1,CD46,ATF3,NLRP3,DDX1,…
query_1	TRUE	6.40183e-36	10654	1979	1327	0.670541	0.124554	TF:M00986_1	TF	Factor: Churchill; motif: CGGGNN; match class: 1	20011	835	TF:M00986	TF,TF,TF,TF,TF,TF,TF,TF,TF,TF,TF,TF,TF,TF,TF,TF,TF,TF,TF,TF,TF,TF,TF,TF,TF,TF,TF,TF,TF,TF,TF,TF,TF,TF,TF,TF,TF,TF,TF,TF,TF,TF,TF,TF,TF,TF,TF,TF,TF,TF,TF,TF,TF,TF,TF,TF,TF,TF,TF,TF,TF,TF,TF,TF,TF,TF,TF,TF,TF,TF,TF,TF,TF,TF,TF,TF,TF,TF,TF,TF,TF,TF,TF,TF,TF,TF,TF,TF,TF,TF,TF,TF,TF,TF,TF,TF,TF,TF,TF,TF,TF,TF,TF,TF,TF,TF,TF,TF,TF,TF,TF,TF,TF,TF,TF,TF,TF,TF,TF,TF,TF,TF,TF,TF,TF,TF,TF,TF,TF,TF,TF,TF,TF,…	C1orf159,ACAP3,AURKAIP1,NADK,MEGF6,CAMTA1,ESPN,PARK7,RBP7,PIK3CD,PGD,FBXO44,AGTRAP,PLOD1,MFN2,MIIP,TNFRSF1B,PRDM2,EFHD2,PLEKHM2,PADI2,NECAP2,ARHGEF10L,UBR4,CAPZB,CDA,ECE1,ALPL,USP48,ENSG00000289694,KDM1A,SRSF10,TMEM50A,SH3BGRL3,RPS6KA1,ZDHHC18,THEMIS2,XKR8,TAF12,EPB41,SRSF4,PTP4A2,RNF19B,PHC2,KIAA0319L,TRAPPC3,MAP7D1,MEAF6,STK40,PABPC4,SMAP2,HIVEP3,ELOVL1,ATP6V0B,TESK2,YIPF1,ALG6,GADD45A,WLS,GNG5…
query_1	TRUE	1.32208e-34	12480	1860	1354	0.727957	0.108494	GO:0050789	GO:BP	regulation of biological process	21110	14004	c("GO:0008150", "GO:0065007")	IEA,IDA NAS,IDA ISS IBA IEA,IMP IBA IEA,IDA IMP IGI ISS IBA TAS NAS IC IEA,IMP IGI ISS IBA TAS NAS IEA,IEA,IDA IMP ISS IEA,IEA,IDA TAS IEA,IMP ISS IBA TAS IEA,IDA IBA NAS,IMP IBA,IDA IMP,IDA IBA TAS,IMP IBA IEA,IDA NAS,IMP TAS IC IEA,ISS IEA,IEA,IDA IMP ISS IBA TAS IEA,IDA NAS IEA,IDA IMP IBA TAS IEA,IDA IBA TAS NAS,IDA IMP TAS IEA,IDA,IMP ISS IBA TAS IEA,ISS IBA IEA,IDA IEA,IDA IMP IBA TAS IEA,I…	ACAP3,AURKAIP1,KCNAB2,CAMTA1,PARK7,PIK3CD,AGTRAP,MFN2,MIIP,TNFRSF8,TNFRSF1B,PRDM2,PLEKHM2,PADI2,ARHGEF10L,CAPZB,CDA,ECE1,ALPL,ENSG00000289694,KDM1A,SRSF10,RPS6KA1,ARID1A,SLC9A1,ZDHHC18,FGR,THEMIS2,XKR8,PTAFR,TAF12,EPB41,SRSF4,RNF19B,PHC2,MEAF6,STK40,CSF3R,PABPC4,CAP1,NFYC,HIVEP3,ATP6V0B,FAAH,NRDC,TXNDC12,GADD45A,WLS,GNG5,ARHGAP29,VAV3,ELAPOR1,CD53,DDX20,CAPZA1,RHOC,NOTCH2,PLEKHO1,FCGR1A,ADAMTSL4,…
query_1	TRUE	1.50684e-34	12891	1860	1387	0.745699	0.107594	GO:0065007	GO:BP	biological regulation	21110	16811	GO:0008150	IEA,IDA NAS,IDA ISS IBA IEA,IMP IBA IEA,IDA IMP IGI ISS IBA TAS NAS IC IEA,IMP IGI ISS IBA TAS NAS IEA,IBA IEA,IDA IMP ISS IEA,IEA,IDA TAS IEA,IMP ISS IBA TAS IEA,IDA IBA NAS,IMP IBA,IDA IMP,IDA IBA TAS,IMP IBA IEA,IDA NAS,IDA IMP IBA TAS IC IEA,ISS IEA,IEA,IDA IMP ISS IBA TAS IC IEA,IDA NAS IEA,IDA IBA,IDA IMP IBA TAS IEA,IDA IBA TAS NAS,IDA IMP IBA TAS IEA,IDA,IMP ISS IBA TAS IEA,ISS IBA IEA,ID…	ACAP3,AURKAIP1,KCNAB2,CAMTA1,PARK7,PIK3CD,AGTRAP,MFN2,MIIP,TNFRSF8,TNFRSF1B,PRDM2,PLEKHM2,PADI2,ARHGEF10L,CAPZB,CDA,ECE1,ALPL,ENSG00000289694,KDM1A,SRSF10,CD52,RPS6KA1,ARID1A,SLC9A1,ZDHHC18,FGR,THEMIS2,XKR8,PTAFR,TAF12,EPB41,SRSF4,RNF19B,PHC2,MEAF6,STK40,CSF3R,PABPC4,CAP1,NFYC,HIVEP3,ATP6V0B,FAAH,NRDC,TXNDC12,GADD45A,WLS,GNG5,ARHGAP29,VAV3,ELAPOR1,CD53,DDX20,CAPZA1,RHOC,NOTCH2,PLEKHO1,FCGR1A,ADAM…
query_1	TRUE	2.236e-34	1654	1860	304	0.163441	0.183797	GO:0016192	GO:BP	vesicle-mediated transport	21110	5292	GO:0006810	IEA,TAS,ISS IBA IEA,IBA,ISS TAS IEA,IDA ISS IBA IEA,IEA,IBA NAS IEA,IEA,IEA,TAS IEA,TAS IEA,IMP ISS IBA IEA,IMP IBA IEA,IBA IEA,ISS IBA,IBA,IDA,IDA ISS TAS,IEA,IDA ISS IEA,IMP IEA,ISS IEA,IMP IBA IEA,IEA,ISS IBA IEA,IMP NAS IEA,IDA,IBA IEA,IMP ISS IBA IEA,IMP IEA,IMP ISS IEA,IMP IGI TAS IEA,IEP ISS IEA,IMP IBA,IDA IMP IBA IEA,IMP IBA,IEA,IMP IBA IEA,IDA IMP IBA TAS NAS IEA,IDA IMP IBA IEA,IGI ISS…	MEGF6,PIK3CD,NECAP2,TMEM50A,FGR,XKR8,PTAFR,TRAPPC3,CAP1,YIPF1,VAV3,FCGR1A,RAB13,C1orf43,COPA,FCER1G,HSPA6,FCGR3A,FCGR2B,NCF2,PTPRC,RAB29,MAPKAPK2,CNIH4,CNIH3,ARF1,TRAPPC12,RHOB,ITSN2,RAB10,SPAST,PREPL,RAB1A,PLEK,ARHGAP25,AAK1,DYSF,LOXL3,VAMP8,CHMP3,MERTK,RALB,ITGAV,CXCR2,CXCR1,MYD88,TRAK1,CCR1,GNAI2,MAPKAPK3,STAB1,PRKCD,ATG3,RAB7A,RAB43,COPG1,PIK3CB,PLSCR1,AP2M1,GAK,LRPAP1,TBC1D14,SEC24D,KIAA1109…
query_1	TRUE	3.06232e-34	6053	1369	967	0.706355	0.159755	HPA:0310441	HPA	lymph node; non-germinal center cells[≥Low]	11006	463	HPA:0310000	Approved,Approved,Enhanced,Approved,Supported,Enhanced,Enhanced,Approved,Enhanced,Approved,Enhanced,Approved,Approved,Approved,Approved,Approved,Enhanced,Enhanced,Approved,Supported,Enhanced,Enhanced,Supported,Enhanced,Approved,Approved,Supported,Approved,Approved,Supported,Supported,Approved,Approved,Supported,Approved,Approved,Approved,Enhanced,Approved,Approved,Approved,Approved,Supported,Appr…	C1orf159,AURKAIP1,KCNAB2,CAMTA1,PARK7,PIK3CD,PGD,FBXO44,AGTRAP,TNFRSF8,EFHD2,PLEKHM2,NECAP2,ARHGEF10L,UBR4,CAPZB,CDA,ECE1,USP48,KDM1A,SH3BGRL3,RPS6KA1,ARID1A,FGR,PTAFR,TAF12,SRSF4,AK2,RNF19B,PHC2,KIAA0319L,TRAPPC3,MAP7D1,PABPC4,CAP1,SMAP2,HIVEP3,ELOVL1,FAAH,ALG6,WLS,GNG5,GBP2,ARHGAP29,AMPD2,CD53,DENND2D,C1orf162,CAPZA1,NOTCH2,H2AC20,ADAMTSL4,MCL1,CTSS,ARNT,CERS2,MINDY1,ZNF687,TUFT1,MRPL9,S100A11,…
query_1	TRUE	4.22344e-34	317	1916	107	0.0558455	0.337539	GO:0030667	GO:CC	secretory granule membrane	22122	958	c("GO:0030141", "GO:0030659", "GO:0098588")	TAS,TAS,TAS,TAS,TAS,TAS,TAS,TAS,TAS,TAS,TAS,TAS,TAS,TAS,IEA,TAS,IDA TAS,TAS,TAS,TAS,TAS,TAS,TAS,TAS,TAS,TAS,TAS,TAS,TAS,TAS,TAS,TAS,TAS,TAS,TAS,TAS,TAS,IDA IEA,TAS,TAS,TAS,TAS,TAS,TAS,TAS,TAS,IDA TAS,TAS,TAS,IEA,TAS,TAS,TAS IEA,TAS,TAS,TAS,TAS,TAS,ISS,TAS,TAS,TAS,TAS,TAS,TAS,TAS,TAS,IEA,TAS,TAS,TAS,TAS,TAS,TAS,IEA,IDA,TAS,TAS,TAS,TAS,TAS,TAS,IEA,TAS,IEA,TAS,TAS,TAS,TAS,TAS,TAS,TAS,TAS,TAS,TAS,TAS…	KCNAB2,TNFRSF1B,UBR4,PTAFR,CD53,NCSTN,FCER1G,FCGR3B,FCGR2A,SELL,PTPRC,ARL8A,CD55,CR1,CD46,RAB10,VAMP8,ITGAV,CXCR2,CXCR1,DYNC1LI1,RHOA,RAB7A,ACP3,MME,BST1,MANBA,TLR2,STING1,CYSTM1,STK10,RAB24,DOK3,DSP,HLA-C,HLA-B,IGF2R,ICA1,BRI3,CLEC5A,MGAM,HGSNAT,AGPAT2,RAB18,PSAP,TSPAN14,ADAM8,RHOG,CD44,STX3,TBC1D10C,ALDH3B1,TCIRG1,LAMTOR1,NDUFC2,PRCP,APLP2,CD9,ACRBP,SLC2A3,CLEC12A,IRAG2,CD63,HVCN1,SLC15A4,PSEN1…
query_1	TRUE	4.55045e-33	855	1916	191	0.0996868	0.223392	GO:0005773	GO:CC	vacuole	22122	340	c("GO:0005737", "GO:0043231")	IDA IEA,TAS,HDA,IBA IEA,TAS,TAS,ISS TAS,IEA,IDA IBA IEA,IDA IBA TAS IEA,TAS,HDA TAS IEA,IEA,TAS,HDA IBA TAS IEA,IEA,IDA IEA,IDA IBA IEA,IDA TAS IEA,IDA IEA,IDA IEA,TAS,IDA,IEA,TAS,IDA TAS,IEA,IDA IBA TAS IEA,HDA IBA TAS IEA,TAS,TAS,ISS,IDA IBA,IDA TAS IEA,IDA TAS IEA,IDA IMP,TAS IEA,IEA,HDA,TAS,IDA IBA IEA,IMP,HDA IEA,IDA,IBA IEA,IEA,HDA,IDA IEA,IDA IBA TAS IEA,IDA IEA,TAS IEA,NAS,IDA IEA,TAS,IDA…	PLEKHM2,PADI2,ECE1,RNF19B,CSF3R,CAP1,ATP6V0B,CTBS,ELAPOR1,CTSS,MNDA,NCSTN,MPZ,NCF2,ARL8A,CHIT1,RAB29,GPR137B,VAMP8,CHMP3,CXCR4,GCA,CXCR2,ATG4B,USP4,PRKCD,SLC49A4,RAB7A,ACP3,GYG1,AP2M1,PLAAT1,TBC1D14,NAAA,HPSE,WDFY3,MANBA,FNIP2,AP3B1,VCAN,STING1,LARS1,SLC36A1,ANXA6,RAB24,SERPINB1,FLOT1,HLA-F,NEU1,TFEB,MYO6,EEF1A1,SNX14,HEBP2,RNASET2,TAX1BP1,ZNRF2,GUSB,NCF1,BRI3,GPC2,LAMTOR4,GNB2,IMPDH1,CTSB,ASAH1,…
query_1	TRUE	8.68892e-33	1946	1860	336	0.180645	0.172662	GO:0006955	GO:BP	immune response	21110	2644	c("GO:0002376", "GO:0050896")	ISS IEA,TAS NAS IEA,ISS IBA IEA,IMP,IEA,IDA IEA,ISS IBA TAS IEA,IBA IEA,TAS IEA,IEA,IDA IBA TAS,IMP TAS,ISS IEA,IDA IBA TAS IEA,IEP IBA TAS,IDA IBA IEA,IDA IBA TAS IEA,IEA,TAS IEA,TAS IEA,IEA,IEA,IMP IBA IEA,IDA IBA IEA,IEA,IDA IBA IEA,IMP IBA IEA,IBA TAS,IBA,IDA IBA TAS,IDA IMP ISS IBA TAS,ISS IEA,TAS,IDA ISS TAS IEA,NAS,IMP,ISS IBA IEA,IDA IGI TAS NAS IEA,IDA IMP IBA IEA,IDA IMP IBA IEA,IDA IMP…	PARK7,PIK3CD,TNFRSF1B,PLEKHM2,PADI4,ZDHHC18,FGR,THEMIS2,PTAFR,RNF19B,GBP2,VAV3,NOTCH2,FCGR1A,CTSS,S100A9,S100A12,S100A8,IL6R,ADAR,ZBTB7B,SEMA4A,MNDA,IFI16,CD48,CD244,FCER1G,FCGR3B,FCGR2A,FCGR3A,FCGR2B,DHX9,NCF2,PTPRC,CHIT1,RAB29,MAPKAPK2,IL10,CD55,CR1,CD46,NLRP3,DDX1,NLRC4,RTN4,DYSF,LOXL3,VAMP8,ARID5A,IL1R2,IL1RN,GPR17,CXCR4,KYNU,TANK,STAT1,CASP8,CXCR2,CXCR1,SP100,MYD88,CCR1,CCR3,SETD2,CAMP,SLC26…
query_1	TRUE	1.28735e-32	2809	1860	436	0.234409	0.155215	GO:0010033	GO:BP	response to organic substance	21110	3923	GO:0042221	IDA IMP IGI IEA,IBA,IEA,IEA,IMP TAS IEA,IDA IMP IEA,IEA,IEP IEA,TAS IEA,IDA,IMP IEA,IEA,IEA,IBA,IDA IEP IBA,IDA,IEP,IBA,IBA IEA,ISS,IDA IMP IBA IEA,IDA IEA,ISS IEA,IEA,IEA,IBA IEA,IBA IEA,IEA,IEA,IDA,ISS,IBA TAS,ISS,IDA IBA TAS NAS IEA,IEA,IMP,ISS IEA,IEA,IEP ISS,IEA,IDA ISS IBA IEA,IDA ISS NAS IEA,IEA,IDA,IEA,IEA,IEA,IDA,IEA,ISS IEA,ISS IBA IEA,IEA,IDA IMP TAS IEA,IEA,IDA IEA,IEA,IMP,IDA IBA IEA…	PARK7,FBXO44,AGTRAP,MFN2,TNFRSF1B,PADI2,CDA,ALPL,KDM1A,ARID1A,SLC9A1,PTAFR,SRSF4,CSF3R,GBP2,MCL1,CTSS,S100A9,S100A8,RAB13,IL6R,ADAR,ZBTB7B,HDGF,ETV3,MNDA,IFI16,ACKR1,NCSTN,USF1,FCER1G,HSPA6,FCGR2B,ATF6,GLUL,DHX9,PTPRC,KDM5B,CHI3L1,BTG2,MAPKAPK2,IL10,PFKFB2,CD55,ATF3,NLRP3,DDX1,RHOB,FKBP1B,ADCY3,RAB10,HADHA,ERLEC1,DOK1,ARID5A,IL1R2,FHL2,IL1RN,RALB,GPR17,CXCR4,KYNU,ACVR1,TANK,STAT1,CFLAR,CASP8,IDH1…
query_1	TRUE	1.62747e-32	5604	1860	729	0.391935	0.130086	GO:0051179	GO:BP	localization	21110	14323	GO:0008150	IEA,IDA ISS IBA IEA,IDA IMP IGI ISS IEA,IBA,TAS,IDA IBA,ISS IEA,IDA IMP IBA,ISS IBA IEA,IMP,IEA,IBA,IBA IEA,IDA IMP ISS IBA TAS IEA,IBA IEA,ISS TAS IEA,IDA ISS IBA IEA,IEA,IMP ISS,IBA NAS IEA,IEA,TAS NAS IEA,IEA,IMP ISS IBA IEA,IDA,TAS IEA,TAS IEA,IEA,IDA,IEA,TAS,TAS IEA,IEA,IEA,IMP IBA TAS IEA,IMP ISS IBA IEA,IMP IBA IEA,IDA,ISS IEA,IBA TAS IEA,ISS IBA IEA,IEA,IEA,IDA IBA IEA,ISS IBA,IBA IEA,IBA…	MEGF6,KCNAB2,PARK7,RBP7,PIK3CD,MFN2,TNFRSF1B,PLEKHM2,NECAP2,KDM1A,SRSF10,TMEM50A,RHCE,SLC9A1,ZDHHC18,FGR,XKR8,PTAFR,EPB41,TRAPPC3,CAP1,ATP6V0B,YIPF1,WLS,GBP2,VAV3,FCGR1A,MCL1,CTSS,SELENBP1,S100A9,S100A8,S100A6,CRTC2,SLC39A1,RAB13,C1orf43,ADAR,ZBTB7B,SLC50A1,SLC25A44,HDGF,CFAP45,COPA,FCER1G,TOMM40L,HSPA6,FCGR3A,FCGR2B,CACNA1E,RNASEL,GLUL,DHX9,SMG7,NCF2,PTPRC,ARL8A,KDM5B,NUAK2,RAB29,MAPKAPK2,IL10,P…
query_1	TRUE	7.48805e-32	13933	1979	1609	0.813037	0.115481	TF:M07039_1	TF	Factor: ETF; motif: CCCCGCCCCYN; match class: 1	20011	2167	TF:M07039	TF,TF,TF,TF,TF,TF,TF,TF,TF,TF,TF,TF,TF,TF,TF,TF,TF,TF,TF,TF,TF,TF,TF,TF,TF,TF,TF,TF,TF,TF,TF,TF,TF,TF,TF,TF,TF,TF,TF,TF,TF,TF,TF,TF,TF,TF,TF,TF,TF,TF,TF,TF,TF,TF,TF,TF,TF,TF,TF,TF,TF,TF,TF,TF,TF,TF,TF,TF,TF,TF,TF,TF,TF,TF,TF,TF,TF,TF,TF,TF,TF,TF,TF,TF,TF,TF,TF,TF,TF,TF,TF,TF,TF,TF,TF,TF,TF,TF,TF,TF,TF,TF,TF,TF,TF,TF,TF,TF,TF,TF,TF,TF,TF,TF,TF,TF,TF,TF,TF,TF,TF,TF,TF,TF,TF,TF,TF,TF,TF,TF,TF,TF,TF,…	ACAP3,NADK,MEGF6,KCNAB2,CAMTA1,ESPN,RBP7,PIK3CD,PGD,FBXO44,AGTRAP,PLOD1,MFN2,MIIP,TNFRSF1B,EFHD2,PLEKHM2,PADI2,NECAP2,ARHGEF10L,PADI4,UBR4,CAPZB,CDA,ECE1,ALPL,USP48,ENSG00000289694,KDM1A,SRSF10,TMEM50A,RHCE,SH3BGRL3,UBXN11,CD52,RPS6KA1,ARID1A,SLC9A1,ZDHHC18,FGR,THEMIS2,XKR8,PTAFR,EPB41,SRSF4,PTP4A2,AK2,RNF19B,PHC2,KIAA0319L,TRAPPC3,MAP7D1,MEAF6,STK40,PABPC4,CAP1,SMAP2,ELOVL1,ATP6V0B,TESK2,NSUN4,F…
query_1	TRUE	1.91554e-31	1504	1860	278	0.149462	0.18484	GO:0002682	GO:BP	regulation of immune system process	21110	1218	c("GO:0002376", "GO:0050789")	ISS IEA,IMP TAS,ISS IBA IEA,IDA,NAS,IDA,ISS TAS IEA,ISS IBA IEA,IEA,NAS,IEA,IMP TAS,IMP IEA,IBA IEA,TAS,IC,TAS,IEA,ISS IEA,IMP IBA IEA,IDA IBA IEA,IEA,IDA,IMP IBA IEA,IBA,IBA,IDA IBA,IDA IMP ISS IBA TAS,ISS,IDA IMP ISS TAS IEA,IMP,ISS IBA IEA,IDA IGI NAS IEA,IDA IMP IBA IEA,IDA IMP IBA IEA,IDA IBA IEA,ISS IBA,IEA,IEA,ISS NAS,ISS IEA,ISS IEA,IMP,IEA,IEA,IEA,IMP,IMP ISS,IEA,IDA IEA,IDA IMP IEA,IEA,…	PARK7,PIK3CD,TNFRSF1B,PADI2,ARID1A,ZDHHC18,FGR,THEMIS2,PTAFR,MEAF6,CSF3R,VAV3,NOTCH2,FCGR1A,CTSS,ARNT,IL6R,ADAR,ZBTB7B,MNDA,IFI16,CD48,CD244,FCER1G,FCGR3B,FCGR2A,FCGR3A,FCGR2B,DHX9,PTPRC,RAB29,MAPKAPK2,IL10,CD55,CR1,CD46,GPR137B,NLRP3,DDX1,NLRC4,RTN4,LOXL3,VAMP8,ARID5A,MERTK,GPR17,STAT1,CASP8,CXCR2,MYD88,CCR1,GPX1,RHOA,TCTA,MAPKAPK3,PRKCD,HCLS1,CD86,PIK3CB,PLSCR1,BCL6,HES1,TNIP2,BST1,TLR1,NFKB1,A…
query_1	TRUE	3.26672e-31	2900	1860	442	0.237634	0.152414	GO:0009605	GO:BP	response to external stimulus	21110	3610	GO:0050896	ISS IEA,TAS IEA,IEP,IMP ISS IBA IEA,IMP,IDA,IEA,IEA,IEA,IEP IEA,IMP TAS,IDA IEA,ISS IBA TAS IEA,TAS IEA,IEA,IEA,IEP,IDA IBA,IEA,IMP,IBA IEA,IEA,TAS,ISS IEA,IDA IBA TAS IEA,IDA IBA TAS IEA,IDA IBA TAS IEA,ISS IEA,TAS NAS IC,IMP TAS IEA,IBA,IBA IEA,IDA IMP IBA IEA,IEA,IMP ISS TAS IC IEA,IBA IEA,IDA,ISS TAS,IDA IBA IEA,IEA,ISS IEA,TAS,ISS TAS IEA,IEP,TAS,IEA,IDA IBA,IDA,ISS IBA IEA,IDA TAS NAS IEA,I…	PARK7,PIK3CD,TNFRSF8,TNFRSF1B,PLEKHM2,PADI2,PADI4,CDA,ECE1,ALPL,SLC9A1,ZDHHC18,FGR,PTAFR,RNF19B,CSF3R,GADD45A,GBP2,VAV3,ELAPOR1,NOTCH2,FCGR1A,CTSS,CERS2,S100A9,S100A12,S100A8,RAB13,IL6R,ADAR,SEMA4A,MNDA,IFI16,CD244,USF1,FCER1G,FCGR3A,FCGR2B,RNASEL,GLUL,DHX9,NCF2,PTPRC,CHI3L1,CHIT1,BTG2,NUAK2,RAB29,MAPKAPK2,IL10,CD55,CR1,PLXNA2,CD46,ATF3,ARF1,NLRP3,DDX1,FKBP1B,PPP1CB,NLRC4,RTN4,RAB1A,VAMP8,CHMP3,A…
query_1	TRUE	3.34753e-31	163	1916	72	0.0375783	0.441718	GO:0070820	GO:CC	tertiary granule	22122	2574	GO:0030141	TAS,TAS,TAS,TAS,TAS,TAS,TAS,TAS,TAS,TAS,TAS,TAS,TAS,TAS,TAS,TAS,TAS,TAS,TAS,TAS,TAS,TAS,TAS,TAS,TAS,TAS,TAS,TAS,TAS,TAS,TAS,IDA TAS,TAS,TAS,TAS,TAS,TAS,TAS,TAS,TAS,TAS,TAS,TAS,TAS,TAS,TAS,TAS,TAS,TAS,TAS,TAS,TAS,TAS,TAS,TAS,TAS,TAS,IDA,TAS,TAS,TAS,TAS,TAS,TAS,TAS,TAS,TAS,TAS,TAS,TAS,TAS,TAS	KCNAB2,UBR4,CDA,PTAFR,CD53,CTSS,FCER1G,QSOX1,ARL8A,CHIT1,CD55,CR1,YPEL5,QPCT,VAMP8,IDH1,DYNC1LI1,CAMP,RHOA,CXCL1,CYSTM1,DOK3,DSP,DBNL,CLEC5A,MGAM,ASAH1,HGSNAT,GSDMD,ORM1,TSPAN14,ADAM8,CTSD,FTH1,TBC1D10C,TCIRG1,FOLR3,LAMTOR1,PRCP,PTPN6,SLC2A3,CLEC12A,LTA4H,CYFIP1,ATP8B4,B2M,CTSH,ALDOA,ITGAX,HP,CYBA,CD300A,TMC6,GAA,CNN2,LRG1,MCEMP1,STXBP2,ADGRE3,PGLYRP1,FPR1,FCAR,OSCAR,LILRB2,LAIR1,SIRPA,MMP9,CSTB,…
query_1	TRUE	7.30118e-31	2722	1860	421	0.226344	0.154666	GO:0070887	GO:BP	cellular response to chemical stimulus	21110	17294	c("GO:0042221", "GO:0051716")	IDA IMP IGI IEA,TAS,IEA,IMP TAS IEA,IDA IMP IEA,IEA,TAS IEA,IDA,IMP IEA,IEA,IBA IEA,IDA IEP IBA,IEA,IGI IEA,IEP,IDA,IDA IBA IEA,IDA TAS,IDA IBA,ISS IEA,IDA IMP IBA TAS IC IEA,IEA,ISS IEA,IEA,IEA,IBA IEA,IBA IEA,IEA,IEA,IDA IMP ISS TAS IC IEA,ISS IBA,IBA,ISS,IDA IBA TAS NAS IEA,IMP,ISS IEA,IEA,ISS,IDA ISS TAS NAS IEA,IDA,IEA,IMP,IEA,IDA,IEA,ISS IEA,ISS IBA IEA,IDA IBA IEA,IEA,ISS,IEA,IDA IEA,IEA,I…	PARK7,PIK3CD,AGTRAP,TNFRSF1B,PADI2,ALPL,KDM1A,ARID1A,SLC9A1,PTAFR,CSF3R,GBP2,VAV3,MCL1,CTSS,ARNT,S100A9,S100A12,S100A8,RAB13,IL6R,ADAR,ZBTB7B,HDGF,ETV3,MNDA,IFI16,ACKR1,NCSTN,USF1,FCER1G,HSPA6,FCGR2B,ATF6,DHX9,PTPRC,KDM5B,CHI3L1,IL10,CD55,ATF3,MTARC1,NLRP3,RHOB,FKBP1B,ADCY3,RAB10,EPAS1,ERLEC1,RTN4,DOK1,ARID5A,RNF149,IL1R2,IL1RN,RALB,GPR17,CXCR4,ACVR1,TANK,STAT1,CFLAR,CASP8,CXCR2,CXCR1,GPBAR1,SP10…
query_1	TRUE	9.47042e-31	3535	1860	510	0.274194	0.144272	GO:0010604	GO:BP	positive regulation of macromolecule metabolic process	21110	4347	c("GO:0009893", "GO:0043170", "GO:0060255")	IDA,IMP IEA,IDA IMP IGI TAS IC IEA,IMP TAS,IDA,IMP IBA IEA,IDA,IMP,IMP,IDA IMP IBA IEA,IMP IBA,IDA IBA TAS NAS,IDA,ISS IEA,IEA,IDA NAS,IBA,IDA NAS,IDA IEA,IDA,IDA,IMP,IDA IEA,IDA,TAS,IDA,IBA IEA,IDA IMP IBA,IEA,ISS IBA IEA,IDA IBA IEA,IEA,IBA,IDA IMP IBA TAS,IMP IGI IEA,IDA,IMP ISS IEA,ISS,ISS IEA,IDA,IDA IEA,IEA,IMP,IDA,IDA IMP ISS IBA,ISS IEA,IMP ISS IBA NAS IEA,IEA,ISS IEA,IDA,IMP,IDA IEA,IDA …	AURKAIP1,CAMTA1,PARK7,PIK3CD,TNFRSF8,TNFRSF1B,PRDM2,PADI2,ECE1,KDM1A,RPS6KA1,ARID1A,SLC9A1,FGR,PTAFR,TAF12,RNF19B,MEAF6,NFYC,HIVEP3,NRDC,FCGR1A,ARNT,S100A9,S100A12,S100A8,CRTC2,IL6R,ADAR,ZBTB7B,MEF2D,HDGF,MNDA,IFI16,NCSTN,CD244,USF1,FCER1G,PBX1,FCGR3A,ATF6,TBX19,COP1,RNASEL,DHX9,NIBAN1,PTPRC,KDM5B,CHI3L1,BTG2,RAB29,MAPKAPK2,IL10,CD55,CR1,CD46,ATF3,NLRP3,DDX1,FOSL2,NLRC4,EPAS1,RTN4,RAB1A,INO80B,AR…
query_1	TRUE	1.15047e-30	14426	1979	1647	0.832239	0.114169	TF:M09636_1	TF	Factor: MAZ; motif: GGGMGGGGSSGGGGGGGGGGGG; match class: 1	20011	4993	TF:M09636	TF,TF,TF,TF,TF,TF,TF,TF,TF,TF,TF,TF,TF,TF,TF,TF,TF,TF,TF,TF,TF,TF,TF,TF,TF,TF,TF,TF,TF,TF,TF,TF,TF,TF,TF,TF,TF,TF,TF,TF,TF,TF,TF,TF,TF,TF,TF,TF,TF,TF,TF,TF,TF,TF,TF,TF,TF,TF,TF,TF,TF,TF,TF,TF,TF,TF,TF,TF,TF,TF,TF,TF,TF,TF,TF,TF,TF,TF,TF,TF,TF,TF,TF,TF,TF,TF,TF,TF,TF,TF,TF,TF,TF,TF,TF,TF,TF,TF,TF,TF,TF,TF,TF,TF,TF,TF,TF,TF,TF,TF,TF,TF,TF,TF,TF,TF,TF,TF,TF,TF,TF,TF,TF,TF,TF,TF,TF,TF,TF,TF,TF,TF,TF,…	C1orf159,ACAP3,AURKAIP1,NADK,MEGF6,KCNAB2,CAMTA1,ESPN,PARK7,RBP7,PIK3CD,PGD,FBXO44,AGTRAP,PLOD1,MFN2,MIIP,TNFRSF1B,PRDM2,EFHD2,PLEKHM2,PADI2,ARHGEF10L,PADI4,UBR4,CAPZB,ECE1,ALPL,USP48,KDM1A,SRSF10,TMEM50A,RHCE,SH3BGRL3,UBXN11,RPS6KA1,ZDHHC18,FGR,THEMIS2,XKR8,PTAFR,EPB41,SRSF4,PTP4A2,AK2,RNF19B,PHC2,KIAA0319L,TRAPPC3,MAP7D1,MEAF6,STK40,PABPC4,CAP1,SMAP2,HIVEP3,ELOVL1,ATP6V0B,TESK2,NSUN4,FAAH,NRDC,…
query_1	TRUE	1.74381e-30	3413	1860	496	0.266667	0.145327	GO:0023051	GO:BP	regulation of signaling	21110	7001	c("GO:0023052", "GO:0050789")	IMP,IDA IMP IGI IC IEA,IGI,IDA,IDA,TAS,IMP,IMP TAS,IMP,IDA IEA,IMP,IEA,IDA,IDA IMP IEA,IMP ISS IEA,TAS IEA,TAS,HMP,IDA IEA,IMP IGI IBA IEA,IC,IDA,IDA IBA TAS,IDA,IDA IBA,IEA,ISS IEA,IEA,IMP ISS TAS,IDA,IEA,IGI ISS IEA,IDA IBA,IEA,IMP IEA,IMP,IMP,IDA IMP,IEA,IDA,IDA,IMP IEA,IDA IBA,ISS,IMP IBA,IEA,ISS IEA,IEA,IMP,IMP ISS IEA,IDA,IDA IBA,IDA NAS,IMP IBA,IDA IBA,ISS IEA,IMP,IEA,IEA,IDA ISS IBA,IMP I…	CAMTA1,PARK7,PIK3CD,MFN2,PADI2,ARHGEF10L,ECE1,KDM1A,RPS6KA1,SLC9A1,FGR,STK40,TXNDC12,GADD45A,WLS,ARHGAP29,VAV3,RHOC,NOTCH2,MCL1,ARNT,S100A9,S100A12,S100A8,IL6R,ADAR,ZBTB7B,NCSTN,FCGR2B,ATF6,GLUL,PTPRC,PHLDA3,KDM5B,CHI3L1,NUAK2,RAB29,IL10,PFKFB2,CD55,CD46,ATF3,CNIH3,ARF1,GPR137B,AKT3,DDX1,FKBP1B,PREPL,RTN4,USP34,CNRIP1,PLEK,ARHGAP25,AAK1,LOXL3,VAMP8,RNF149,IL1R2,MAP4K4,FHL2,SLC20A1,IL1RN,PSD4,RALB…
query_1	TRUE	2.59632e-30	1752	1860	306	0.164516	0.174658	GO:0044419	GO:BP	biological process involved in interspecies interaction between organisms	21110	11653	GO:0008150	TAS IEA,IMP IEA,IMP,IEA,IEA,IDA IEA,ISS IBA TAS IEA,IEA,IEA,IDA IBA,IEA,IEA,TAS,IDA IBA TAS IEA,IDA IBA TAS IEA,IBA TAS IEA,TAS NAS,IMP TAS IEA,IBA IEA,IDA IMP IBA IEA,IEA,IBA IEA,IDA,ISS TAS,IDA IBA IEA,ISS IEA,TAS,ISS IEA,TAS,IDA IMP,ISS IBA IEA,IDA NAS IEA,IDA IEA,IDA IMP IEA,IEA,IMP,IEA,IEA,IDA ISS IBA NAS IEA,ISS IEA,IMP,IMP IEA,IDA IMP IGI IEA,IEA,IBA,TAS IEA,IDA,NAS,IEA,IDA IMP TAS NAS,IDA…	PIK3CD,TNFRSF1B,PLEKHM2,PADI4,ALPL,ZDHHC18,FGR,PTAFR,RNF19B,GBP2,NOTCH2,FCGR1A,CTSS,S100A9,S100A12,S100A8,IL6R,ADAR,MNDA,IFI16,CD244,FCER1G,FCGR3A,FCGR2B,RNASEL,DHX9,NCF2,PTPRC,CHIT1,RAB29,MAPKAPK2,IL10,CD55,CR1,CD46,ARF1,NLRP3,DDX1,NLRC4,RTN4,RAB1A,VAMP8,CHMP3,ARID5A,LYG1,CXCR4,KYNU,TANK,WIPF1,ITGAV,STAT1,CASP8,SP100,IL17RC,MYD88,SETD2,CAMP,SLC26A6,GPX1,RHOA,MAPKAPK3,STAB1,PRKCD,CD86,RAB7A,RAB43…
query_1	TRUE	2.99232e-30	6107	1369	961	0.701972	0.15736	HPA:0600441	HPA	tonsil; non-germinal center cells[≥Low]	11006	846	HPA:0600000	Approved,Approved,Enhanced,Approved,Supported,Enhanced,Approved,Enhanced,Approved,Approved,Enhanced,Approved,Approved,Approved,Approved,Approved,Enhanced,Approved,Supported,Enhanced,Approved,Enhanced,Supported,Enhanced,Approved,Supported,Approved,Approved,Supported,Supported,Supported,Approved,Approved,Approved,Approved,Approved,Approved,Approved,Supported,Approved,Approved,Enhanced,Approved,Appr…	C1orf159,AURKAIP1,KCNAB2,CAMTA1,PARK7,PGD,FBXO44,AGTRAP,TNFRSF8,PRDM2,EFHD2,PLEKHM2,NECAP2,ARHGEF10L,UBR4,CAPZB,ECE1,USP48,KDM1A,SH3BGRL3,UBXN11,RPS6KA1,ARID1A,FGR,PTAFR,SRSF4,AK2,RNF19B,PHC2,KIAA0319L,PABPC4,CAP1,SMAP2,HIVEP3,FAAH,ALG6,WLS,GNG5,GBP2,ARHGAP29,AMPD2,CD53,DENND2D,C1orf162,DDX20,CAPZA1,NOTCH2,H2AC20,ADAMTSL4,MCL1,CTSS,ARNT,CERS2,ZNF687,MRPL9,S100A11,S100A9,S100A12,S100A6,CRTC2,C1orf…
query_1	TRUE	4.58833e-30	10705	1979	1310	0.66195	0.122373	TF:M00932	TF	Factor: Sp1; motif: NNGGGGCGGGGNN	20011	7852	TF:M00000	TF,TF,TF,TF,TF,TF,TF,TF,TF,TF,TF,TF,TF,TF,TF,TF,TF,TF,TF,TF,TF,TF,TF,TF,TF,TF,TF,TF,TF,TF,TF,TF,TF,TF,TF,TF,TF,TF,TF,TF,TF,TF,TF,TF,TF,TF,TF,TF,TF,TF,TF,TF,TF,TF,TF,TF,TF,TF,TF,TF,TF,TF,TF,TF,TF,TF,TF,TF,TF,TF,TF,TF,TF,TF,TF,TF,TF,TF,TF,TF,TF,TF,TF,TF,TF,TF,TF,TF,TF,TF,TF,TF,TF,TF,TF,TF,TF,TF,TF,TF,TF,TF,TF,TF,TF,TF,TF,TF,TF,TF,TF,TF,TF,TF,TF,TF,TF,TF,TF,TF,TF,TF,TF,TF,TF,TF,TF,TF,TF,TF,TF,TF,TF,…	ACAP3,NADK,MEGF6,CAMTA1,ESPN,RBP7,PIK3CD,PGD,FBXO44,AGTRAP,PLOD1,MFN2,TNFRSF1B,EFHD2,PLEKHM2,PADI2,ARHGEF10L,CAPZB,CDA,ECE1,ALPL,USP48,ENSG00000289694,KDM1A,TMEM50A,RHCE,SH3BGRL3,UBXN11,RPS6KA1,SLC9A1,ZDHHC18,THEMIS2,XKR8,PTAFR,EPB41,SRSF4,PTP4A2,RNF19B,PHC2,KIAA0319L,TRAPPC3,MAP7D1,STK40,PABPC4,CAP1,SMAP2,ELOVL1,TESK2,FAAH,NRDC,TXNDC12,GADD45A,CTBS,GNG5,ARHGAP29,RNPC3,VAV3,AMPD2,DENND2D,CAPZA1,R…
query_1	TRUE	5.01616e-30	3133	1369	581	0.424397	0.185445	HPA:0530712	HPA	spleen; cells in red pulp[≥Medium]	11006	777	HPA:0530711	Supported,Enhanced,Approved,Enhanced,Enhanced,Approved,Approved,Enhanced,Approved,Enhanced,Approved,Supported,Enhanced,Supported,Enhanced,Supported,Approved,Supported,Approved,Approved,Approved,Approved,Approved,Supported,Approved,Approved,Enhanced,Approved,Approved,Approved,Supported,Supported,Approved,Enhanced,Enhanced,Enhanced,Enhanced,Enhanced,Supported,Approved,Enhanced,Approved,Enhanced,Enh…	PARK7,PGD,FBXO44,AGTRAP,EFHD2,PLEKHM2,ARHGEF10L,PADI4,CAPZB,ECE1,USP48,KDM1A,SH3BGRL3,ARID1A,FGR,SRSF4,RNF19B,PHC2,CAP1,HIVEP3,YIPF1,ALG6,GNG5,GBP2,ARHGAP29,AMPD2,CD53,DENND2D,CAPZA1,NOTCH2,H2AC20,CTSS,ZNF687,SELENBP1,S100A9,S100A12,S100A8,S100A6,CRTC2,SHE,ADAR,SLC50A1,MEF2D,HDGF,ETV3,MNDA,IFI16,USF1,FCER1G,PBX1,FCGR2A,FCGR3A,MPZL1,SELL,RNASEL,DHX9,NCF2,PTPRC,PLXNA2,CD46,CNIH4,DDX1,CYRIA,MRPL33,S…
query_1	TRUE	6.8259e-30	6441	1860	801	0.430645	0.12436	GO:1901564	GO:BP	organonitrogen compound metabolic process	21110	22563	c("GO:0006807", "GO:0071704")	IDA NAS,IBA NAS IEA,ISS,IMP,IDA IMP IGI IC IEA,NAS,IDA ISS IBA IEA,IDA IMP IBA IEA,IDA ISS IBA,IMP IBA,IEA,IEA,IDA IMP TAS IEA,IDA IBA IEA,IDA IBA TAS IEA,IDA IBA IEA,IEA,IBA IEA,IMP ISS IEA,IBA,IDA IMP IBA TAS IEA,IDA IMP IBA,IDA ISS TAS IEA,IEA,IDA ISS NAS,IEA,IEA,IDA IBA IEA,IDA NAS IEA,IEA,TAS,IDA,IMP IBA TAS IEA,ISS IEA,IDA IEA,IDA IBA TAS IEA,IMP TAS IEA,IBA IEA,IMP IGI IBA IEA,IMP,IDA IBA …	AURKAIP1,NADK,KCNAB2,CAMTA1,PARK7,PIK3CD,PGD,FBXO44,PLOD1,TNFRSF1B,PRDM2,PADI2,PADI4,UBR4,CDA,ECE1,ALPL,USP48,KDM1A,UBXN11,RPS6KA1,ZDHHC18,FGR,PTAFR,TAF12,PTP4A2,AK2,RNF19B,MEAF6,STK40,PABPC4,NFYC,ELOVL1,TESK2,NRDC,ALG6,GADD45A,CTBS,AMPD2,FCGR1A,CTSS,ARNT,CERS2,MINDY1,MRPL9,S100A9,S100A12,S100A8,CRTC2,IL6R,ADAR,RUSC1,SLC25A44,IFI16,NCSTN,ATF6,COP1,RNASEL,GLUL,NPL,DHX9,NIBAN1,PTPRC,PTPN7,KDM5B,CHI…
query_1	TRUE	9.47898e-30	760	1916	171	0.0892484	0.225	GO:0000323	GO:CC	lytic vacuole	22122	53	GO:0005773	IDA IEA,TAS,HDA,IBA IEA,TAS,TAS,TAS,IEA,IDA IBA IEA,IDA IBA TAS IEA,TAS,HDA TAS IEA,IEA,TAS,HDA IBA TAS IEA,IEA,IDA IBA IEA,IDA TAS IEA,IDA IEA,IDA IEA,TAS,IDA,TAS,IDA TAS,IEA,IDA IBA TAS IEA,HDA IBA TAS IEA,TAS,TAS,ISS,IDA TAS IEA,IDA TAS IEA,TAS IEA,IEA,HDA,TAS,IMP,HDA IEA,IDA,IEA,HDA,IDA IEA,IDA IBA TAS IEA,IDA IEA,TAS,NAS,IDA IEA,TAS,IDA TAS IEA,IEA,TAS IEA,TAS,TAS IEA,TAS IEA,IDA IBA TAS NAS…	PLEKHM2,PADI2,ECE1,RNF19B,CSF3R,CAP1,ATP6V0B,CTBS,ELAPOR1,CTSS,MNDA,NCSTN,MPZ,NCF2,ARL8A,CHIT1,GPR137B,VAMP8,CHMP3,CXCR4,GCA,CXCR2,USP4,PRKCD,SLC49A4,RAB7A,ACP3,GYG1,AP2M1,PLAAT1,NAAA,HPSE,MANBA,FNIP2,AP3B1,VCAN,LARS1,SLC36A1,ANXA6,SERPINB1,FLOT1,HLA-F,NEU1,TFEB,MYO6,EEF1A1,SNX14,HEBP2,RNASET2,ZNRF2,GUSB,NCF1,BRI3,GPC2,LAMTOR4,GNB2,IMPDH1,CTSB,ASAH1,ATP6V1B2,HGSNAT,LYN,SDCBP,PIP4P2,CPQ,NAPRT,CHMP…
query_1	TRUE	9.47898e-30	760	1916	171	0.0892484	0.225	GO:0005764	GO:CC	lysosome	22122	332	GO:0000323	IDA IEA,TAS,HDA,IBA IEA,TAS,TAS,TAS,IEA,IDA IBA IEA,IDA IBA TAS IEA,TAS,HDA TAS IEA,IEA,TAS,HDA IBA TAS IEA,IEA,IDA IBA IEA,IDA TAS IEA,IDA IEA,IDA IEA,TAS,IDA,TAS,IDA TAS,IEA,IDA IBA TAS IEA,HDA IBA TAS IEA,TAS,TAS,ISS,IDA TAS IEA,IDA TAS IEA,TAS IEA,IEA,HDA,TAS,IMP,HDA IEA,IDA,IEA,HDA,IDA IEA,IDA IBA TAS IEA,IDA IEA,TAS,NAS,IDA IEA,TAS,IDA TAS IEA,IEA,TAS IEA,TAS,TAS IEA,TAS IEA,IDA IBA TAS NAS…	PLEKHM2,PADI2,ECE1,RNF19B,CSF3R,CAP1,ATP6V0B,CTBS,ELAPOR1,CTSS,MNDA,NCSTN,MPZ,NCF2,ARL8A,CHIT1,GPR137B,VAMP8,CHMP3,CXCR4,GCA,CXCR2,USP4,PRKCD,SLC49A4,RAB7A,ACP3,GYG1,AP2M1,PLAAT1,NAAA,HPSE,MANBA,FNIP2,AP3B1,VCAN,LARS1,SLC36A1,ANXA6,SERPINB1,FLOT1,HLA-F,NEU1,TFEB,MYO6,EEF1A1,SNX14,HEBP2,RNASET2,ZNRF2,GUSB,NCF1,BRI3,GPC2,LAMTOR4,GNB2,IMPDH1,CTSB,ASAH1,ATP6V1B2,HGSNAT,LYN,SDCBP,PIP4P2,CPQ,NAPRT,CHMP…
query_1	TRUE	9.94537e-30	6034	1860	761	0.40914	0.126119	GO:0007165	GO:BP	signal transduction	21110	2792	c("GO:0007154", "GO:0009987", "GO:0023052", "GO:0050794", "GO:0051716")	IMP,IDA IMP IGI TAS IC IEA,IMP IGI IBA TAS NAS IEA,IEA,IDA,TAS IEA,IBA TAS IEA,IDA IMP,IDA IBA TAS,NAS,TAS IEA,IEA,IMP TAS,IMP TAS IEA,IDA,IDA IMP IEA,IMP ISS IBA TAS IEA,IBA IEA,IDA IMP IBA TAS IEA,IEA,IBA NAS,IBA TAS,IDA,IDA IMP IEA,IMP ISS IEA,IBA NAS IEA,TAS IEA,IMP TAS IEA,NAS,HMP IEA,IDA IBA IC IEA,IBA TAS IEA,IMP IGI IBA IEA,TAS,IC IEA,IBA,TAS,IDA,IDA IBA TAS,IDA,TAS,IDA IMP,IMP IBA,IDA IM…	CAMTA1,PARK7,PIK3CD,AGTRAP,MFN2,TNFRSF8,TNFRSF1B,PADI2,ARHGEF10L,CDA,ECE1,ENSG00000289694,KDM1A,RPS6KA1,ARID1A,SLC9A1,FGR,THEMIS2,PTAFR,STK40,CSF3R,CAP1,TXNDC12,GADD45A,WLS,GNG5,ARHGAP29,VAV3,CD53,RHOC,NOTCH2,FCGR1A,MCL1,CTSS,ARNT,TUFT1,S100A11,S100A9,S100A12,S100A8,S100A6,INTS3,RAB13,IL6R,ADAR,ZBTB7B,SEMA4A,HDGF,MNDA,IFI16,ACKR1,COPA,NCSTN,CD244,FCER1G,FCGR3B,FCGR2A,FCGR3A,FCGR2B,ATF6,MPZL1,PTPR…
query_1	TRUE	1.47174e-29	803	1860	180	0.0967742	0.224159	GO:0006954	GO:BP	inflammatory response	21110	2643	GO:0006952	ISS IEA,TAS IEA,ISS IBA IEA,TAS,IEA,TAS IEA,IEA,IEA,IDA IEA,IDA IBA TAS IEA,TAS IEA,IDA IBA TAS IEA,TAS,IEA,IBA IEA,IDA,ISS TAS,ISS IEA,TAS,IEP IEA,ISS IBA IEA,IDA NAS IEA,IEA,ISS NAS IEA,ISS,ISS IBA IEA,IMP,IEA,IDA IBA IEA,IMP,IEA,TAS,IEA,TAS IEA,IEA,IEA,IMP ISS IEA,IBA TAS IEA,IBA TAS IEA,IEA,IEA,IC,ISS,IBA IEA,IEA,IDA,IBA IEA,IBA TAS IEA,TAS IEA,IEA,IGI IBA IC IEA,ISS IEA,IEA,IBA NAS IEA,IEA,I…	PARK7,PIK3CD,TNFRSF1B,FGR,THEMIS2,PTAFR,TSPAN2,NOTCH2,FCGR1A,S100A9,S100A12,S100A8,IL6R,IFI16,ACKR1,FCGR3A,FCGR2B,DHX9,PTPRC,CHI3L1,MAPKAPK2,IL10,NLRP3,NLRC4,RTN4,LOXL3,VAMP8,IL1R2,IL1RN,PROC,GPR17,CXCR4,ACVR1,CXCR2,OGG1,IL17RC,MYD88,CCR1,CCR3,GPX1,STAB1,PRKCD,PLSCR1,BCL6,TNIP2,BST1,TLR1,CXCL1,NFKB1,AIMP1,TLR2,HMGB2,DROSHA,NAIP,AP3B1,STING1,NDST1,TNIP1,F12,HLA-E,AIF1,MAPK14,TREM1,FYN,IFNGR1,EIF2A…
query_1	TRUE	1.54873e-29	3423	1860	494	0.265591	0.144318	GO:0010646	GO:BP	regulation of cell communication	21110	4388	c("GO:0007154", "GO:0050794")	IMP,IDA IMP IGI IC IEA,IGI,IDA,IDA,TAS,IMP TAS,IMP,IDA IEA,IMP,IEA,IDA,IDA IMP IEA,IMP ISS IEA,TAS IEA,TAS,HMP,IDA IEA,IMP IGI IBA IEA,IC,IDA,IDA IBA TAS,IDA,IDA IBA,IEA,ISS IEA,IEA,IMP ISS TAS,IDA,IEA,IGI ISS IEA,IDA IBA,IEA,IMP IEA,IMP,IMP,IDA IMP,IEA,IDA,IDA,IMP IEA,IDA IBA,ISS,IMP IBA,IEA,ISS IEA,IEA,IMP,IMP ISS IEA,IDA,IDA IBA,IDA NAS,IMP IBA,IDA IBA,ISS IEA,IMP,IEA,IEA,IDA ISS IBA,IMP IBA I…	CAMTA1,PARK7,PIK3CD,MFN2,PADI2,ARHGEF10L,KDM1A,RPS6KA1,SLC9A1,FGR,STK40,TXNDC12,GADD45A,WLS,ARHGAP29,VAV3,RHOC,NOTCH2,MCL1,ARNT,S100A9,S100A12,S100A8,IL6R,ADAR,ZBTB7B,NCSTN,FCGR2B,ATF6,GLUL,PTPRC,PHLDA3,KDM5B,CHI3L1,NUAK2,RAB29,IL10,PFKFB2,CD55,CD46,ATF3,CNIH3,ARF1,GPR137B,AKT3,DDX1,FKBP1B,PREPL,RTN4,USP34,CNRIP1,PLEK,ARHGAP25,AAK1,LOXL3,VAMP8,RNF149,IL1R2,MAP4K4,FHL2,SLC20A1,IL1RN,PSD4,RALB,LIMS…
query_1	TRUE	1.8258e-29	6604	1860	815	0.438172	0.12341	GO:0007154	GO:BP	cell communication	21110	2781	GO:0009987	IMP,IDA IMP IGI ISS TAS IC IEA,IMP IGI IBA TAS NAS IEA,IEA,IDA,TAS IEA,ISS IBA TAS IEA,IDA IMP,IDA IBA TAS,NAS,TAS IEA,IEA,IMP TAS,IMP TAS IEA,IDA,IDA IMP IEA,IMP ISS IBA TAS IEA,IBA IEA,IDA IMP IBA TAS IEA,IEA,IBA NAS,IBA TAS,IDA,IDA IMP IEA,IMP ISS IBA IEA,IBA NAS IEA,TAS IEA,IMP TAS IEA,IMP,NAS,HMP IEA,IDA IBA IC IEA,IBA TAS IEA,IMP IGI IBA IEA,TAS,IC IEA,IBA,TAS,IDA IBA TAS,IDA IBA TAS,IDA IE…	CAMTA1,PARK7,PIK3CD,AGTRAP,MFN2,TNFRSF8,TNFRSF1B,PADI2,ARHGEF10L,CDA,ECE1,ENSG00000289694,KDM1A,RPS6KA1,ARID1A,SLC9A1,FGR,THEMIS2,PTAFR,STK40,CSF3R,CAP1,TXNDC12,GADD45A,WLS,GNG5,ARHGAP29,VAV3,ELAPOR1,CD53,RHOC,NOTCH2,FCGR1A,MCL1,CTSS,ARNT,TUFT1,S100A11,S100A9,S100A12,S100A8,S100A6,INTS3,RAB13,IL6R,ADAR,ZBTB7B,SEMA4A,HDGF,MNDA,IFI16,ACKR1,COPA,NCSTN,CD244,USF1,MPZ,FCER1G,FCGR3B,FCGR2A,FCGR3A,FCGR2…
query_1	TRUE	2.79845e-29	4802	1860	637	0.342473	0.132653	GO:0006810	GO:BP	transport	21110	2546	GO:0051234	IEA,IDA IBA IEA,IGI ISS IEA,IBA,TAS,IDA,ISS IEA,ISS IBA IEA,IEA,IBA,IBA IEA,IDA IMP ISS IBA TAS IEA,IBA,ISS TAS IEA,IDA ISS IBA IEA,IEA,ISS,IBA NAS IEA,IEA,TAS NAS IEA,IEA,IMP ISS IBA IEA,TAS IEA,TAS IEA,IEA,IDA,IEA,IEA,IEA,IEA,IMP IBA TAS IEA,IMP ISS IBA IEA,IMP IBA IEA,IDA,ISS IEA,IBA TAS IEA,ISS IBA IEA,IEA,IDA IBA IEA,ISS IBA,IBA IEA,IBA,IDA,IDA ISS TAS,IBA IEA,IEA,IEA,IDA IEA,TAS,IEA,IDA ISS…	MEGF6,KCNAB2,PARK7,RBP7,PIK3CD,MFN2,TNFRSF1B,NECAP2,SRSF10,TMEM50A,RHCE,SLC9A1,ZDHHC18,FGR,XKR8,PTAFR,EPB41,TRAPPC3,CAP1,ATP6V0B,YIPF1,WLS,VAV3,FCGR1A,MCL1,CTSS,SELENBP1,S100A8,S100A6,CRTC2,SLC39A1,RAB13,C1orf43,ADAR,ZBTB7B,SLC50A1,SLC25A44,CFAP45,COPA,FCER1G,TOMM40L,HSPA6,FCGR3A,FCGR2B,CACNA1E,RNASEL,GLUL,DHX9,SMG7,NCF2,PTPRC,ARL8A,KDM5B,RAB29,MAPKAPK2,PFKFB2,CR1,CNIH4,CNIH3,ARF1,TRAPPC12,RHOB,F…
query_1	TRUE	3.43392e-29	2669	1860	410	0.22043	0.153616	GO:0035556	GO:BP	intracellular signal transduction	21110	9589	GO:0007165	IMP,IDA IGI TAS IC IEA,IMP IGI IBA TAS IEA,IDA,IBA IEA,TAS,IEA,IMP,IMP IEA,IDA IMP IEA,IMP,IDA,IEA,IBA,IDA,IDA IMP,ISS,TAS IEA,TAS IEA,HMP IEA,IDA,IGI IBA IEA,IBA,IDA,IDA IBA TAS,IDA,IDA IMP,IMP IBA,IDA,IDA IMP,IDA,ISS,ISS IEA,IDA IBA,TAS,IMP ISS IEA,IMP IBA,IBA TAS IEA,IEA,IMP IBA,IBA IEA,ISS IEA,TAS IEA,ISS IBA TAS IEA,IEA,TAS,IMP ISS,ISS NAS IEA,IMP IBA,IBA IEA,IEA,IDA ISS IBA,IMP IBA IEA,IEA,…	CAMTA1,PARK7,PIK3CD,MFN2,TNFRSF1B,ARHGEF10L,ENSG00000289694,KDM1A,RPS6KA1,SLC9A1,FGR,PTAFR,STK40,CAP1,TXNDC12,GADD45A,WLS,ARHGAP29,VAV3,RHOC,NOTCH2,MCL1,TUFT1,S100A9,S100A12,S100A8,INTS3,RAB13,IL6R,IFI16,FCGR3A,FCGR2B,PTPRC,PHLDA3,PTPN7,CHI3L1,NUAK2,MAPKAPK2,ATF3,GPR137B,AKT3,DDX1,RHOB,FKBP1B,ADCY3,PPP1CB,RTN4,PLEK,ARHGAP25,DOK1,RNF149,MAP4K4,FHL2,MERTK,SLC20A1,PSD4,RALB,GPR17,CXCR4,TANK,ITGAV,ST…
query_1	TRUE	6.6746e-29	4964	1860	652	0.350538	0.131346	GO:0051234	GO:BP	establishment of localization	21110	14353	GO:0051179	IEA,IDA IBA IEA,IGI ISS IEA,IBA,TAS,IDA,ISS IEA,ISS IBA IEA,IEA,IBA,IBA IEA,IDA IMP ISS IBA TAS IEA,IBA,ISS TAS IEA,IDA ISS IBA IEA,IEA,ISS,IBA NAS IEA,IEA,TAS NAS IEA,IEA,IMP ISS IBA IEA,TAS IEA,TAS IEA,IEA,IDA,IEA,IEA,IEA,IEA,IMP IBA TAS IEA,IMP ISS IBA IEA,IMP IBA IEA,IDA,ISS IEA,IBA TAS IEA,ISS IBA IEA,IEA,IDA IBA IEA,ISS IBA,IBA IEA,IBA,IDA,IDA ISS TAS,IBA IEA,IEA,IEA,IDA IEA,TAS,IEA,IDA ISS…	MEGF6,KCNAB2,PARK7,RBP7,PIK3CD,MFN2,TNFRSF1B,NECAP2,SRSF10,TMEM50A,RHCE,SLC9A1,ZDHHC18,FGR,XKR8,PTAFR,EPB41,TRAPPC3,CAP1,ATP6V0B,YIPF1,WLS,VAV3,FCGR1A,MCL1,CTSS,SELENBP1,S100A8,S100A6,CRTC2,SLC39A1,RAB13,C1orf43,ADAR,ZBTB7B,SLC50A1,SLC25A44,CFAP45,COPA,FCER1G,TOMM40L,HSPA6,FCGR3A,FCGR2B,CACNA1E,RNASEL,GLUL,DHX9,SMG7,NCF2,PTPRC,ARL8A,KDM5B,RAB29,MAPKAPK2,PFKFB2,CR1,CNIH4,CNIH3,ARF1,TRAPPC12,RHOB,F…
query_1	TRUE	1.285e-28	10786	1979	1312	0.662961	0.121639	TF:M10072	TF	Factor: sp4; motif: NNGNARGRGGCGGRGCNNRR	20011	7894	TF:M00000	TF,TF,TF,TF,TF,TF,TF,TF,TF,TF,TF,TF,TF,TF,TF,TF,TF,TF,TF,TF,TF,TF,TF,TF,TF,TF,TF,TF,TF,TF,TF,TF,TF,TF,TF,TF,TF,TF,TF,TF,TF,TF,TF,TF,TF,TF,TF,TF,TF,TF,TF,TF,TF,TF,TF,TF,TF,TF,TF,TF,TF,TF,TF,TF,TF,TF,TF,TF,TF,TF,TF,TF,TF,TF,TF,TF,TF,TF,TF,TF,TF,TF,TF,TF,TF,TF,TF,TF,TF,TF,TF,TF,TF,TF,TF,TF,TF,TF,TF,TF,TF,TF,TF,TF,TF,TF,TF,TF,TF,TF,TF,TF,TF,TF,TF,TF,TF,TF,TF,TF,TF,TF,TF,TF,TF,TF,TF,TF,TF,TF,TF,TF,TF,…	ACAP3,NADK,MEGF6,CAMTA1,ESPN,RBP7,PIK3CD,PGD,FBXO44,AGTRAP,MFN2,TNFRSF1B,EFHD2,PADI2,ARHGEF10L,CAPZB,ECE1,ALPL,KDM1A,TMEM50A,RHCE,SH3BGRL3,UBXN11,CD52,RPS6KA1,SLC9A1,ZDHHC18,THEMIS2,XKR8,EPB41,SRSF4,PTP4A2,RNF19B,PHC2,KIAA0319L,TRAPPC3,MAP7D1,MEAF6,STK40,PABPC4,SMAP2,HIVEP3,ELOVL1,TESK2,FAAH,NRDC,TXNDC12,ALG6,DNAI4,GADD45A,WLS,CTBS,GNG5,ARHGAP29,RNPC3,VAV3,AMPD2,DENND2D,DDX20,CAPZA1,RHOC,PHTF1,TS…
query_1	TRUE	1.31018e-28	320	1916	100	0.0521921	0.3125	GO:0034774	GO:CC	secretory granule lumen	22122	1571	c("GO:0030141", "GO:0060205")	TAS,TAS,TAS,TAS,TAS,TAS,TAS,TAS,TAS,TAS,TAS,TAS,TAS,TAS,TAS,TAS,TAS,TAS,TAS,TAS,TAS,TAS,TAS,TAS,TAS,TAS,TAS,TAS,TAS,TAS,TAS,TAS,TAS,TAS,TAS,TAS,TAS,TAS,TAS,TAS,TAS,TAS,TAS,TAS,TAS,TAS,TAS,TAS,TAS,TAS,TAS,TAS,TAS,TAS,TAS,TAS,TAS,TAS,TAS,TAS,TAS,TAS,TAS,TAS,TAS,TAS,TAS,TAS,TAS,TAS,TAS,TAS,TAS,TAS,TAS,TAS,TAS,TAS,TAS,TAS,TAS,TAS,TAS,TAS,TAS,TAS,TAS,TAS,TAS,TAS,TAS,TAS,TAS,TAS,TAS,TAS,TAS,TAS,TAS,TAS	PADI2,CDA,FGR,CAP1,S100A11,S100A9,S100A12,S100A8,MNDA,HSPA6,QSOX1,ARPC5,CHI3L1,CHIT1,QPCT,GCA,IDH1,CAMP,PRKCD,PSMD6,GYG1,CXCL1,HPSE,NFKB1,DOCK2,HK3,SERPINB1,NEU1,MAPK14,VEGFA,EEF1A1,HEBP2,DYNLT1,RNASET2,DBNL,GUSB,HGF,IMPDH1,CLU,SDCBP,CYRIB,GSDMD,NAPRT,VCP,ORM1,ORM2,GSN,GDI2,ALOX5,SRGN,TOLLIP,CTSD,AMPD3,CAT,SERPING1,FERMT3,FOLR3,CTSC,PTPN6,ARHGAP9,PYGL,ACTN1,SERPINA1,DYNC1H1,CYFIP1,B2M,RAB27A,ANXA…
query_1	TRUE	1.49936e-28	11899	1979	1416	0.715513	0.119002	TF:M09826	TF	Factor: BTEB3; motif: CCNNSCCNSCCCCKCCCCC	20011	626	TF:M00000	TF,TF,TF,TF,TF,TF,TF,TF,TF,TF,TF,TF,TF,TF,TF,TF,TF,TF,TF,TF,TF,TF,TF,TF,TF,TF,TF,TF,TF,TF,TF,TF,TF,TF,TF,TF,TF,TF,TF,TF,TF,TF,TF,TF,TF,TF,TF,TF,TF,TF,TF,TF,TF,TF,TF,TF,TF,TF,TF,TF,TF,TF,TF,TF,TF,TF,TF,TF,TF,TF,TF,TF,TF,TF,TF,TF,TF,TF,TF,TF,TF,TF,TF,TF,TF,TF,TF,TF,TF,TF,TF,TF,TF,TF,TF,TF,TF,TF,TF,TF,TF,TF,TF,TF,TF,TF,TF,TF,TF,TF,TF,TF,TF,TF,TF,TF,TF,TF,TF,TF,TF,TF,TF,TF,TF,TF,TF,TF,TF,TF,TF,TF,TF,…	C1orf159,ACAP3,MEGF6,KCNAB2,CAMTA1,ESPN,RBP7,PIK3CD,PGD,FBXO44,AGTRAP,PLOD1,MFN2,TNFRSF1B,EFHD2,PLEKHM2,PADI2,ARHGEF10L,UBR4,CAPZB,CDA,ECE1,ALPL,KDM1A,SRSF10,TMEM50A,RHCE,SH3BGRL3,UBXN11,RPS6KA1,SLC9A1,ZDHHC18,THEMIS2,XKR8,PTAFR,EPB41,SRSF4,PTP4A2,AK2,RNF19B,PHC2,KIAA0319L,TRAPPC3,MAP7D1,MEAF6,STK40,PABPC4,SMAP2,ELOVL1,TESK2,NSUN4,FAAH,NRDC,TXNDC12,ALG6,DNAI4,GADD45A,WLS,CTBS,GNG5,ARHGAP29,RNPC3,…
query_1	TRUE	1.52891e-28	158	1916	68	0.0354906	0.43038	GO:0042581	GO:CC	specific granule	22122	1800	GO:0030141	TAS,TAS,TAS,TAS,TAS,TAS,TAS,TAS,TAS,TAS,IDA TAS IEA,TAS,TAS,TAS,TAS,TAS,TAS,TAS,TAS,TAS,TAS,TAS,TAS,TAS,IDA,TAS,IDA TAS,TAS,TAS,IDA,TAS,TAS,TAS,TAS,TAS,TAS,TAS,TAS,TAS,TAS,TAS,TAS,TAS,TAS,TAS,TAS,TAS,TAS,TAS,TAS,TAS,TAS,IDA,TAS,TAS,TAS,TAS,TAS,TAS,TAS,TAS,TAS,TAS,TAS,TAS,TAS,TAS,TAS	KCNAB2,TNFRSF1B,UBR4,CD53,QSOX1,CHI3L1,CHIT1,QPCT,VAMP8,ITGAV,CAMP,BST1,CXCL1,HPSE,NFKB1,DOCK2,STK10,NEU1,CLEC5A,HGSNAT,GSDMD,ORM1,ORM2,AGPAT2,ANXA11,TSPAN14,ADAM8,TOLLIP,CTSD,STX3,ALDH3B1,FOLR3,LAMTOR1,PTPN6,SLC2A3,CLEC12A,HVCN1,SLC15A4,CYFIP1,ATP8B4,B2M,RAB27A,MMP25,HP,CYBA,P2RX1,GHDC,TMC6,CNN2,LRG1,RETN,MCEMP1,STXBP2,SLC44A2,AP1M1,CEACAM3,PLAUR,PGLYRP1,FCAR,OSCAR,LAIR1,SLPI,CTSZ,TRPM2,ITGB2,TO…
query_1	TRUE	1.64938e-28	3003	1860	445	0.239247	0.148185	GO:0009966	GO:BP	regulation of signal transduction	21110	3882	c("GO:0007165", "GO:0010646", "GO:0023051", "GO:0048583")	IMP,IDA IMP IGI IC IEA,IGI,IDA,IDA,TAS,IMP TAS,IMP,IDA IEA,IMP,IEA,IDA,IDA IMP IEA,IMP ISS IEA,TAS IEA,TAS,HMP,IDA IEA,IMP IGI IBA IEA,IC,IDA,IDA IBA TAS,IDA,IDA IBA,IEA,ISS IEA,IMP ISS TAS,IDA,IGI ISS IEA,IDA IBA,IMP IEA,IMP,IMP,IDA IMP,IDA,IDA,IMP IEA,IDA IBA,IMP IBA,IEA,ISS IEA,IMP ISS IEA,IDA,IDA IBA,IDA NAS,IMP IBA,IDA IBA,ISS IEA,IEA,IEA,IDA ISS IBA,IMP IBA IEA,HMP,IDA IBA IEA,IEA,IGI,IBA I…	CAMTA1,PARK7,PIK3CD,MFN2,PADI2,ARHGEF10L,KDM1A,RPS6KA1,SLC9A1,FGR,STK40,TXNDC12,GADD45A,WLS,ARHGAP29,VAV3,RHOC,NOTCH2,MCL1,ARNT,S100A9,S100A12,S100A8,IL6R,ADAR,ZBTB7B,FCGR2B,ATF6,PTPRC,PHLDA3,CHI3L1,NUAK2,RAB29,IL10,CD55,CD46,ATF3,CNIH3,GPR137B,AKT3,DDX1,RTN4,USP34,CNRIP1,PLEK,ARHGAP25,AAK1,LOXL3,RNF149,IL1R2,MAP4K4,FHL2,SLC20A1,IL1RN,PSD4,RALB,LIMS2,GPR17,PTPN18,CXCR4,ZEB2,ACVR1,TANK,ITGAV,STAT1…
query_1	TRUE	1.66679e-28	2283	1860	364	0.195699	0.159439	GO:0048584	GO:BP	positive regulation of response to stimulus	21110	13595	c("GO:0048518", "GO:0048583", "GO:0050896")	IMP,ISS IC IEA,IGI TAS,NAS,IDA IEA,IMP ISS TAS IEA,IBA IEA,IEA,IDA,IDA,IMP ISS IEA,IMP TAS,HMP,IDA IEA,IEA,IGI IEA,TAS,IC,IDA,IDA IBA TAS,IDA,IDA IBA TAS,ISS IEA,IMP IBA IEA,IDA IBA IEA,IC,IBA,IDA IMP ISS TAS,IDA,IMP ISS,IDA ISS TAS IEA,IMP IEA,IMP,ISS IBA IEA,IDA IGI,IDA IMP IBA IEA,IDA IMP IBA IEA,IDA IBA IEA,IMP,IMP IBA,IEA,IEA,ISS IEA,IEA,ISS NAS,IMP ISS IEA,IDA,IDA IBA,ISO,ISS IEA,IMP,IEA,IS…	CAMTA1,PARK7,PIK3CD,ARID1A,SLC9A1,FGR,THEMIS2,PTAFR,MEAF6,GADD45A,WLS,VAV3,RHOC,NOTCH2,FCGR1A,MCL1,CTSS,ARNT,S100A9,S100A12,S100A8,IL6R,ZBTB7B,MNDA,IFI16,USF1,FCER1G,FCGR2B,ATF6,DHX9,PTPRC,CHI3L1,RAB29,MAPKAPK2,IL10,CD55,CR1,CD46,ATF3,GPR137B,AKT3,NLRP3,DDX1,FKBP1B,NLRC4,RTN4,USP34,AAK1,INO80B,LOXL3,VAMP8,ARID5A,MAP4K4,SLC20A1,RALB,LIMS2,GPR17,CXCR4,ZEB2,ACVR1,ITGAV,CFLAR,CASP8,CXCR2,GPBAR1,RAF1,…
query_1	TRUE	1.84114e-28	7915	1979	1028	0.519454	0.12988	TF:M09970	TF	Factor: KLF3; motif: NNNNNNGGGCGGGGCNNGN	20011	4570	TF:M00000	TF,TF,TF,TF,TF,TF,TF,TF,TF,TF,TF,TF,TF,TF,TF,TF,TF,TF,TF,TF,TF,TF,TF,TF,TF,TF,TF,TF,TF,TF,TF,TF,TF,TF,TF,TF,TF,TF,TF,TF,TF,TF,TF,TF,TF,TF,TF,TF,TF,TF,TF,TF,TF,TF,TF,TF,TF,TF,TF,TF,TF,TF,TF,TF,TF,TF,TF,TF,TF,TF,TF,TF,TF,TF,TF,TF,TF,TF,TF,TF,TF,TF,TF,TF,TF,TF,TF,TF,TF,TF,TF,TF,TF,TF,TF,TF,TF,TF,TF,TF,TF,TF,TF,TF,TF,TF,TF,TF,TF,TF,TF,TF,TF,TF,TF,TF,TF,TF,TF,TF,TF,TF,TF,TF,TF,TF,TF,TF,TF,TF,TF,TF,TF,…	ACAP3,NADK,MEGF6,CAMTA1,ESPN,RBP7,PIK3CD,PGD,FBXO44,AGTRAP,PLOD1,MFN2,TNFRSF1B,EFHD2,PLEKHM2,PADI2,ARHGEF10L,CAPZB,CDA,ECE1,ALPL,KDM1A,TMEM50A,RHCE,SH3BGRL3,UBXN11,RPS6KA1,ZDHHC18,THEMIS2,EPB41,SRSF4,PTP4A2,PHC2,TRAPPC3,MAP7D1,STK40,SMAP2,ELOVL1,TESK2,FAAH,NRDC,GADD45A,CTBS,GNG5,ARHGAP29,RNPC3,VAV3,AMPD2,DENND2D,RHOC,TSPAN2,NOTCH2,NBPF26,PLEKHO1,MCL1,ARNT,CERS2,TUFT1,S100A11,S100A9,S100A6,INTS3,C…
query_1	TRUE	1.86253e-28	2093	1898	356	0.187566	0.170091	GO:0019899	GO:MF	enzyme binding	20195	3754	GO:0005515	IPI,IPI,IPI,IPI,IDA IPI,ISS IEA,IEA,IBA,IBA,IEA,IPI,IEA,IBA,IEA,IPI,IPI,IPI,IEA,IPI IEA,IEA,IPI,IPI,IPI IBA,IEA,IPI,IDA,IDA,IEA,IPI IEA,IDA,IBA,IPI IEA,IEA,IBA,IPI,IPI,IPI,IEA,IDA,IPI,IPI,IPI,IEA,IPI,IPI,IDA ISS IEA,IPI IEA,IPI IEA,IPI,IPI,IEA,IPI,IPI,IPI,IPI,IPI IEA,IPI IEA,IBA,IBA,IPI,IDA IPI,IPI,IPI,IPI,IEA,IPI,IPI IBA,IEA,IPI IEA,IDA,IBA IEA,IPI,ISS,IPI IEA,IPI,IPI,IPI,IPI,IEA,IDA IPI IEA,IDA…	PARK7,MFN2,TNFRSF1B,KDM1A,SLC9A1,FGR,PTAFR,RNF19B,CAP1,YIPF1,GADD45A,DDX20,RHOC,NOTCH2,ADAMTSL4,SCNM1,IL6R,ZBTB7B,MEF2D,ETV3,NCSTN,USF1,HSPA6,ATF6,SELL,DHX9,SMG7,NCF2,PTPRC,RAB29,MAPKAPK2,PFKFB2,CYRIA,RHOB,PPP1CB,NLRC4,RTN4,XPO1,PLEK,CHMP3,RALB,CXCR4,FMNL2,ACVR1,TANK,ITGAV,STAT1,CFLAR,CASP8,METTL21A,CNPPD1,TUBA4A,SP100,EIF4E2,ARPC4,RAF1,TOP2B,RHOA,MAPKAPK3,TWF2,PRKCD,ATG3,HCLS1,CSTA,RAB7A,PLSCR1,…
query_1	TRUE	2.4443e-28	6493	1860	800	0.430108	0.12321	GO:0023052	GO:BP	signaling	21110	7002	GO:0050789	IMP,IDA IMP IGI ISS TAS IC IEA,IMP IGI IBA TAS NAS IEA,IEA,IDA,TAS IEA,ISS IBA TAS IEA,IDA IMP,IDA IBA TAS,NAS,IMP TAS IEA,IEA,IMP TAS,IMP TAS IEA,IDA,IDA IMP IEA,IMP ISS IBA TAS IEA,IBA IEA,IDA IMP IBA TAS IEA,IEA,IBA NAS,IBA TAS,IDA,IDA IMP IEA,IMP ISS IBA IEA,IBA NAS IEA,TAS IEA,IMP TAS IEA,NAS,HMP IEA,IDA IBA IC IEA,IBA TAS IEA,IMP IGI IBA IEA,TAS,IC IEA,IBA,TAS,IDA IBA TAS,IDA IBA TAS,IDA IE…	CAMTA1,PARK7,PIK3CD,AGTRAP,MFN2,TNFRSF8,TNFRSF1B,PADI2,ARHGEF10L,CDA,ECE1,ENSG00000289694,KDM1A,RPS6KA1,ARID1A,SLC9A1,FGR,THEMIS2,PTAFR,STK40,CSF3R,CAP1,TXNDC12,GADD45A,WLS,GNG5,ARHGAP29,VAV3,CD53,RHOC,NOTCH2,FCGR1A,MCL1,CTSS,ARNT,TUFT1,S100A11,S100A9,S100A12,S100A8,S100A6,INTS3,RAB13,IL6R,ADAR,ZBTB7B,SEMA4A,HDGF,MNDA,IFI16,ACKR1,COPA,NCSTN,CD244,MPZ,FCER1G,FCGR3B,FCGR2A,FCGR3A,FCGR2B,ATF6,MPZL1,…
query_1	TRUE	3.09027e-28	323	1916	100	0.0521921	0.309598	GO:0060205	GO:CC	cytoplasmic vesicle lumen	22122	2293	c("GO:0031410", "GO:0031983", "GO:0070013")	TAS,TAS,TAS,TAS,TAS,TAS,TAS,TAS,TAS,TAS,TAS,TAS,TAS,TAS,TAS,TAS,TAS,TAS,TAS,TAS,TAS,TAS,TAS,TAS,TAS,TAS,TAS,TAS,TAS,TAS,TAS,TAS,TAS,TAS,TAS,TAS,TAS,TAS,TAS,TAS,TAS,TAS,TAS,TAS,TAS,TAS,TAS,TAS,TAS,TAS,TAS,TAS,TAS,TAS,TAS,TAS,TAS,TAS,TAS,TAS,TAS,TAS,TAS,TAS,TAS,TAS,TAS,TAS,TAS,TAS,TAS,TAS,TAS,TAS,TAS,TAS,TAS,TAS,TAS,TAS,TAS,TAS,TAS,TAS,TAS,TAS,TAS,TAS,TAS,TAS,TAS,TAS,TAS,TAS,TAS,TAS,TAS,TAS,TAS,TAS	PADI2,CDA,FGR,CAP1,S100A11,S100A9,S100A12,S100A8,MNDA,HSPA6,QSOX1,ARPC5,CHI3L1,CHIT1,QPCT,GCA,IDH1,CAMP,PRKCD,PSMD6,GYG1,CXCL1,HPSE,NFKB1,DOCK2,HK3,SERPINB1,NEU1,MAPK14,VEGFA,EEF1A1,HEBP2,DYNLT1,RNASET2,DBNL,GUSB,HGF,IMPDH1,CLU,SDCBP,CYRIB,GSDMD,NAPRT,VCP,ORM1,ORM2,GSN,GDI2,ALOX5,SRGN,TOLLIP,CTSD,AMPD3,CAT,SERPING1,FERMT3,FOLR3,CTSC,PTPN6,ARHGAP9,PYGL,ACTN1,SERPINA1,DYNC1H1,CYFIP1,B2M,RAB27A,ANXA…
query_1	TRUE	3.16717e-28	7821	1369	1145	0.836377	0.146401	HPA:0030000	HPA	appendix	11006	22	HPA:0000000	Approved,Approved,Approved,Enhanced,Enhanced,Supported,Enhanced,Enhanced,Approved,Enhanced,Approved,Approved,Enhanced,Approved,Approved,Approved,Approved,Approved,Enhanced,Enhanced,Approved,Supported,Enhanced,Approved,Enhanced,Supported,Enhanced,Approved,Approved,Approved,Supported,Approved,Approved,Supported,Supported,Approved,Supported,Approved,Approved,Approved,Enhanced,Approved,Approved,Appro…	C1orf159,ACAP3,AURKAIP1,KCNAB2,ESPN,PARK7,PIK3CD,PGD,FBXO44,AGTRAP,TNFRSF8,PRDM2,EFHD2,PLEKHM2,NECAP2,ARHGEF10L,UBR4,CAPZB,ECE1,ALPL,USP48,KDM1A,SH3BGRL3,UBXN11,RPS6KA1,ARID1A,SLC9A1,ZDHHC18,PTAFR,TAF12,SRSF4,AK2,RNF19B,PHC2,KIAA0319L,TRAPPC3,PABPC4,CAP1,SMAP2,HIVEP3,ELOVL1,FAAH,ALG6,WLS,CTBS,GNG5,GBP2,ARHGAP29,ELAPOR1,AMPD2,CD53,DENND2D,C1orf162,DDX20,CAPZA1,NOTCH2,NBPF10,H2AC20,ADAMTSL4,MCL1,AR…
query_1	TRUE	3.55434e-28	10931	1979	1324	0.669025	0.121123	TF:M07395	TF	Factor: Sp1; motif: NGGGGCGGGGN	20011	7848	TF:M00000	TF,TF,TF,TF,TF,TF,TF,TF,TF,TF,TF,TF,TF,TF,TF,TF,TF,TF,TF,TF,TF,TF,TF,TF,TF,TF,TF,TF,TF,TF,TF,TF,TF,TF,TF,TF,TF,TF,TF,TF,TF,TF,TF,TF,TF,TF,TF,TF,TF,TF,TF,TF,TF,TF,TF,TF,TF,TF,TF,TF,TF,TF,TF,TF,TF,TF,TF,TF,TF,TF,TF,TF,TF,TF,TF,TF,TF,TF,TF,TF,TF,TF,TF,TF,TF,TF,TF,TF,TF,TF,TF,TF,TF,TF,TF,TF,TF,TF,TF,TF,TF,TF,TF,TF,TF,TF,TF,TF,TF,TF,TF,TF,TF,TF,TF,TF,TF,TF,TF,TF,TF,TF,TF,TF,TF,TF,TF,TF,TF,TF,TF,TF,TF,…	C1orf159,ACAP3,NADK,MEGF6,CAMTA1,ESPN,RBP7,PIK3CD,PGD,FBXO44,AGTRAP,PLOD1,MFN2,MIIP,TNFRSF8,TNFRSF1B,EFHD2,PLEKHM2,PADI2,ARHGEF10L,CAPZB,CDA,ECE1,ALPL,USP48,ENSG00000289694,KDM1A,TMEM50A,RHCE,SH3BGRL3,UBXN11,RPS6KA1,SLC9A1,ZDHHC18,THEMIS2,XKR8,EPB41,SRSF4,PTP4A2,AK2,RNF19B,PHC2,KIAA0319L,TRAPPC3,MAP7D1,STK40,PABPC4,CAP1,SMAP2,ELOVL1,TESK2,FAAH,NRDC,TXNDC12,ALG6,GADD45A,CTBS,GNG5,ARHGAP29,RNPC3,VA…
query_1	TRUE	5.43779e-28	325	1916	100	0.0521921	0.307692	GO:0031983	GO:CC	vesicle lumen	22122	1232	c("GO:0031982", "GO:0043233")	TAS,TAS,TAS,TAS,TAS,TAS,TAS,TAS,TAS,TAS,TAS,TAS,TAS,TAS,TAS,TAS,TAS,TAS,TAS,TAS,TAS,TAS,TAS,TAS,TAS,TAS,TAS,TAS,TAS,TAS,TAS,TAS,TAS,TAS,TAS,TAS,TAS,TAS,TAS,TAS,TAS,TAS,TAS,TAS,TAS,TAS,TAS,TAS,TAS,TAS,TAS,TAS,TAS,TAS,TAS,TAS,TAS,TAS,TAS,TAS,TAS,TAS,TAS,TAS,TAS,TAS,TAS,TAS,TAS,TAS,TAS,TAS,TAS,TAS,TAS,TAS,TAS,TAS,TAS,TAS,TAS,TAS,TAS,TAS,TAS,TAS,TAS,TAS,TAS,TAS,TAS,TAS,TAS,TAS,TAS,TAS,TAS,TAS,TAS,TAS	PADI2,CDA,FGR,CAP1,S100A11,S100A9,S100A12,S100A8,MNDA,HSPA6,QSOX1,ARPC5,CHI3L1,CHIT1,QPCT,GCA,IDH1,CAMP,PRKCD,PSMD6,GYG1,CXCL1,HPSE,NFKB1,DOCK2,HK3,SERPINB1,NEU1,MAPK14,VEGFA,EEF1A1,HEBP2,DYNLT1,RNASET2,DBNL,GUSB,HGF,IMPDH1,CLU,SDCBP,CYRIB,GSDMD,NAPRT,VCP,ORM1,ORM2,GSN,GDI2,ALOX5,SRGN,TOLLIP,CTSD,AMPD3,CAT,SERPING1,FERMT3,FOLR3,CTSC,PTPN6,ARHGAP9,PYGL,ACTN1,SERPINA1,DYNC1H1,CYFIP1,B2M,RAB27A,ANXA…
query_1	TRUE	7.45904e-28	9955	1979	1229	0.621021	0.123456	TF:M00933	TF	Factor: Sp1; motif: CCCCGCCCCN	20011	7846	TF:M00000	TF,TF,TF,TF,TF,TF,TF,TF,TF,TF,TF,TF,TF,TF,TF,TF,TF,TF,TF,TF,TF,TF,TF,TF,TF,TF,TF,TF,TF,TF,TF,TF,TF,TF,TF,TF,TF,TF,TF,TF,TF,TF,TF,TF,TF,TF,TF,TF,TF,TF,TF,TF,TF,TF,TF,TF,TF,TF,TF,TF,TF,TF,TF,TF,TF,TF,TF,TF,TF,TF,TF,TF,TF,TF,TF,TF,TF,TF,TF,TF,TF,TF,TF,TF,TF,TF,TF,TF,TF,TF,TF,TF,TF,TF,TF,TF,TF,TF,TF,TF,TF,TF,TF,TF,TF,TF,TF,TF,TF,TF,TF,TF,TF,TF,TF,TF,TF,TF,TF,TF,TF,TF,TF,TF,TF,TF,TF,TF,TF,TF,TF,TF,TF,…	ACAP3,MEGF6,KCNAB2,CAMTA1,ESPN,RBP7,PIK3CD,PGD,FBXO44,AGTRAP,PLOD1,MFN2,TNFRSF1B,EFHD2,PADI2,ARHGEF10L,UBR4,CAPZB,CDA,ECE1,ALPL,ENSG00000289694,KDM1A,SRSF10,TMEM50A,RHCE,SH3BGRL3,UBXN11,RPS6KA1,SLC9A1,ZDHHC18,THEMIS2,XKR8,EPB41,SRSF4,PTP4A2,AK2,RNF19B,PHC2,KIAA0319L,TRAPPC3,MAP7D1,MEAF6,STK40,PABPC4,CAP1,SMAP2,ELOVL1,TESK2,NSUN4,FAAH,NRDC,TXNDC12,DNAI4,GADD45A,CTBS,GNG5,ARHGAP29,RNPC3,VAV3,AMPD2,…
query_1	TRUE	1.92955e-27	2601	1860	397	0.213441	0.152634	GO:0009056	GO:BP	catabolic process	21110	3308	GO:0008152	IDA NAS IEA,IBA,IDA IMP IBA,IDA ISS IEA,IMP IBA IEA,IDA IBA,IDA IBA IEA,IDA,IEA,IBA,IBA,TAS IEA,NAS,IDA ISS IBA IEA,IDA,IBA IEA,IMP IBA IEA,IMP,IDA IBA,IC,IDA IEA,IDA IEA,IMP IEA,IEP IEA,ISS IEA,IMP NAS,IMP IBA,IMP,IEA,TAS,IDA IBA TAS IEA,IDA IMP,IBA TAS IEA,IBA,IDA IBA TAS IEA,IDA,IDA TAS IEA,IDA,IDA IEA,IMP IBA IEA,IDA IBA IEA,IDA IMP TAS IEA,IEA,IDA IEA,IMP IBA IEA,TAS IEA,IDA IMP IEA,IDA IMP …	PARK7,PGD,FBXO44,MFN2,TNFRSF1B,UBR4,CDA,ECE1,USP48,UBXN11,RNF19B,PABPC4,ATP6V0B,FAAH,NRDC,CTBS,ELAPOR1,MCL1,CTSS,ARNT,S100A9,S100A8,SLC25A44,IFI16,NIT1,ATF6,COP1,QSOX1,RNASEL,GLUL,NPL,DHX9,SMG7,CHI3L1,CHIT1,BTG2,MAPKAPK2,IL10,PFKFB2,GPR137B,HADHA,ERLEC1,USP34,XPO1,RAB1A,NAGK,VAMP8,CHMP3,LYG1,RNF149,ACOXL,RALB,KYNU,CASP8,IDH1,CYP27A1,PNKD,TRIP12,ATG4B,MTMR14,OGG1,MYD88,ABHD5,RNF123,USP4,GPX1,GLYCT…
query_1	TRUE	2.27994e-27	2019	1860	330	0.177419	0.163447	GO:0071310	GO:BP	cellular response to organic substance	21110	17511	c("GO:0010033", "GO:0070887")	IDA IEA,IEA,IMP TAS IEA,IDA IMP IEA,IEA,TAS IEA,IDA,IMP IEA,IEA,IBA,IDA IEP IBA,IEP,ISS,IDA IMP IBA IEA,IEA,ISS IEA,IEA,IEA,IBA IEA,IBA IEA,IEA,IEA,IDA,ISS,IBA,ISS,IDA IBA TAS NAS IEA,IMP,ISS IEA,IEA,ISS,IDA NAS IEA,IDA,IEA,IEA,IEA,ISS IEA,ISS IBA IEA,IEA,IEA,IDA IEA,IEA,IDA IBA IEA,IMP,IEA,IDA IMP IEA,IEA,IMP NAS,IDA IMP ISS IBA IEA,IEA,TAS IEA,IDA IEA,IEA,IDA,IC,IEA,IEA,IMP ISS IEA,IDA NAS IEA,…	PARK7,AGTRAP,TNFRSF1B,PADI2,ALPL,KDM1A,ARID1A,SLC9A1,PTAFR,CSF3R,GBP2,CTSS,RAB13,IL6R,ADAR,ZBTB7B,HDGF,ETV3,MNDA,IFI16,ACKR1,NCSTN,USF1,FCER1G,HSPA6,FCGR2B,ATF6,DHX9,PTPRC,KDM5B,CHI3L1,IL10,CD55,ATF3,NLRP3,FKBP1B,ADCY3,RAB10,ERLEC1,DOK1,ARID5A,IL1R2,IL1RN,RALB,GPR17,CXCR4,ACVR1,TANK,STAT1,CFLAR,CASP8,CXCR2,CXCR1,GPBAR1,SP100,IL17RC,RAF1,MYD88,CCR1,CCR3,CAMP,SLC26A6,GPX1,RHOA,GNAI2,TWF2,PRKCD,ST3G…
query_1	TRUE	3.70835e-27	4890	1369	803	0.58656	0.164213	HPA:0300412	HPA	lung; macrophages[≥Medium]	11006	457	HPA:0300411	Approved,Supported,Enhanced,Approved,Enhanced,Approved,Approved,Approved,Approved,Approved,Enhanced,Approved,Enhanced,Approved,Enhanced,Supported,Enhanced,Approved,Approved,Supported,Approved,Approved,Approved,Approved,Approved,Approved,Approved,Approved,Approved,Supported,Enhanced,Approved,Approved,Approved,Supported,Approved,Enhanced,Supported,Supported,Approved,Approved,Approved,Enhanced,Enhan…	C1orf159,PARK7,PGD,PRDM2,EFHD2,PLEKHM2,NECAP2,ARHGEF10L,UBR4,CAPZB,ALPL,USP48,SH3BGRL3,UBXN11,RPS6KA1,ARID1A,FGR,PTAFR,TAF12,SRSF4,AK2,CAP1,SMAP2,HIVEP3,FAAH,YIPF1,ALG6,WLS,CTBS,GBP2,CD53,C1orf162,CAPZA1,NBPF10,H2AC20,ADAMTSL4,MCL1,CTSS,ARNT,ZNF687,TUFT1,MRPL9,S100A11,S100A9,S100A6,INTS3,CRTC2,RAB13,C1orf43,SLC50A1,MEF2D,HDGF,ETV3,MNDA,COPA,NCSTN,USF1,NIT1,FCER1G,FCGR2A,FCGR3A,ATF6,MPZL1,RNASEL,D…
query_1	TRUE	4.13212e-27	1438	1860	259	0.139247	0.180111	GO:0080134	GO:BP	regulation of response to stress	21110	18808	c("GO:0006950", "GO:0048583")	IDA IMP IGI ISS IEA,ISS IBA IEA,IMP,NAS,IDA,ISS TAS IEA,NAS,IDA NAS,IDA,IDA,IEA,IGI IEA,TAS,ISS IEA,IDA,TAS,IDA IEA,IEA,ISS IEA,IBA IEA,IDA IBA IEA,IC,ISS TAS,IDA,IMP ISS,TAS,ISS IBA TAS IEA,IDA ISS NAS IEA,IDA,IEA,IEA,ISS NAS IEA,ISS IEA,ISO,IMP,IDA,IMP IBA TAS,IEA,IEA,IMP IGI,ISS,IMP IBA,IDA,IDA ISS IEA,IDA,IEA,ISS IBA IEA,ISS IC IEA,IEA,IMP,IDA,IMP,IBA IEA,ISS IBA,IDA,IDA IBA IEA,IDA IGI ISS I…	PARK7,TNFRSF1B,KDM1A,ARID1A,ZDHHC18,FGR,TAF12,MEAF6,TXNDC12,GADD45A,FCGR1A,MCL1,CTSS,CERS2,S100A9,S100A12,S100A8,ADAR,ZBTB7B,MNDA,IFI16,USF1,FCGR2B,ATF6,DHX9,PTPRC,MAPKAPK2,IL10,CR1,NLRP3,FKBP1B,NLRC4,RTN4,INO80B,VAMP8,MAP4K4,PROC,GPR17,CXCR4,STAT1,CASP8,TRIP12,OGG1,MYD88,SETD2,GPX1,MAPKAPK3,PRKCD,PIK3CB,PLSCR1,PDCD10,MECOM,BCL6,TNIP2,BST1,RELL1,TLR1,TMEM33,PDGFRA,HPSE,NFKB1,ALPK1,TLR2,HMGB2,DROS…
query_1	TRUE	4.15949e-27	184	1916	72	0.0375783	0.391304	GO:0101002	GO:CC	ficolin-1-rich granule	22122	3392	GO:0030141	TAS,TAS,TAS,TAS,TAS,TAS,TAS,TAS,TAS,TAS,TAS,TAS,TAS,TAS,TAS,TAS,TAS,TAS,TAS,TAS,TAS,TAS,TAS,TAS,TAS,TAS,TAS,TAS,TAS,TAS,TAS,TAS,TAS,TAS,TAS,TAS,TAS,TAS,TAS,TAS,TAS,TAS,TAS,TAS,TAS,TAS,TAS,TAS,TAS,TAS,TAS,TAS,TAS,TAS,TAS,TAS,TAS,TAS,TAS,TAS,TAS,TAS,TAS,TAS,TAS,TAS,TAS,TAS,TAS,TAS,TAS,TAS	UBR4,CDA,CTSS,MNDA,FCER1G,HSPA6,ARPC5,ARL8A,CD55,CR1,YPEL5,QPCT,IDH1,DYNC1LI1,RHOA,PSMD6,GYG1,HK3,DOK3,DSP,HSPA1A,MAPK14,EEF1A1,DYNLT1,DBNL,GUSB,IMPDH1,MGAM,CTSB,ASAH1,GSDMD,VCP,GSN,ALOX5,ADAM8,CTSD,AMPD3,CAT,FTH1,TBC1D10C,TCIRG1,LAMTOR1,PRCP,SLC2A3,LTA4H,PYGL,SERPINA1,PLEKHO2,CTSH,MVP,ALDOA,ITGAX,COTL1,CRISPLD2,CD300A,GAA,CFD,LRG1,ADGRE3,GMFG,FPR1,FCAR,LILRB2,SIRPA,MMP9,CTSZ,CSTB,TRPM2,PFKL,ITGB…
query_1	TRUE	4.49459e-27	16020	1979	1766	0.89237	0.110237	TF:M12599_1	TF	Factor: E2F4; motif: YCCCGCCNCNNSSNNSNN; match class: 1	20011	1515	TF:M12599	TF,TF,TF,TF,TF,TF,TF,TF,TF,TF,TF,TF,TF,TF,TF,TF,TF,TF,TF,TF,TF,TF,TF,TF,TF,TF,TF,TF,TF,TF,TF,TF,TF,TF,TF,TF,TF,TF,TF,TF,TF,TF,TF,TF,TF,TF,TF,TF,TF,TF,TF,TF,TF,TF,TF,TF,TF,TF,TF,TF,TF,TF,TF,TF,TF,TF,TF,TF,TF,TF,TF,TF,TF,TF,TF,TF,TF,TF,TF,TF,TF,TF,TF,TF,TF,TF,TF,TF,TF,TF,TF,TF,TF,TF,TF,TF,TF,TF,TF,TF,TF,TF,TF,TF,TF,TF,TF,TF,TF,TF,TF,TF,TF,TF,TF,TF,TF,TF,TF,TF,TF,TF,TF,TF,TF,TF,TF,TF,TF,TF,TF,TF,TF,…	C1orf159,ACAP3,AURKAIP1,NADK,MEGF6,KCNAB2,CAMTA1,ESPN,PARK7,RBP7,PIK3CD,PGD,FBXO44,AGTRAP,PLOD1,MFN2,MIIP,TNFRSF8,TNFRSF1B,PRDM2,EFHD2,PLEKHM2,PADI2,NECAP2,ARHGEF10L,UBR4,CAPZB,CDA,ECE1,ALPL,USP48,ENSG00000289694,KDM1A,SRSF10,TMEM50A,RHCE,SH3BGRL3,UBXN11,RPS6KA1,ARID1A,SLC9A1,ZDHHC18,FGR,THEMIS2,XKR8,TAF12,EPB41,SRSF4,PTP4A2,AK2,RNF19B,PHC2,KIAA0319L,TRAPPC3,MAP7D1,MEAF6,STK40,CSF3R,PABPC4,CAP1,S…
query_1	TRUE	5.70233e-27	3635	1860	508	0.273118	0.139752	GO:0051641	GO:BP	cellular localization	21110	14642	c("GO:0009987", "GO:0051179")	ISS,IDA IMP IGI ISS IEA,TAS,IDA,IMP IBA,IEA,IMP,IEA,IBA,IEA,IBA IEA,ISS IEA,IEA,IEA,IMP,IBA NAS IEA,IMP ISS IBA IEA,IDA,IEA,IEA,TAS,TAS,IMP ISS IBA IEA,IDA,IEA,IBA IEA,IBA IEA,IDA,TAS,IMP IEA,IDA IMP,TAS,ISS IEA,IBA IEA,IMP,IMP ISS IBA IEA,NAS,IEA,IMP IBA IEA,IBA IEA,IMP,IMP NAS,IMP,IDA IEA,IDA IMP ISS IBA IEA,IBA,IMP ISS IBA IEA,IMP ISS IEA,IMP ISS IEA,IDA IBA,IMP,IDA ISS IEA,IDA IPI IMP IBA IC …	KCNAB2,PARK7,PIK3CD,MFN2,PLEKHM2,NECAP2,KDM1A,SRSF10,TMEM50A,SLC9A1,ZDHHC18,FGR,XKR8,PTAFR,EPB41,TRAPPC3,WLS,GBP2,MCL1,SELENBP1,S100A9,S100A8,RAB13,ADAR,HDGF,COPA,TOMM40L,FCGR3A,FCGR2B,GLUL,DHX9,SMG7,PTPRC,ARL8A,NUAK2,RAB29,IL10,PFKFB2,CNIH4,ARF1,GPR137B,TRAPPC12,DDX1,RHOB,FKBP1B,ITSN2,RAB10,SPAST,PREPL,TTC7A,ERLEC1,RTN4,XPO1,RAB1A,PLEK,AAK1,TMSB10,VAMP8,CHMP3,UNC50,MERTK,IL1RN,MYO7B,PNKD,AGFG1,S…
query_1	TRUE	5.78672e-27	10417	1979	1270	0.641738	0.121916	TF:M09723	TF	Factor: BTEB1; motif: GGGGGCGGGGCNGSGGGNGS	20011	612	TF:M00000	TF,TF,TF,TF,TF,TF,TF,TF,TF,TF,TF,TF,TF,TF,TF,TF,TF,TF,TF,TF,TF,TF,TF,TF,TF,TF,TF,TF,TF,TF,TF,TF,TF,TF,TF,TF,TF,TF,TF,TF,TF,TF,TF,TF,TF,TF,TF,TF,TF,TF,TF,TF,TF,TF,TF,TF,TF,TF,TF,TF,TF,TF,TF,TF,TF,TF,TF,TF,TF,TF,TF,TF,TF,TF,TF,TF,TF,TF,TF,TF,TF,TF,TF,TF,TF,TF,TF,TF,TF,TF,TF,TF,TF,TF,TF,TF,TF,TF,TF,TF,TF,TF,TF,TF,TF,TF,TF,TF,TF,TF,TF,TF,TF,TF,TF,TF,TF,TF,TF,TF,TF,TF,TF,TF,TF,TF,TF,TF,TF,TF,TF,TF,TF,…	C1orf159,ACAP3,NADK,MEGF6,KCNAB2,CAMTA1,ESPN,RBP7,PIK3CD,PGD,FBXO44,AGTRAP,PLOD1,MFN2,TNFRSF1B,EFHD2,PLEKHM2,PADI2,ARHGEF10L,UBR4,CAPZB,CDA,ECE1,ALPL,USP48,KDM1A,TMEM50A,RHCE,SH3BGRL3,UBXN11,RPS6KA1,SLC9A1,ZDHHC18,THEMIS2,PTAFR,EPB41,SRSF4,PTP4A2,RNF19B,PHC2,KIAA0319L,TRAPPC3,MAP7D1,MEAF6,STK40,PABPC4,CAP1,SMAP2,ELOVL1,TESK2,NSUN4,NRDC,TXNDC12,GADD45A,WLS,CTBS,GNG5,ARHGAP29,RNPC3,VAV3,AMPD2,DENND…
query_1	TRUE	6.77039e-27	9627	1979	1193	0.60283	0.123922	TF:M02089_1	TF	Factor: E2F-3; motif: GGCGGGN; match class: 1	20011	1497	TF:M02089	TF,TF,TF,TF,TF,TF,TF,TF,TF,TF,TF,TF,TF,TF,TF,TF,TF,TF,TF,TF,TF,TF,TF,TF,TF,TF,TF,TF,TF,TF,TF,TF,TF,TF,TF,TF,TF,TF,TF,TF,TF,TF,TF,TF,TF,TF,TF,TF,TF,TF,TF,TF,TF,TF,TF,TF,TF,TF,TF,TF,TF,TF,TF,TF,TF,TF,TF,TF,TF,TF,TF,TF,TF,TF,TF,TF,TF,TF,TF,TF,TF,TF,TF,TF,TF,TF,TF,TF,TF,TF,TF,TF,TF,TF,TF,TF,TF,TF,TF,TF,TF,TF,TF,TF,TF,TF,TF,TF,TF,TF,TF,TF,TF,TF,TF,TF,TF,TF,TF,TF,TF,TF,TF,TF,TF,TF,TF,TF,TF,TF,TF,TF,TF,…	ACAP3,NADK,MEGF6,CAMTA1,ESPN,RBP7,PIK3CD,PGD,FBXO44,AGTRAP,MFN2,TNFRSF1B,EFHD2,PLEKHM2,PADI2,ARHGEF10L,CAPZB,ECE1,ALPL,USP48,ENSG00000289694,KDM1A,SRSF10,TMEM50A,SH3BGRL3,UBXN11,RPS6KA1,ZDHHC18,THEMIS2,EPB41,SRSF4,PTP4A2,RNF19B,PHC2,TRAPPC3,MAP7D1,STK40,PABPC4,SMAP2,ATP6V0B,TESK2,FAAH,ALG6,GADD45A,CTBS,GNG5,ARHGAP29,RNPC3,VAV3,AMPD2,DENND2D,CAPZA1,RHOC,TSPAN2,NOTCH2,NBPF26,NBPF20,PLEKHO1,ARNT,SCN…
query_1	TRUE	8.00209e-27	14826	1979	1668	0.84285	0.112505	TF:M11529_1	TF	Factor: E2F-2; motif: GCGCGCGCNCS; match class: 1	20011	1469	TF:M11529	TF,TF,TF,TF,TF,TF,TF,TF,TF,TF,TF,TF,TF,TF,TF,TF,TF,TF,TF,TF,TF,TF,TF,TF,TF,TF,TF,TF,TF,TF,TF,TF,TF,TF,TF,TF,TF,TF,TF,TF,TF,TF,TF,TF,TF,TF,TF,TF,TF,TF,TF,TF,TF,TF,TF,TF,TF,TF,TF,TF,TF,TF,TF,TF,TF,TF,TF,TF,TF,TF,TF,TF,TF,TF,TF,TF,TF,TF,TF,TF,TF,TF,TF,TF,TF,TF,TF,TF,TF,TF,TF,TF,TF,TF,TF,TF,TF,TF,TF,TF,TF,TF,TF,TF,TF,TF,TF,TF,TF,TF,TF,TF,TF,TF,TF,TF,TF,TF,TF,TF,TF,TF,TF,TF,TF,TF,TF,TF,TF,TF,TF,TF,TF,…	C1orf159,ACAP3,AURKAIP1,NADK,MEGF6,KCNAB2,CAMTA1,ESPN,PARK7,RBP7,PIK3CD,PGD,FBXO44,AGTRAP,PLOD1,MFN2,MIIP,TNFRSF8,TNFRSF1B,PRDM2,EFHD2,PLEKHM2,PADI2,NECAP2,ARHGEF10L,PADI4,UBR4,CAPZB,CDA,ECE1,ALPL,USP48,ENSG00000289694,KDM1A,SRSF10,TMEM50A,SH3BGRL3,RPS6KA1,ARID1A,SLC9A1,ZDHHC18,FGR,THEMIS2,XKR8,EPB41,SRSF4,PTP4A2,AK2,RNF19B,PHC2,KIAA0319L,TRAPPC3,MAP7D1,MEAF6,STK40,PABPC4,CAP1,SMAP2,HIVEP3,ELOVL1…
query_1	TRUE	8.97456e-27	425	1916	115	0.0600209	0.270588	GO:0005925	GO:CC	focal adhesion	22122	453	GO:0030055	HDA,HDA,HDA,HDA,HDA,ISS IEA,HDA,HDA,HDA,HDA,HDA,IDA,HDA,IDA HDA IBA IEA,IDA HDA IEA,HDA IEA,HDA,HDA,IEA,HDA,HDA,IBA IEA,IDA,IEA,HDA IBA,IDA,IDA IEA,HDA,HDA,HDA,HDA IBA,IDA HDA,HDA,HDA ISS,IEA,HDA,HDA,IDA HDA IBA IEA,IDA IBA IEA,HDA,IEA,HDA,IBA,IEA,IDA IMP HDA ISS IBA IEA,HDA IEA,HDA,IDA,HDA,IEA,HDA,HDA,HDA,IDA HDA IBA IEA,HDA,HDA,IDA HDA,IDA,IEA,IEA,HDA,IDA HDA IEA,HDA,HDA,HDA,IDA IMP HDA IBA IEA…	SLC9A1,CAP1,NCSTN,MPZL1,ARPC5,PTPRC,CD46,ARF1,RHOB,RAB10,PPP1CB,MAP4K4,FHL2,LIMS2,ITGAV,ARPC2,RHOA,MME,GAK,ADD1,LAP3,ARHGAP24,IRF2,ARHGAP26,ANXA6,PDLIM7,NEDD9,FLOT1,HSPA1A,RPS10,DST,EZR,IGF2R,ACTB,PTPN12,ARPC1B,GNB2,ZYX,PTK2B,ADAM9,SDCBP,YWHAZ,SLA,TEK,TLN1,GSN,GDI2,RSU1,VIM,APBB1IP,SVIL,CD151,RHOG,ILK,CAT,CD44,CFL1,PPFIA1,PAK1,CBL,CD9,ITGA5,CORO1C,GIT2,ARPC3,PXN,LCP1,TNFSF13B,MMP14,SYNE2,ACTN1,NU…
query_1	TRUE	1.12255e-26	14512	1979	1641	0.829207	0.113079	TF:M00986	TF	Factor: Churchill; motif: CGGGNN	20011	834	TF:M00000	TF,TF,TF,TF,TF,TF,TF,TF,TF,TF,TF,TF,TF,TF,TF,TF,TF,TF,TF,TF,TF,TF,TF,TF,TF,TF,TF,TF,TF,TF,TF,TF,TF,TF,TF,TF,TF,TF,TF,TF,TF,TF,TF,TF,TF,TF,TF,TF,TF,TF,TF,TF,TF,TF,TF,TF,TF,TF,TF,TF,TF,TF,TF,TF,TF,TF,TF,TF,TF,TF,TF,TF,TF,TF,TF,TF,TF,TF,TF,TF,TF,TF,TF,TF,TF,TF,TF,TF,TF,TF,TF,TF,TF,TF,TF,TF,TF,TF,TF,TF,TF,TF,TF,TF,TF,TF,TF,TF,TF,TF,TF,TF,TF,TF,TF,TF,TF,TF,TF,TF,TF,TF,TF,TF,TF,TF,TF,TF,TF,TF,TF,TF,TF,…	C1orf159,ACAP3,AURKAIP1,NADK,MEGF6,KCNAB2,CAMTA1,ESPN,PARK7,RBP7,PIK3CD,PGD,FBXO44,AGTRAP,PLOD1,MFN2,MIIP,TNFRSF8,TNFRSF1B,PRDM2,EFHD2,PLEKHM2,PADI2,NECAP2,ARHGEF10L,UBR4,CAPZB,CDA,ECE1,ALPL,USP48,ENSG00000289694,KDM1A,SRSF10,TMEM50A,RHCE,SH3BGRL3,RPS6KA1,ZDHHC18,FGR,THEMIS2,XKR8,TAF12,EPB41,SRSF4,PTP4A2,RNF19B,PHC2,KIAA0319L,TRAPPC3,MAP7D1,MEAF6,STK40,PABPC4,CAP1,SMAP2,HIVEP3,ELOVL1,ATP6V0B,TESK…
query_1	TRUE	2.01473e-26	10555	1979	1281	0.647297	0.121364	TF:M00931	TF	Factor: Sp1; motif: GGGGCGGGGC	20011	7856	TF:M00000	TF,TF,TF,TF,TF,TF,TF,TF,TF,TF,TF,TF,TF,TF,TF,TF,TF,TF,TF,TF,TF,TF,TF,TF,TF,TF,TF,TF,TF,TF,TF,TF,TF,TF,TF,TF,TF,TF,TF,TF,TF,TF,TF,TF,TF,TF,TF,TF,TF,TF,TF,TF,TF,TF,TF,TF,TF,TF,TF,TF,TF,TF,TF,TF,TF,TF,TF,TF,TF,TF,TF,TF,TF,TF,TF,TF,TF,TF,TF,TF,TF,TF,TF,TF,TF,TF,TF,TF,TF,TF,TF,TF,TF,TF,TF,TF,TF,TF,TF,TF,TF,TF,TF,TF,TF,TF,TF,TF,TF,TF,TF,TF,TF,TF,TF,TF,TF,TF,TF,TF,TF,TF,TF,TF,TF,TF,TF,TF,TF,TF,TF,TF,TF,…	C1orf159,ACAP3,NADK,MEGF6,CAMTA1,ESPN,RBP7,PIK3CD,PGD,FBXO44,AGTRAP,PLOD1,MFN2,TNFRSF1B,EFHD2,PLEKHM2,PADI2,ARHGEF10L,CAPZB,CDA,ECE1,ALPL,USP48,ENSG00000289694,KDM1A,TMEM50A,RHCE,SH3BGRL3,UBXN11,RPS6KA1,SLC9A1,ZDHHC18,THEMIS2,XKR8,PTAFR,EPB41,SRSF4,PTP4A2,RNF19B,PHC2,TRAPPC3,MAP7D1,STK40,PABPC4,CAP1,SMAP2,ELOVL1,TESK2,FAAH,NRDC,TXNDC12,GADD45A,CTBS,GNG5,ARHGAP29,RNPC3,VAV3,AMPD2,DENND2D,CAPZA1,RH…
query_1	TRUE	2.08017e-26	8890	1979	1118	0.564932	0.125759	TF:M12666	TF	Factor: SP1; motif: GGCCCCGCCCCCN	20011	7844	TF:M00000	TF,TF,TF,TF,TF,TF,TF,TF,TF,TF,TF,TF,TF,TF,TF,TF,TF,TF,TF,TF,TF,TF,TF,TF,TF,TF,TF,TF,TF,TF,TF,TF,TF,TF,TF,TF,TF,TF,TF,TF,TF,TF,TF,TF,TF,TF,TF,TF,TF,TF,TF,TF,TF,TF,TF,TF,TF,TF,TF,TF,TF,TF,TF,TF,TF,TF,TF,TF,TF,TF,TF,TF,TF,TF,TF,TF,TF,TF,TF,TF,TF,TF,TF,TF,TF,TF,TF,TF,TF,TF,TF,TF,TF,TF,TF,TF,TF,TF,TF,TF,TF,TF,TF,TF,TF,TF,TF,TF,TF,TF,TF,TF,TF,TF,TF,TF,TF,TF,TF,TF,TF,TF,TF,TF,TF,TF,TF,TF,TF,TF,TF,TF,TF,…	ACAP3,NADK,MEGF6,KCNAB2,CAMTA1,ESPN,RBP7,PIK3CD,PGD,FBXO44,AGTRAP,PLOD1,MFN2,MIIP,TNFRSF1B,EFHD2,PLEKHM2,PADI2,ARHGEF10L,CAPZB,ECE1,ALPL,ENSG00000289694,KDM1A,TMEM50A,SH3BGRL3,RPS6KA1,ZDHHC18,THEMIS2,XKR8,EPB41,PTP4A2,AK2,RNF19B,PHC2,TRAPPC3,MAP7D1,STK40,PABPC4,CAP1,SMAP2,ELOVL1,TESK2,NRDC,ALG6,GADD45A,CTBS,GNG5,ARHGAP29,RNPC3,VAV3,AMPD2,DENND2D,DDX20,RHOC,PHTF1,TSPAN2,NOTCH2,NBPF26,NBPF20,PLEKHO…
query_1	TRUE	2.1224e-26	435	1916	116	0.0605428	0.266667	GO:0030055	GO:CC	cell-substrate junction	22122	872	GO:0070161	HDA,HDA,HDA,HDA,HDA,ISS IEA,HDA,HDA,HDA,HDA,HDA,IDA,HDA,IDA HDA IBA IEA,IDA HDA IEA,HDA IEA,HDA,HDA,IEA,HDA,HDA,IBA IEA,IDA,IEA,HDA IBA,IDA,IDA IEA,HDA,HDA,HDA,IDA HDA IBA TAS IEA,IDA HDA,HDA,HDA ISS,IEA,HDA,HDA,IDA HDA IBA IEA,IDA IBA IEA,HDA,IEA,HDA,IBA,IEA,IDA IMP HDA ISS IBA IEA,HDA IEA,HDA,IDA,HDA,IEA,HDA,HDA,HDA,IDA HDA IBA IEA,HDA,HDA,IBA,IDA HDA,IDA,IEA,IEA,HDA,IDA HDA IEA,HDA,HDA,HDA,IDA…	SLC9A1,CAP1,NCSTN,MPZL1,ARPC5,PTPRC,CD46,ARF1,RHOB,RAB10,PPP1CB,MAP4K4,FHL2,LIMS2,ITGAV,ARPC2,RHOA,MME,GAK,ADD1,LAP3,ARHGAP24,IRF2,ARHGAP26,ANXA6,PDLIM7,NEDD9,FLOT1,HSPA1A,RPS10,DST,EZR,IGF2R,ACTB,PTPN12,ARPC1B,GNB2,ZYX,PTK2B,ADAM9,SDCBP,YWHAZ,SLA,TEK,TLN1,GSN,GDI2,RSU1,VIM,APBB1IP,SVIL,CD151,RHOG,ILK,CAT,CD44,FERMT3,CFL1,PPFIA1,PAK1,CBL,CD9,ITGA5,CORO1C,GIT2,ARPC3,PXN,LCP1,TNFSF13B,MMP14,SYNE2,A…
query_1	TRUE	2.59171e-26	1584	1860	275	0.147849	0.173611	GO:0043207	GO:BP	response to external biotic stimulus	21110	11164	c("GO:0009605", "GO:0009607")	TAS IEA,IMP IEA,IMP,IEA,IEA,IEA,IDA IEA,ISS IBA TAS IEA,IEA,IEA,IDA IBA,IEA,IEA,TAS,IDA IBA TAS IEA,IDA IBA TAS IEA,IBA TAS IEA,TAS NAS,IMP TAS IEA,IBA IEA,IDA IMP IBA IEA,IEA,IBA IEA,IDA,ISS TAS,IDA IBA IEA,ISS IEA,TAS,ISS IEA,TAS,IDA,ISS IBA IEA,IDA NAS IEA,IDA IEA,IDA IMP IEA,IEA,IMP,IEA,IEA,IDA ISS IBA NAS IEA,ISS IEA,IMP,IEA,IMP,IEA,IBA,TAS,IDA,NAS,IEA,IDA IMP IGI ISS IBA IEA,ISS IEA,IDA IMP…	PIK3CD,TNFRSF1B,PLEKHM2,PADI4,CDA,ALPL,ZDHHC18,FGR,PTAFR,RNF19B,GBP2,NOTCH2,FCGR1A,CTSS,S100A9,S100A12,S100A8,IL6R,ADAR,MNDA,IFI16,CD244,FCER1G,FCGR3A,FCGR2B,RNASEL,DHX9,NCF2,PTPRC,CHIT1,RAB29,MAPKAPK2,IL10,CD55,CR1,CD46,ARF1,NLRP3,DDX1,NLRC4,RTN4,RAB1A,VAMP8,CHMP3,ARID5A,LYG1,CXCR4,KYNU,TANK,WIPF1,STAT1,CASP8,SP100,IL17RC,MYD88,SETD2,CAMP,SLC26A6,GPX1,RHOA,MAPKAPK3,STAB1,PRKCD,CD86,RAB7A,RAB43,P…
query_1	TRUE	4.49508e-26	1581	1860	274	0.147312	0.173308	GO:0051707	GO:BP	response to other organism	21110	14692	c("GO:0043207", "GO:0044419")	TAS IEA,IMP IEA,IMP,IEA,IEA,IDA IEA,ISS IBA TAS IEA,IEA,IEA,IDA IBA,IEA,IEA,TAS,IDA IBA TAS IEA,IDA IBA TAS IEA,IBA TAS IEA,TAS NAS,IMP TAS IEA,IBA IEA,IDA IMP IBA IEA,IEA,IBA IEA,IDA,ISS TAS,IDA IBA IEA,ISS IEA,TAS,ISS IEA,TAS,IDA,ISS IBA IEA,IDA NAS IEA,IDA IEA,IDA IMP IEA,IEA,IMP,IEA,IEA,IDA ISS IBA NAS IEA,ISS IEA,IMP,IEA,IMP,IEA,IBA,TAS,IDA,NAS,IEA,IDA IMP IGI ISS IBA IEA,ISS IEA,IDA IMP IC,…	PIK3CD,TNFRSF1B,PLEKHM2,PADI4,ALPL,ZDHHC18,FGR,PTAFR,RNF19B,GBP2,NOTCH2,FCGR1A,CTSS,S100A9,S100A12,S100A8,IL6R,ADAR,MNDA,IFI16,CD244,FCER1G,FCGR3A,FCGR2B,RNASEL,DHX9,NCF2,PTPRC,CHIT1,RAB29,MAPKAPK2,IL10,CD55,CR1,CD46,ARF1,NLRP3,DDX1,NLRC4,RTN4,RAB1A,VAMP8,CHMP3,ARID5A,LYG1,CXCR4,KYNU,TANK,WIPF1,STAT1,CASP8,SP100,IL17RC,MYD88,SETD2,CAMP,SLC26A6,GPX1,RHOA,MAPKAPK3,STAB1,PRKCD,CD86,RAB7A,RAB43,PLSCR…
query_1	TRUE	5.48781e-26	8430	1979	1070	0.540677	0.126928	TF:M12351_1	TF	Factor: TIEG1; motif: NCCCNSNCCCCGCCCCC; match class: 1	20011	8783	TF:M12351	TF,TF,TF,TF,TF,TF,TF,TF,TF,TF,TF,TF,TF,TF,TF,TF,TF,TF,TF,TF,TF,TF,TF,TF,TF,TF,TF,TF,TF,TF,TF,TF,TF,TF,TF,TF,TF,TF,TF,TF,TF,TF,TF,TF,TF,TF,TF,TF,TF,TF,TF,TF,TF,TF,TF,TF,TF,TF,TF,TF,TF,TF,TF,TF,TF,TF,TF,TF,TF,TF,TF,TF,TF,TF,TF,TF,TF,TF,TF,TF,TF,TF,TF,TF,TF,TF,TF,TF,TF,TF,TF,TF,TF,TF,TF,TF,TF,TF,TF,TF,TF,TF,TF,TF,TF,TF,TF,TF,TF,TF,TF,TF,TF,TF,TF,TF,TF,TF,TF,TF,TF,TF,TF,TF,TF,TF,TF,TF,TF,TF,TF,TF,TF,…	ACAP3,NADK,MEGF6,KCNAB2,CAMTA1,ESPN,RBP7,PIK3CD,PGD,FBXO44,AGTRAP,PLOD1,MFN2,MIIP,TNFRSF1B,EFHD2,PLEKHM2,ARHGEF10L,CAPZB,CDA,ECE1,ALPL,KDM1A,SRSF10,TMEM50A,RHCE,SH3BGRL3,UBXN11,RPS6KA1,ZDHHC18,THEMIS2,EPB41,SRSF4,RNF19B,PHC2,KIAA0319L,TRAPPC3,MAP7D1,MEAF6,STK40,PABPC4,SMAP2,ELOVL1,NRDC,TXNDC12,ALG6,GADD45A,WLS,CTBS,GNG5,ARHGAP29,VAV3,AMPD2,DENND2D,CAPZA1,RHOC,PHTF1,TSPAN2,NOTCH2,NBPF26,PLEKHO1,AD…
query_1	TRUE	6.16968e-26	9111	1979	1138	0.575038	0.124904	TF:M01588	TF	Factor: GKLF; motif: GCCMCRCCCNNN	20011	3162	TF:M00000	TF,TF,TF,TF,TF,TF,TF,TF,TF,TF,TF,TF,TF,TF,TF,TF,TF,TF,TF,TF,TF,TF,TF,TF,TF,TF,TF,TF,TF,TF,TF,TF,TF,TF,TF,TF,TF,TF,TF,TF,TF,TF,TF,TF,TF,TF,TF,TF,TF,TF,TF,TF,TF,TF,TF,TF,TF,TF,TF,TF,TF,TF,TF,TF,TF,TF,TF,TF,TF,TF,TF,TF,TF,TF,TF,TF,TF,TF,TF,TF,TF,TF,TF,TF,TF,TF,TF,TF,TF,TF,TF,TF,TF,TF,TF,TF,TF,TF,TF,TF,TF,TF,TF,TF,TF,TF,TF,TF,TF,TF,TF,TF,TF,TF,TF,TF,TF,TF,TF,TF,TF,TF,TF,TF,TF,TF,TF,TF,TF,TF,TF,TF,TF,…	ACAP3,NADK,MEGF6,KCNAB2,CAMTA1,ESPN,RBP7,PIK3CD,PGD,FBXO44,AGTRAP,MFN2,MIIP,TNFRSF1B,EFHD2,PADI2,UBR4,CAPZB,CDA,ECE1,ALPL,KDM1A,TMEM50A,SH3BGRL3,CD52,RPS6KA1,FGR,THEMIS2,EPB41,PTP4A2,RNF19B,PHC2,TRAPPC3,STK40,CSF3R,CAP1,SMAP2,TESK2,FAAH,NRDC,DNAI4,CTBS,GNG5,ARHGAP29,RNPC3,VAV3,ELAPOR1,AMPD2,DENND2D,RHOC,TSPAN2,NOTCH2,NBPF26,NBPF20,ADAMTSL4,MCL1,ARNT,CERS2,ZNF687,SELENBP1,TUFT1,S100A11,S100A9,S100…
query_1	TRUE	6.46266e-26	7853	1979	1011	0.510864	0.128741	TF:M09826_1	TF	Factor: BTEB3; motif: CCNNSCCNSCCCCKCCCCC; match class: 1	20011	627	TF:M09826	TF,TF,TF,TF,TF,TF,TF,TF,TF,TF,TF,TF,TF,TF,TF,TF,TF,TF,TF,TF,TF,TF,TF,TF,TF,TF,TF,TF,TF,TF,TF,TF,TF,TF,TF,TF,TF,TF,TF,TF,TF,TF,TF,TF,TF,TF,TF,TF,TF,TF,TF,TF,TF,TF,TF,TF,TF,TF,TF,TF,TF,TF,TF,TF,TF,TF,TF,TF,TF,TF,TF,TF,TF,TF,TF,TF,TF,TF,TF,TF,TF,TF,TF,TF,TF,TF,TF,TF,TF,TF,TF,TF,TF,TF,TF,TF,TF,TF,TF,TF,TF,TF,TF,TF,TF,TF,TF,TF,TF,TF,TF,TF,TF,TF,TF,TF,TF,TF,TF,TF,TF,TF,TF,TF,TF,TF,TF,TF,TF,TF,TF,TF,TF,…	ACAP3,MEGF6,CAMTA1,ESPN,RBP7,PIK3CD,PGD,FBXO44,AGTRAP,MFN2,TNFRSF1B,EFHD2,PLEKHM2,PADI2,ARHGEF10L,CAPZB,ECE1,ALPL,KDM1A,TMEM50A,RHCE,SH3BGRL3,UBXN11,RPS6KA1,ZDHHC18,THEMIS2,EPB41,SRSF4,RNF19B,PHC2,KIAA0319L,TRAPPC3,MAP7D1,MEAF6,STK40,PABPC4,SMAP2,ELOVL1,TESK2,FAAH,TXNDC12,DNAI4,GADD45A,WLS,CTBS,GNG5,ARHGAP29,RNPC3,VAV3,DENND2D,CAPZA1,RHOC,TSPAN2,NOTCH2,NBPF26,PLEKHO1,ADAMTSL4,MCL1,ARNT,CERS2,ZNF6…
query_1	TRUE	9.18128e-26	1243	1860	231	0.124194	0.185841	GO:0098542	GO:BP	defense response to other organism	21110	19844	c("GO:0006952", "GO:0051707")	TAS IEA,IMP,IEA,IDA IEA,ISS IBA IEA,IEA,IDA IBA,IEA,IEA,TAS,IDA IBA TAS IEA,IDA IBA TAS IEA,TAS IEA,TAS NAS,TAS IEA,IBA IEA,IDA IMP IBA IEA,IEA,IBA IEA,IDA,TAS,IDA IBA IEA,ISS IEA,TAS,ISS IEA,ISS IBA IEA,IEA,IEA,IDA IMP IEA,IEA,IEA,IEA,IDA ISS IBA NAS IEA,ISS IEA,IMP,IEA,IMP,IEA,IBA,IDA,NAS,IDA IMP IGI ISS IBA IEA,ISS,IDA IMP IC,IEA,IDA IMP ISS IBA IEA,IDA IEA,IDA IMP IBA TAS IEA,IDA,ISS IBA IEA,…	PIK3CD,PLEKHM2,PADI4,ZDHHC18,FGR,RNF19B,GBP2,NOTCH2,FCGR1A,CTSS,S100A9,S100A12,S100A8,IL6R,ADAR,MNDA,IFI16,CD244,FCER1G,FCGR3A,FCGR2B,RNASEL,DHX9,NCF2,PTPRC,MAPKAPK2,IL10,CD55,CR1,CD46,NLRP3,DDX1,NLRC4,RTN4,RAB1A,VAMP8,CHMP3,ARID5A,LYG1,KYNU,TANK,STAT1,CASP8,SP100,IL17RC,MYD88,SETD2,CAMP,SLC26A6,MAPKAPK3,STAB1,PRKCD,RAB43,PLSCR1,TNIP2,TLR1,TMEM33,CXCL1,G3BP2,ALPK1,TLR2,HMGB2,IRF2,DROSHA,NAIP,AP3B…
query_1	TRUE	9.54878e-26	1621	1860	278	0.149462	0.171499	GO:0009607	GO:BP	response to biotic stimulus	21110	3612	GO:0050896	TAS IEA,IMP IEA,IMP,IEA,IEA,IEA,IDA IEA,ISS IBA TAS IEA,IEA,IEA,IDA IBA,IDA IEA,IEA,TAS,IDA IBA TAS IEA,IDA IBA TAS IEA,IBA TAS IEA,TAS NAS,IMP TAS IEA,IBA IEA,IDA IMP IBA IEA,IEA,IBA IEA,IDA,ISS TAS,IDA IBA IEA,ISS IEA,TAS,ISS IEA,TAS,IDA,ISS IBA IEA,IDA NAS IEA,IDA IEA,IDA IMP IEA,IEA,IMP,IEA,IEA,IDA ISS IBA NAS IEA,ISS IEA,IMP,IEA,IMP,IEA,IBA,TAS,IDA,NAS,IEA,IDA IMP IGI ISS IBA IEA,ISS IEA,IDA…	PIK3CD,TNFRSF1B,PLEKHM2,PADI4,CDA,ALPL,ZDHHC18,FGR,PTAFR,RNF19B,GBP2,NOTCH2,FCGR1A,CTSS,S100A9,S100A12,S100A8,IL6R,ADAR,MNDA,IFI16,CD244,FCER1G,FCGR3A,FCGR2B,RNASEL,DHX9,NCF2,PTPRC,CHIT1,RAB29,MAPKAPK2,IL10,CD55,CR1,CD46,ARF1,NLRP3,DDX1,NLRC4,RTN4,RAB1A,VAMP8,CHMP3,ARID5A,LYG1,CXCR4,KYNU,TANK,WIPF1,STAT1,CASP8,SP100,IL17RC,MYD88,SETD2,CAMP,SLC26A6,GPX1,RHOA,MAPKAPK3,STAB1,PRKCD,CD86,RAB7A,RAB43,P…
query_1	TRUE	1.37855e-25	15007	1979	1679	0.848408	0.111881	TF:M00378_1	TF	Factor: Pax-4; motif: NNNNNYCACCCB; match class: 1	20011	6359	TF:M00378	TF,TF,TF,TF,TF,TF,TF,TF,TF,TF,TF,TF,TF,TF,TF,TF,TF,TF,TF,TF,TF,TF,TF,TF,TF,TF,TF,TF,TF,TF,TF,TF,TF,TF,TF,TF,TF,TF,TF,TF,TF,TF,TF,TF,TF,TF,TF,TF,TF,TF,TF,TF,TF,TF,TF,TF,TF,TF,TF,TF,TF,TF,TF,TF,TF,TF,TF,TF,TF,TF,TF,TF,TF,TF,TF,TF,TF,TF,TF,TF,TF,TF,TF,TF,TF,TF,TF,TF,TF,TF,TF,TF,TF,TF,TF,TF,TF,TF,TF,TF,TF,TF,TF,TF,TF,TF,TF,TF,TF,TF,TF,TF,TF,TF,TF,TF,TF,TF,TF,TF,TF,TF,TF,TF,TF,TF,TF,TF,TF,TF,TF,TF,TF,…	C1orf159,ACAP3,AURKAIP1,NADK,MEGF6,KCNAB2,CAMTA1,ESPN,PARK7,RBP7,PIK3CD,PGD,FBXO44,AGTRAP,PLOD1,MFN2,MIIP,TNFRSF8,TNFRSF1B,PRDM2,EFHD2,PADI2,NECAP2,ARHGEF10L,PADI4,CAPZB,CDA,ECE1,ALPL,USP48,ENSG00000289694,KDM1A,SRSF10,TMEM50A,RHCE,SH3BGRL3,UBXN11,CD52,RPS6KA1,SLC9A1,ZDHHC18,FGR,PTAFR,TAF12,EPB41,SRSF4,PTP4A2,AK2,RNF19B,PHC2,KIAA0319L,TRAPPC3,MAP7D1,MEAF6,STK40,CSF3R,PABPC4,CAP1,SMAP2,NFYC,HIVEP3…
query_1	TRUE	1.43935e-25	10509	1979	1273	0.643254	0.121134	TF:M00196	TF	Factor: Sp1; motif: NGGGGGCGGGGYN	20011	7854	TF:M00000	TF,TF,TF,TF,TF,TF,TF,TF,TF,TF,TF,TF,TF,TF,TF,TF,TF,TF,TF,TF,TF,TF,TF,TF,TF,TF,TF,TF,TF,TF,TF,TF,TF,TF,TF,TF,TF,TF,TF,TF,TF,TF,TF,TF,TF,TF,TF,TF,TF,TF,TF,TF,TF,TF,TF,TF,TF,TF,TF,TF,TF,TF,TF,TF,TF,TF,TF,TF,TF,TF,TF,TF,TF,TF,TF,TF,TF,TF,TF,TF,TF,TF,TF,TF,TF,TF,TF,TF,TF,TF,TF,TF,TF,TF,TF,TF,TF,TF,TF,TF,TF,TF,TF,TF,TF,TF,TF,TF,TF,TF,TF,TF,TF,TF,TF,TF,TF,TF,TF,TF,TF,TF,TF,TF,TF,TF,TF,TF,TF,TF,TF,TF,TF,…	ACAP3,NADK,MEGF6,CAMTA1,ESPN,RBP7,PIK3CD,PGD,FBXO44,AGTRAP,PLOD1,MFN2,MIIP,TNFRSF1B,EFHD2,PLEKHM2,PADI2,ARHGEF10L,CAPZB,CDA,ECE1,ALPL,USP48,ENSG00000289694,KDM1A,TMEM50A,RHCE,SH3BGRL3,UBXN11,RPS6KA1,SLC9A1,ZDHHC18,THEMIS2,XKR8,EPB41,PTP4A2,RNF19B,PHC2,TRAPPC3,MAP7D1,STK40,PABPC4,CAP1,SMAP2,ELOVL1,TESK2,FAAH,NRDC,TXNDC12,ALG6,GADD45A,CTBS,GNG5,ARHGAP29,RNPC3,VAV3,AMPD2,DENND2D,RHOC,TSPAN2,NOTCH2,N…
query_1	TRUE	1.48137e-25	8488	1979	1074	0.542698	0.126532	TF:M07226	TF	Factor: SP1; motif: NCCCCKCCCCC	20011	7832	TF:M00000	TF,TF,TF,TF,TF,TF,TF,TF,TF,TF,TF,TF,TF,TF,TF,TF,TF,TF,TF,TF,TF,TF,TF,TF,TF,TF,TF,TF,TF,TF,TF,TF,TF,TF,TF,TF,TF,TF,TF,TF,TF,TF,TF,TF,TF,TF,TF,TF,TF,TF,TF,TF,TF,TF,TF,TF,TF,TF,TF,TF,TF,TF,TF,TF,TF,TF,TF,TF,TF,TF,TF,TF,TF,TF,TF,TF,TF,TF,TF,TF,TF,TF,TF,TF,TF,TF,TF,TF,TF,TF,TF,TF,TF,TF,TF,TF,TF,TF,TF,TF,TF,TF,TF,TF,TF,TF,TF,TF,TF,TF,TF,TF,TF,TF,TF,TF,TF,TF,TF,TF,TF,TF,TF,TF,TF,TF,TF,TF,TF,TF,TF,TF,TF,…	ACAP3,MEGF6,KCNAB2,CAMTA1,ESPN,RBP7,PIK3CD,PGD,FBXO44,AGTRAP,PLOD1,MFN2,TNFRSF1B,EFHD2,UBR4,CAPZB,ECE1,ALPL,KDM1A,SRSF10,RHCE,SH3BGRL3,RPS6KA1,ZDHHC18,THEMIS2,EPB41,SRSF4,AK2,RNF19B,PHC2,KIAA0319L,TRAPPC3,MAP7D1,MEAF6,STK40,PABPC4,SMAP2,ELOVL1,TESK2,NSUN4,FAAH,NRDC,TXNDC12,DNAI4,GADD45A,CTBS,GNG5,ARHGAP29,RNPC3,VAV3,AMPD2,DENND2D,RHOC,PHTF1,TSPAN2,NOTCH2,NBPF26,PLEKHO1,MCL1,ARNT,ZNF687,SELENBP1,T…
query_1	TRUE	1.62635e-25	6300	1979	847	0.427994	0.134444	TF:M09723_1	TF	Factor: BTEB1; motif: GGGGGCGGGGCNGSGGGNGS; match class: 1	20011	613	TF:M09723	TF,TF,TF,TF,TF,TF,TF,TF,TF,TF,TF,TF,TF,TF,TF,TF,TF,TF,TF,TF,TF,TF,TF,TF,TF,TF,TF,TF,TF,TF,TF,TF,TF,TF,TF,TF,TF,TF,TF,TF,TF,TF,TF,TF,TF,TF,TF,TF,TF,TF,TF,TF,TF,TF,TF,TF,TF,TF,TF,TF,TF,TF,TF,TF,TF,TF,TF,TF,TF,TF,TF,TF,TF,TF,TF,TF,TF,TF,TF,TF,TF,TF,TF,TF,TF,TF,TF,TF,TF,TF,TF,TF,TF,TF,TF,TF,TF,TF,TF,TF,TF,TF,TF,TF,TF,TF,TF,TF,TF,TF,TF,TF,TF,TF,TF,TF,TF,TF,TF,TF,TF,TF,TF,TF,TF,TF,TF,TF,TF,TF,TF,TF,TF,…	ACAP3,MEGF6,CAMTA1,ESPN,RBP7,PIK3CD,PGD,FBXO44,AGTRAP,TNFRSF1B,EFHD2,ARHGEF10L,CAPZB,ALPL,KDM1A,SH3BGRL3,UBXN11,RPS6KA1,ZDHHC18,THEMIS2,EPB41,SRSF4,PTP4A2,RNF19B,PHC2,KIAA0319L,TRAPPC3,MAP7D1,MEAF6,STK40,SMAP2,ELOVL1,GADD45A,CTBS,GNG5,ARHGAP29,RNPC3,VAV3,AMPD2,DENND2D,RHOC,PHTF1,TSPAN2,NOTCH2,NBPF26,PLEKHO1,MCL1,ARNT,CERS2,ZNF687,S100A11,INTS3,RAB13,C1orf43,IL6R,SHE,ADAR,ZBTB7B,SLC50A1,HDGF,ETV3,…
query_1	TRUE	1.93454e-25	996	1860	198	0.106452	0.198795	GO:0045087	GO:BP	innate immune response	21110	11960	c("GO:0006955", "GO:0098542")	TAS IEA,IMP,IEA,IDA IEA,ISS IBA IEA,IEA,IDA IBA,IEA,TAS,IEA,TAS IEA,IEA,TAS IEA,IBA IEA,IDA IBA IEA,IEA,IBA IEA,IDA,TAS,ISS IEA,TAS,ISS IBA IEA,IEA,IDA IMP IEA,IEA,IEA,ISS NAS IEA,ISS IEA,IEA,IDA,NAS,IDA IMP ISS IBA,ISS,IDA IMP IC,IDA IMP IBA IEA,IDA IEA,IDA IBA IEA,IDA,ISS IBA IEA,IEA,IMP,ISS IBA,IDA IGI ISS IBA NAS IEA,IEA,IEA,IDA IBA TAS IEA,IDA ISS IBA TAS NAS IEA,IEA,NAS IEA,IEA,ISS TAS IEA,…	PIK3CD,PLEKHM2,PADI4,ZDHHC18,FGR,RNF19B,GBP2,FCGR1A,CTSS,S100A9,S100A12,S100A8,ADAR,MNDA,IFI16,CD244,FCER1G,FCGR3A,FCGR2B,DHX9,NCF2,MAPKAPK2,CD55,CR1,CD46,DDX1,NLRC4,RTN4,ARID5A,KYNU,TANK,STAT1,CASP8,SP100,MYD88,SETD2,CAMP,SLC26A6,MAPKAPK3,RAB43,PLSCR1,TNIP2,TLR1,TMEM33,G3BP2,ALPK1,TLR2,HMGB2,NAIP,AP3B1,IRF1,STING1,TNIP1,F12,WRNIP1,TRIM38,H2BC11,H2BC12,FLOT1,HLA-F,HLA-A,TRIM40,HLA-E,HLA-C,HLA-B,C…
query_1	TRUE	2.08217e-25	5449	1860	687	0.369355	0.126078	GO:0019538	GO:BP	protein metabolic process	21110	6189	c("GO:0043170", "GO:0044238", "GO:1901564")	IDA NAS,IMP,IDA IMP IGI IC IEA,NAS,IDA IMP IBA IEA,IDA ISS IBA,IMP IBA,IEA,IEA,IDA IMP TAS IEA,IDA IBA IEA,IDA IBA IEA,IBA IEA,IMP ISS IEA,IBA,IDA IMP IBA TAS IEA,IDA IMP IBA,IDA ISS TAS IEA,IEA,IDA ISS NAS,IEA,IDA IBA IEA,IDA NAS IEA,IEA,TAS,IDA,ISS IEA,IDA IEA,IDA IBA TAS IEA,IMP TAS IEA,IMP,IDA IBA TAS IEA,IEA,IBA IEA,NAS IEA,IDA IBA,TAS,IDA IMP,IEA,IDA IMP IBA,IDA IMP IEA,IDA,IDA IMP,IDA IMP …	AURKAIP1,CAMTA1,PARK7,PIK3CD,FBXO44,PLOD1,TNFRSF1B,PRDM2,PADI2,PADI4,UBR4,ECE1,USP48,KDM1A,UBXN11,RPS6KA1,ZDHHC18,FGR,PTAFR,TAF12,PTP4A2,RNF19B,MEAF6,STK40,PABPC4,NFYC,TESK2,NRDC,ALG6,GADD45A,FCGR1A,CTSS,ARNT,MINDY1,MRPL9,S100A9,S100A12,S100A8,CRTC2,IL6R,ADAR,RUSC1,IFI16,NCSTN,ATF6,COP1,RNASEL,GLUL,DHX9,NIBAN1,PTPRC,PTPN7,KDM5B,CHI3L1,BTG2,NUAK2,MAPKAPK2,IL10,CR1,AKT3,NLRP3,ACP1,DDX1,FKBP1B,MRPL3…
query_1	TRUE	2.26859e-25	2129	1860	337	0.181183	0.15829	GO:0008219	GO:BP	cell death	21110	3218	GO:0009987	IDA IMP IGI IBA IC IEA,IMP,IMP IEA,IDA,ISS IBA IEA,IMP,IDA IMP IEA,IEA,IDA IBA IEA,NAS,IEA,IDA IBA,IDA TAS,IGI ISS IEA,TAS IEA,IDA IEA,IDA IMP IGI IBA IEA,IDA IEA,IDA IEA,TAS,IEA,IEA,IEA,IMP,IDA IMP IEA,IEA,IEA,ISS,IDA,ISS,IEA,IDA IBA IEA,IEA,IEA,IDA IEA,ISS,IDA ISS NAS IEA,IMP,IMP ISS TAS IEA,IMP,TAS,IDA ISS NAS IEA,NAS,IMP IEA,IMP,IDA,IMP,IEA,IMP,IEA,TAS IEA,IMP,IMP ISS IEA,TAS,IDA IMP IBA TAS …	PARK7,PIK3CD,MFN2,TNFRSF8,TNFRSF1B,KDM1A,RPS6KA1,SLC9A1,XKR8,MEAF6,STK40,TXNDC12,GADD45A,DDX20,NOTCH2,ADAMTSL4,MCL1,S100A9,S100A8,IL6R,ADAR,MEF2D,HDGF,MNDA,IFI16,NCSTN,MPZ,FCGR2B,ATF6,DHX9,PTPRC,PHLDA3,CHI3L1,BTG2,NUAK2,RAB29,IL10,ATF3,RHOB,HS1BP3,FOSL2,NLRC4,RTN4,CHMP3,MAP4K4,FHL2,MERTK,RALB,PROC,LIMS2,CXCR4,ACVR1,ITGAV,STAT1,CFLAR,CASP8,CXCR2,SP100,OGG1,RAF1,SLC6A6,MYD88,CSRNP1,HIGD1A,ZDHHC3,NM…
query_1	TRUE	2.56202e-25	11118	1979	1330	0.672057	0.119626	TF:M09973	TF	Factor: CPBP; motif: GNNRGGGHGGGGNNGGGRN	20011	944	TF:M00000	TF,TF,TF,TF,TF,TF,TF,TF,TF,TF,TF,TF,TF,TF,TF,TF,TF,TF,TF,TF,TF,TF,TF,TF,TF,TF,TF,TF,TF,TF,TF,TF,TF,TF,TF,TF,TF,TF,TF,TF,TF,TF,TF,TF,TF,TF,TF,TF,TF,TF,TF,TF,TF,TF,TF,TF,TF,TF,TF,TF,TF,TF,TF,TF,TF,TF,TF,TF,TF,TF,TF,TF,TF,TF,TF,TF,TF,TF,TF,TF,TF,TF,TF,TF,TF,TF,TF,TF,TF,TF,TF,TF,TF,TF,TF,TF,TF,TF,TF,TF,TF,TF,TF,TF,TF,TF,TF,TF,TF,TF,TF,TF,TF,TF,TF,TF,TF,TF,TF,TF,TF,TF,TF,TF,TF,TF,TF,TF,TF,TF,TF,TF,TF,…	C1orf159,ACAP3,NADK,MEGF6,CAMTA1,ESPN,RBP7,PIK3CD,PGD,FBXO44,AGTRAP,PLOD1,MFN2,MIIP,TNFRSF1B,EFHD2,PADI2,ARHGEF10L,CAPZB,CDA,ECE1,ALPL,USP48,ENSG00000289694,KDM1A,TMEM50A,RHCE,SH3BGRL3,UBXN11,CD52,RPS6KA1,ZDHHC18,FGR,THEMIS2,PTAFR,EPB41,SRSF4,PTP4A2,RNF19B,PHC2,KIAA0319L,TRAPPC3,MAP7D1,MEAF6,STK40,SMAP2,ELOVL1,TESK2,NSUN4,FAAH,NRDC,TXNDC12,ALG6,DNAI4,GADD45A,WLS,CTBS,GNG5,ARHGAP29,RNPC3,VAV3,ELAP…
query_1	TRUE	3.22825e-25	16708	1979	1814	0.916625	0.108571	TF:M07039	TF	Factor: ETF; motif: CCCCGCCCCYN	20011	2166	TF:M00000	TF,TF,TF,TF,TF,TF,TF,TF,TF,TF,TF,TF,TF,TF,TF,TF,TF,TF,TF,TF,TF,TF,TF,TF,TF,TF,TF,TF,TF,TF,TF,TF,TF,TF,TF,TF,TF,TF,TF,TF,TF,TF,TF,TF,TF,TF,TF,TF,TF,TF,TF,TF,TF,TF,TF,TF,TF,TF,TF,TF,TF,TF,TF,TF,TF,TF,TF,TF,TF,TF,TF,TF,TF,TF,TF,TF,TF,TF,TF,TF,TF,TF,TF,TF,TF,TF,TF,TF,TF,TF,TF,TF,TF,TF,TF,TF,TF,TF,TF,TF,TF,TF,TF,TF,TF,TF,TF,TF,TF,TF,TF,TF,TF,TF,TF,TF,TF,TF,TF,TF,TF,TF,TF,TF,TF,TF,TF,TF,TF,TF,TF,TF,TF,…	C1orf159,ACAP3,AURKAIP1,NADK,MEGF6,KCNAB2,CAMTA1,ESPN,RBP7,PIK3CD,PGD,FBXO44,AGTRAP,PLOD1,MFN2,MIIP,TNFRSF8,TNFRSF1B,PRDM2,EFHD2,PLEKHM2,PADI2,NECAP2,ARHGEF10L,PADI4,UBR4,CAPZB,CDA,ECE1,ALPL,USP48,ENSG00000289694,KDM1A,SRSF10,TMEM50A,RHCE,SH3BGRL3,UBXN11,CD52,RPS6KA1,ARID1A,SLC9A1,ZDHHC18,FGR,THEMIS2,XKR8,PTAFR,EPB41,SRSF4,PTP4A2,AK2,RNF19B,PHC2,KIAA0319L,TRAPPC3,MAP7D1,MEAF6,STK40,CSF3R,PABPC4,C…
query_1	TRUE	4.75014e-25	15746	1979	1738	0.878221	0.110377	TF:M04934_1	TF	Factor: TR4; motif: ACCCCGS; match class: 1	20011	5945	TF:M04934	TF,TF,TF,TF,TF,TF,TF,TF,TF,TF,TF,TF,TF,TF,TF,TF,TF,TF,TF,TF,TF,TF,TF,TF,TF,TF,TF,TF,TF,TF,TF,TF,TF,TF,TF,TF,TF,TF,TF,TF,TF,TF,TF,TF,TF,TF,TF,TF,TF,TF,TF,TF,TF,TF,TF,TF,TF,TF,TF,TF,TF,TF,TF,TF,TF,TF,TF,TF,TF,TF,TF,TF,TF,TF,TF,TF,TF,TF,TF,TF,TF,TF,TF,TF,TF,TF,TF,TF,TF,TF,TF,TF,TF,TF,TF,TF,TF,TF,TF,TF,TF,TF,TF,TF,TF,TF,TF,TF,TF,TF,TF,TF,TF,TF,TF,TF,TF,TF,TF,TF,TF,TF,TF,TF,TF,TF,TF,TF,TF,TF,TF,TF,TF,…	C1orf159,ACAP3,AURKAIP1,NADK,MEGF6,KCNAB2,CAMTA1,ESPN,PARK7,RBP7,PIK3CD,PGD,FBXO44,AGTRAP,PLOD1,MFN2,MIIP,TNFRSF8,TNFRSF1B,PRDM2,EFHD2,PLEKHM2,PADI2,NECAP2,ARHGEF10L,PADI4,UBR4,CAPZB,CDA,ALPL,USP48,ENSG00000289694,KDM1A,SRSF10,TMEM50A,RHCE,SH3BGRL3,UBXN11,CD52,RPS6KA1,ARID1A,SLC9A1,ZDHHC18,FGR,THEMIS2,XKR8,PTAFR,EPB41,SRSF4,AK2,RNF19B,PHC2,KIAA0319L,TRAPPC3,MAP7D1,MEAF6,STK40,CSF3R,PABPC4,CAP1,SM…
query_1	TRUE	8.21808e-25	8719	1979	1094	0.552804	0.125473	TF:M07277	TF	Factor: BTEB2; motif: RGGGNGKGGN	20011	624	TF:M00000	TF,TF,TF,TF,TF,TF,TF,TF,TF,TF,TF,TF,TF,TF,TF,TF,TF,TF,TF,TF,TF,TF,TF,TF,TF,TF,TF,TF,TF,TF,TF,TF,TF,TF,TF,TF,TF,TF,TF,TF,TF,TF,TF,TF,TF,TF,TF,TF,TF,TF,TF,TF,TF,TF,TF,TF,TF,TF,TF,TF,TF,TF,TF,TF,TF,TF,TF,TF,TF,TF,TF,TF,TF,TF,TF,TF,TF,TF,TF,TF,TF,TF,TF,TF,TF,TF,TF,TF,TF,TF,TF,TF,TF,TF,TF,TF,TF,TF,TF,TF,TF,TF,TF,TF,TF,TF,TF,TF,TF,TF,TF,TF,TF,TF,TF,TF,TF,TF,TF,TF,TF,TF,TF,TF,TF,TF,TF,TF,TF,TF,TF,TF,TF,…	ACAP3,MEGF6,CAMTA1,ESPN,RBP7,PIK3CD,PGD,FBXO44,AGTRAP,MFN2,TNFRSF1B,EFHD2,PADI2,ARHGEF10L,CAPZB,CDA,ECE1,ALPL,KDM1A,TMEM50A,RHCE,SH3BGRL3,RPS6KA1,ZDHHC18,THEMIS2,EPB41,SRSF4,PTP4A2,PHC2,KIAA0319L,TRAPPC3,MAP7D1,STK40,PABPC4,CAP1,SMAP2,ELOVL1,TESK2,FAAH,TXNDC12,ALG6,DNAI4,GADD45A,WLS,CTBS,GNG5,ARHGAP29,RNPC3,VAV3,AMPD2,DENND2D,CAPZA1,RHOC,PHTF1,TSPAN2,NOTCH2,NBPF26,PLEKHO1,MCL1,ARNT,CERS2,ZNF687,T…
query_1	TRUE	8.86699e-25	1068	1860	206	0.110753	0.192884	GO:0002684	GO:BP	positive regulation of immune system process	21110	1220	c("GO:0002376", "GO:0002682", "GO:0048518")	ISS IEA,IMP TAS,NAS,ISS TAS IEA,IBA IEA,IEA,IMP TAS,IEA,IEA,TAS,TAS,ISS IEA,IMP IBA IEA,IDA IBA IEA,IDA,IBA,IDA,IDA IMP TAS,ISS,IDA IMP ISS TAS IEA,IMP,ISS IBA IEA,IGI IEA,IDA IMP IBA IEA,IDA IMP IBA IEA,IDA IBA IEA,IEA,IEA,ISS NAS,ISS IEA,IMP,IEA,IMP,IEA,IDA IEA,IDA IMP IEA,IMP IEA,ISS IBA IEA,TAS,IMP IEA,ISS IBA NAS,IMP,IMP ISS,IMP IEA,IEA,ISS IBA,IBA,IDA IGI ISS IBA IEA,IEA,IDA IBA TAS,IDA ISS…	PARK7,PIK3CD,ARID1A,FGR,THEMIS2,PTAFR,VAV3,NOTCH2,FCGR1A,CTSS,IL6R,ZBTB7B,MNDA,IFI16,CD244,FCER1G,FCGR3A,FCGR2B,DHX9,PTPRC,RAB29,MAPKAPK2,IL10,CD55,CR1,CD46,NLRP3,DDX1,NLRC4,RTN4,VAMP8,ARID5A,CASP8,CXCR2,MYD88,CCR1,RHOA,MAPKAPK3,PRKCD,HCLS1,CD86,PIK3CB,PLSCR1,BCL6,HES1,TNIP2,BST1,TLR1,NFKB1,ALPK1,TLR2,HMGB2,NAIP,AP3B1,IRF1,STING1,TNIP1,LCP2,BTNL3,NEDD9,BTN2A1,FLOT1,HLA-F,HLA-A,HLA-E,HLA-B,C2,AIF1…
query_1	TRUE	1.07588e-24	1728	1860	288	0.154839	0.166667	GO:1902531	GO:BP	regulation of intracellular signal transduction	21110	23381	c("GO:0009966", "GO:0035556")	IMP,IDA IGI IC IEA,IGI,IDA,TAS,IMP,IMP,IDA IEA,IMP,IEA,IDA,IDA,ISS,TAS IEA,TAS,HMP,IDA,IGI IBA IEA,IDA,IDA IBA TAS,IDA,IDA,ISS,ISS IEA,IDA IBA,IMP IEA,IMP,IEA,IMP IBA,IEA,ISS IEA,IMP ISS,NAS,IMP IBA,IEA,IDA ISS IBA,IMP IBA IEA,HMP,IEA,IBA,IMP,IMP,IMP,IEP IEA,IMP IEP,IEA,IDA TAS,IMP,IEP IEA,IMP,HMP,IEA,IMP IEP NAS IEA,IEA,IMP,IMP,ISS,IMP IGI ISS IEA,IDA IBA,IMP,HMP TAS,IEP IBA,IEA,IEA,IDA IBA,IMP …	CAMTA1,PARK7,PIK3CD,MFN2,ARHGEF10L,KDM1A,RPS6KA1,SLC9A1,FGR,STK40,TXNDC12,GADD45A,WLS,ARHGAP29,VAV3,RHOC,NOTCH2,MCL1,S100A9,S100A12,S100A8,IL6R,FCGR2B,PTPRC,PHLDA3,CHI3L1,NUAK2,ATF3,GPR137B,AKT3,DDX1,RTN4,PLEK,ARHGAP25,RNF149,MAP4K4,FHL2,SLC20A1,PSD4,GPR17,TANK,ITGAV,STAT1,CFLAR,CASP8,GPBAR1,RAF1,DYNC1LI1,MYD88,CCR1,SHISA5,GPX1,RHOA,GNAI2,PRKCD,HCLS1,CD86,PIK3CB,PDCD10,MECOM,ECT2,TNFSF10,PARL,BCL…
query_1	TRUE	1.0806e-24	5977	1369	927	0.677137	0.155095	HPA:0600431	HPA	tonsil; germinal center cells[≥Low]	11006	843	HPA:0600000	Approved,Approved,Supported,Enhanced,Approved,Approved,Approved,Enhanced,Approved,Approved,Approved,Approved,Enhanced,Approved,Supported,Enhanced,Supported,Enhanced,Enhanced,Approved,Approved,Supported,Approved,Supported,Supported,Approved,Approved,Approved,Approved,Approved,Approved,Approved,Supported,Approved,Approved,Enhanced,Approved,Approved,Enhanced,Approved,Supported,Approved,Enhanced,Supp…	C1orf159,AURKAIP1,PARK7,PGD,FBXO44,TNFRSF8,PRDM2,EFHD2,PLEKHM2,NECAP2,ARHGEF10L,CAPZB,ECE1,USP48,KDM1A,RPS6KA1,ARID1A,SLC9A1,FGR,PTAFR,TAF12,SRSF4,RNF19B,PHC2,PABPC4,CAP1,SMAP2,HIVEP3,FAAH,ALG6,WLS,GNG5,GBP2,ARHGAP29,AMPD2,CD53,DENND2D,C1orf162,DDX20,CAPZA1,H2AC20,ADAMTSL4,MCL1,CTSS,ARNT,ZNF687,MRPL9,S100A11,S100A6,CRTC2,RAB13,TPM3,C1orf43,SHE,ADAR,SLC50A1,RUSC1,MEF2D,SEMA4A,HDGF,ETV3,IFI16,COPA,…
query_1	TRUE	1.53055e-24	8403	1979	1061	0.536129	0.126264	TF:M10530	TF	Factor: sp4; motif: NNNGCYCCGCCCCCY	20011	7896	TF:M00000	TF,TF,TF,TF,TF,TF,TF,TF,TF,TF,TF,TF,TF,TF,TF,TF,TF,TF,TF,TF,TF,TF,TF,TF,TF,TF,TF,TF,TF,TF,TF,TF,TF,TF,TF,TF,TF,TF,TF,TF,TF,TF,TF,TF,TF,TF,TF,TF,TF,TF,TF,TF,TF,TF,TF,TF,TF,TF,TF,TF,TF,TF,TF,TF,TF,TF,TF,TF,TF,TF,TF,TF,TF,TF,TF,TF,TF,TF,TF,TF,TF,TF,TF,TF,TF,TF,TF,TF,TF,TF,TF,TF,TF,TF,TF,TF,TF,TF,TF,TF,TF,TF,TF,TF,TF,TF,TF,TF,TF,TF,TF,TF,TF,TF,TF,TF,TF,TF,TF,TF,TF,TF,TF,TF,TF,TF,TF,TF,TF,TF,TF,TF,TF,…	ACAP3,NADK,MEGF6,CAMTA1,ESPN,RBP7,PIK3CD,PGD,FBXO44,AGTRAP,MFN2,TNFRSF1B,EFHD2,PADI2,ARHGEF10L,CAPZB,ECE1,ALPL,KDM1A,SH3BGRL3,RPS6KA1,ZDHHC18,THEMIS2,EPB41,SRSF4,RNF19B,PHC2,KIAA0319L,TRAPPC3,MAP7D1,MEAF6,STK40,PABPC4,SMAP2,ELOVL1,TESK2,NSUN4,NRDC,TXNDC12,YIPF1,ALG6,GADD45A,WLS,CTBS,GNG5,ARHGAP29,RNPC3,VAV3,AMPD2,DENND2D,RHOC,PHTF1,TSPAN2,NOTCH2,NBPF26,NBPF20,PLEKHO1,MCL1,ARNT,ZNF687,TUFT1,S100A1…
query_1	TRUE	2.13349e-24	16581	1979	1802	0.910561	0.108679	TF:M09636	TF	Factor: MAZ; motif: GGGMGGGGSSGGGGGGGGGGGG	20011	4992	TF:M00000	TF,TF,TF,TF,TF,TF,TF,TF,TF,TF,TF,TF,TF,TF,TF,TF,TF,TF,TF,TF,TF,TF,TF,TF,TF,TF,TF,TF,TF,TF,TF,TF,TF,TF,TF,TF,TF,TF,TF,TF,TF,TF,TF,TF,TF,TF,TF,TF,TF,TF,TF,TF,TF,TF,TF,TF,TF,TF,TF,TF,TF,TF,TF,TF,TF,TF,TF,TF,TF,TF,TF,TF,TF,TF,TF,TF,TF,TF,TF,TF,TF,TF,TF,TF,TF,TF,TF,TF,TF,TF,TF,TF,TF,TF,TF,TF,TF,TF,TF,TF,TF,TF,TF,TF,TF,TF,TF,TF,TF,TF,TF,TF,TF,TF,TF,TF,TF,TF,TF,TF,TF,TF,TF,TF,TF,TF,TF,TF,TF,TF,TF,TF,TF,…	C1orf159,ACAP3,AURKAIP1,NADK,MEGF6,KCNAB2,CAMTA1,ESPN,PARK7,RBP7,PIK3CD,PGD,FBXO44,AGTRAP,PLOD1,MFN2,MIIP,TNFRSF8,TNFRSF1B,PRDM2,EFHD2,PLEKHM2,PADI2,ARHGEF10L,PADI4,UBR4,CAPZB,CDA,ECE1,ALPL,USP48,ENSG00000289694,KDM1A,SRSF10,TMEM50A,RHCE,SH3BGRL3,UBXN11,CD52,RPS6KA1,ARID1A,SLC9A1,ZDHHC18,FGR,THEMIS2,XKR8,PTAFR,TAF12,EPB41,SRSF4,PTP4A2,AK2,RNF19B,PHC2,KIAA0319L,TRAPPC3,MAP7D1,MEAF6,STK40,CSF3R,PAB…
query_1	TRUE	2.55884e-24	1949	1860	313	0.16828	0.160595	GO:0033554	GO:BP	cellular response to stress	21110	8724	c("GO:0006950", "GO:0051716")	IDA IMP IGI IEA,IBA,ISS IEA,IBA IEA,IDA IBA,IDA IMP,TAS,NAS,IEA,NAS,IDA NAS,IDA,IDA IMP TAS IEA,IMP,IMP,IGI IBA IEA,IDA,ISS IEA,IDA IMP IEA,ISS IEA,IMP,IDA,IDA IMP IBA,ISS,IDA IBA TAS NAS IEA,IEA,IMP,ISS IEA,IDA IBA,IDA TAS,IDA IBA,IMP TAS IEA,ISS IEA,IDA IEA,IMP,IMP,IDA,IDA,IEA,IDA IBA IEA,IDA IMP TAS IEA,ISS,ISO IEA,IDA,IDA,IMP IEA,IEA,IMP IBA IEA,IDA,IDA IGI IBA TAS IEA,IEA,IDA IMP IEA,IEA,NAS…	PARK7,FBXO44,MFN2,TNFRSF1B,ARHGEF10L,KDM1A,RPS6KA1,ARID1A,SLC9A1,TAF12,MEAF6,TXNDC12,GADD45A,VAV3,ELAPOR1,MCL1,ARNT,CERS2,INTS3,ZBTB7B,MNDA,IFI16,HSPA6,FCGR2B,ATF6,GLUL,DHX9,NIBAN1,PHLDA3,BTG2,NUAK2,MAPKAPK2,IL10,ATF3,MTARC1,AKT3,DDX1,RHOB,FKBP1B,EPAS1,ERLEC1,RTN4,INO80B,MAP4K4,RALB,TANK,CFLAR,TRIP12,SP100,OGG1,MYD88,SETD2,SHISA5,GPX1,RHOA,PRKCD,CEP63,PIK3CB,PDCD10,MECOM,ECT2,BCL6,RELL1,TMEM33,PD…
query_1	TRUE	2.9329e-24	17883	1916	1714	0.894572	0.0958452	GO:0005622	GO:CC	intracellular anatomical structure	22122	237	GO:0110165	IDA IBA TAS NAS IEA,TAS,ISS TAS IEA,IDA IBA IEA,ISS IBA IEA,IDA IMP HDA IBA TAS IEA,IBA IEA,IBA TAS IEA,HDA IBA TAS IEA,IBA TAS IEA,IDA IEA,IBA TAS IEA,IDA ISS IBA TAS IEA,IEA,TAS IEA,IDA IBA NAS IEA,IDA IBA IEA,IDA IBA TAS IEA,ISS IBA IEA,IDA IBA TAS IEA,IDA IBA TAS IEA,IDA IBA TAS IEA,IDA IBA TAS IEA,IDA IBA TAS NAS IEA,IDA HDA TAS,ISS IEA,IDA IBA TAS IEA,IEA,IDA ISS TAS IEA,IDA IBA NAS IC IEA,…	AURKAIP1,NADK,KCNAB2,CAMTA1,ESPN,PARK7,RBP7,PIK3CD,PGD,FBXO44,AGTRAP,PLOD1,MFN2,TNFRSF8,TNFRSF1B,PRDM2,PLEKHM2,PADI2,NECAP2,ARHGEF10L,PADI4,UBR4,CAPZB,CDA,ECE1,ALPL,USP48,ENSG00000289694,KDM1A,SRSF10,TMEM50A,SH3BGRL3,UBXN11,RPS6KA1,ARID1A,SLC9A1,ZDHHC18,FGR,THEMIS2,XKR8,PTAFR,TAF12,EPB41,SRSF4,PTP4A2,AK2,RNF19B,PHC2,KIAA0319L,TRAPPC3,MAP7D1,MEAF6,STK40,CSF3R,PABPC4,CAP1,SMAP2,NFYC,HIVEP3,ELOVL1,A…
query_1	TRUE	2.99674e-24	919	1860	185	0.0994624	0.201306	GO:0034097	GO:BP	response to cytokine	21110	8849	GO:0010033	TAS IEA,IDA IEA,IEA,IBA,IDA IEP IBA,IDA,IDA IMP IBA IEA,IDA IEA,IEA,IEA,IBA IEA,IBA IEA,IEA,ISS,IMP,ISS IEA,IEA,IEP ISS,IDA IBA,IEA,IEA,IDA IBA IEA,IEA,IDA IMP IEA,IDA,IMP NAS,IDA IMP ISS IBA IEA,IMP TAS,IDA IEA,IEA,IDA IMP IC,IEA,IMP IEA,IDA NAS IEA,IEA,IDA,IEA,IDA,IMP,IDA IBA,IEP,IMP,IEA,IMP,IDA,IEA,IEA,ISS,IBA,IMP IEP IEA,IDA,IEA,IDA,IDA ISS IEA,IDA IEA,IMP,IDA,IC,IEP ISS IEA,IMP,IEA,IBA NAS I…	TNFRSF1B,PADI2,ALPL,CSF3R,GBP2,MCL1,IL6R,ADAR,HDGF,ETV3,MNDA,IFI16,ACKR1,FCER1G,DHX9,PTPRC,KDM5B,CHI3L1,MAPKAPK2,DOK1,IL1R2,IL1RN,GPR17,CXCR4,KYNU,TANK,STAT1,CASP8,CXCR2,CXCR1,SP100,IL17RC,MYD88,CCR1,CCR3,SETD2,CAMP,SLC26A6,RHOA,MAPKAPK3,ST3GAL6,HCLS1,RAB43,PLSCR1,MME,PDCD10,HES1,TNIP2,CXCL1,NFKB1,TLR2,ACSL1,NAIP,IRF1,STING1,DUSP1,H2BC11,AGPAT1,AIF1,HSPA1A,MAPK14,IFNGR1,SH2B2,IRF5,ZYX,ASAH1,PTK2B…
query_1	TRUE	3.14723e-24	8635	1979	1083	0.547246	0.12542	TF:M03807	TF	Factor: SP2; motif: GNNGGGGGCGGGGSN	20011	7880	TF:M00000	TF,TF,TF,TF,TF,TF,TF,TF,TF,TF,TF,TF,TF,TF,TF,TF,TF,TF,TF,TF,TF,TF,TF,TF,TF,TF,TF,TF,TF,TF,TF,TF,TF,TF,TF,TF,TF,TF,TF,TF,TF,TF,TF,TF,TF,TF,TF,TF,TF,TF,TF,TF,TF,TF,TF,TF,TF,TF,TF,TF,TF,TF,TF,TF,TF,TF,TF,TF,TF,TF,TF,TF,TF,TF,TF,TF,TF,TF,TF,TF,TF,TF,TF,TF,TF,TF,TF,TF,TF,TF,TF,TF,TF,TF,TF,TF,TF,TF,TF,TF,TF,TF,TF,TF,TF,TF,TF,TF,TF,TF,TF,TF,TF,TF,TF,TF,TF,TF,TF,TF,TF,TF,TF,TF,TF,TF,TF,TF,TF,TF,TF,TF,TF,…	ACAP3,NADK,MEGF6,CAMTA1,ESPN,RBP7,PIK3CD,PGD,FBXO44,AGTRAP,MFN2,TNFRSF1B,EFHD2,PADI2,ARHGEF10L,CAPZB,CDA,ECE1,ALPL,KDM1A,TMEM50A,RHCE,SH3BGRL3,UBXN11,RPS6KA1,ZDHHC18,THEMIS2,EPB41,PTP4A2,RNF19B,PHC2,TRAPPC3,MAP7D1,STK40,PABPC4,SMAP2,ELOVL1,TESK2,FAAH,NRDC,GADD45A,CTBS,GNG5,ARHGAP29,RNPC3,VAV3,AMPD2,DENND2D,RHOC,PHTF1,TSPAN2,NOTCH2,NBPF26,PLEKHO1,MCL1,ARNT,CERS2,ZNF687,TUFT1,S100A11,S100A9,INTS3,C…
query_1	TRUE	3.73885e-24	739	1860	160	0.0860215	0.216509	GO:0001817	GO:BP	regulation of cytokine production	21110	488	c("GO:0001816", "GO:0010468", "GO:0051239")	IDA,TAS,IDA,ISS IBA IEA,ISS IEA,IEA,IDA,IDA NAS,ISS IEA,IBA,IDA IBA TAS,IBA,IDA,ISS,IDA,ISS TAS,IMP ISS,IDA ISS IEA,ISS IEA,IDA ISS IEA,IDA TAS NAS IEA,IDA,IDA,IDA,IEA,IEA,IGI NAS,ISS,IMP,IEA,IEA,IEA,IDA,IDA,IMP ISS,IEA,IDA IMP ISS IEA,IDA,NAS,IC,IBA IEA,IGI ISS IEA,IDA,IEA,IDA IGI ISS IEA,IEA,NAS,IMP ISS IEA,IDA IMP IBA IEA,IBA,IMP IBA,IEA,IBA,IMP,IDA,IDA,IDA,IMP,ISS IEA,IMP,IDA,IMP,IDA IMP,ISS …	PARK7,PIK3CD,TNFRSF8,TNFRSF1B,FGR,PTAFR,ARNT,IL6R,ZBTB7B,MNDA,IFI16,ACKR1,CD244,FCER1G,FCGR3A,FCGR2B,DHX9,PTPRC,CHI3L1,MAPKAPK2,IL10,CD55,CR1,CD46,NLRP3,DDX1,NLRC4,RTN4,RAB1A,ARID5A,IL1R2,MERTK,ITGAV,STAT1,CASP8,IL17RC,MYD88,SETD2,CD86,IGF2BP2,BCL6,TLR1,HPSE,NFKB1,TLR2,HMGB2,NAIP,IRF1,STING1,BTNL3,SERPINB1,TRIM38,BTN2A1,FLOT1,HLA-F,HLA-A,HLA-E,HLA-B,LTB,AGPAT1,AIF1,HSPA1A,MAPK14,AKIRIN2,IFNGR1,EZ…
query_1	TRUE	3.92565e-24	1157	1860	216	0.116129	0.18669	GO:0001775	GO:BP	cell activation	21110	454	c("GO:0009987", "GO:0032501")	TAS NAS,ISS IBA IEA,IMP,NAS,ISS IEA,ISS IEA,IEA,IMP TAS,ISS IEA,TAS,IEA,ISS IEA,IEA,IMP,IEA,IBA,IDA IBA,IBA,ISS IEA,IDA IMP,ISS TAS,IMP ISS TAS IEA,IMP,IDA IGI NAS IEA,IDA,IDA,IDA,ISS,IEA,IEA,HMP ISS IEA,IMP IBA,ISS IEA,IMP,IEA,TAS,IDA,IMP IEA,IEA,IDA,IEA,IDA ISS IEA,ISS IBA NAS,IDA NAS,TAS IEA,ISS NAS,IMP IEA,IEA,ISS,IBA,NAS IEA,IDA IMP TAS,IEA,IMP,IEA,IEA,IEA,ISS IEA,ISS IEA,IEA,ISS IEA,IDA,IDA…	PIK3CD,TNFRSF1B,RPS6KA1,ARID1A,FGR,THEMIS2,PTAFR,VAV3,NOTCH2,S100A12,IL6R,ZBTB7B,SEMA4A,MNDA,NCSTN,CD48,CD244,FCER1G,PBX1,FCGR3A,FCGR2B,PTPRC,RAB29,IL10,CD55,CR1,CD46,GPR137B,NLRP3,FKBP1B,PLEK,DYSF,LOXL3,VAMP8,MERTK,CASP8,CXCR2,TOP2B,MYD88,CAMP,RHOA,PRKCD,CD86,GP9,PIK3CB,PLSCR1,BCL6,HES1,TNIP2,BST1,TLR1,PDGFRA,PDE5A,TMEM131L,TLR2,DROSHA,AP3B1,IRF1,DOCK2,LCP2,NEDD9,HLA-F,HLA-A,HLA-E,LST1,AIF1,BAG6…
query_1	TRUE	5.05178e-24	13508	1979	1544	0.780192	0.114303	TF:M02089	TF	Factor: E2F-3; motif: GGCGGGN	20011	1496	TF:M00000	TF,TF,TF,TF,TF,TF,TF,TF,TF,TF,TF,TF,TF,TF,TF,TF,TF,TF,TF,TF,TF,TF,TF,TF,TF,TF,TF,TF,TF,TF,TF,TF,TF,TF,TF,TF,TF,TF,TF,TF,TF,TF,TF,TF,TF,TF,TF,TF,TF,TF,TF,TF,TF,TF,TF,TF,TF,TF,TF,TF,TF,TF,TF,TF,TF,TF,TF,TF,TF,TF,TF,TF,TF,TF,TF,TF,TF,TF,TF,TF,TF,TF,TF,TF,TF,TF,TF,TF,TF,TF,TF,TF,TF,TF,TF,TF,TF,TF,TF,TF,TF,TF,TF,TF,TF,TF,TF,TF,TF,TF,TF,TF,TF,TF,TF,TF,TF,TF,TF,TF,TF,TF,TF,TF,TF,TF,TF,TF,TF,TF,TF,TF,TF,…	C1orf159,ACAP3,AURKAIP1,NADK,MEGF6,CAMTA1,ESPN,PARK7,RBP7,PIK3CD,PGD,FBXO44,AGTRAP,PLOD1,MFN2,MIIP,TNFRSF1B,EFHD2,PLEKHM2,PADI2,NECAP2,ARHGEF10L,UBR4,CAPZB,CDA,ECE1,ALPL,USP48,ENSG00000289694,KDM1A,SRSF10,TMEM50A,RHCE,SH3BGRL3,UBXN11,CD52,RPS6KA1,SLC9A1,ZDHHC18,THEMIS2,XKR8,PTAFR,TAF12,EPB41,SRSF4,PTP4A2,RNF19B,PHC2,TRAPPC3,MAP7D1,MEAF6,STK40,PABPC4,CAP1,SMAP2,HIVEP3,ELOVL1,ATP6V0B,TESK2,FAAH,NRD…
query_1	TRUE	5.35525e-24	4493	1979	643	0.324912	0.143112	TF:M12666_1	TF	Factor: SP1; motif: GGCCCCGCCCCCN; match class: 1	20011	7845	TF:M12666	TF,TF,TF,TF,TF,TF,TF,TF,TF,TF,TF,TF,TF,TF,TF,TF,TF,TF,TF,TF,TF,TF,TF,TF,TF,TF,TF,TF,TF,TF,TF,TF,TF,TF,TF,TF,TF,TF,TF,TF,TF,TF,TF,TF,TF,TF,TF,TF,TF,TF,TF,TF,TF,TF,TF,TF,TF,TF,TF,TF,TF,TF,TF,TF,TF,TF,TF,TF,TF,TF,TF,TF,TF,TF,TF,TF,TF,TF,TF,TF,TF,TF,TF,TF,TF,TF,TF,TF,TF,TF,TF,TF,TF,TF,TF,TF,TF,TF,TF,TF,TF,TF,TF,TF,TF,TF,TF,TF,TF,TF,TF,TF,TF,TF,TF,TF,TF,TF,TF,TF,TF,TF,TF,TF,TF,TF,TF,TF,TF,TF,TF,TF,TF,…	ACAP3,NADK,MEGF6,CAMTA1,ESPN,PIK3CD,PGD,FBXO44,AGTRAP,MFN2,MIIP,TNFRSF1B,EFHD2,PADI2,ARHGEF10L,CAPZB,ALPL,KDM1A,RPS6KA1,THEMIS2,EPB41,PTP4A2,RNF19B,PHC2,TRAPPC3,STK40,CAP1,SMAP2,TESK2,GADD45A,CTBS,ARHGAP29,RNPC3,DENND2D,RHOC,TSPAN2,CERS2,ZNF687,TUFT1,IL6R,SHE,SLC50A1,CFAP45,KIAA0040,QSOX1,DHX9,KDM5B,MAPKAPK2,PFKFB2,CD46,CCSAP,ACP1,KIDINS220,MBOAT2,CYRIA,FKBP1B,FOSL2,YPEL5,TTC7A,DOK1,LOXL3,TMSB10,…
query_1	TRUE	5.54536e-24	3021	1860	432	0.232258	0.142999	GO:0051239	GO:BP	regulation of multicellular organismal process	21110	14358	c("GO:0032501", "GO:0050789")	IDA,IGI ISS TAS,ISS IEA,IDA,ISS IBA IEA,IC,ISS IEA,IMP ISS,IMP,NAS,IMP IEA,ISS IEA,ISS IEA,IEA,ISS,NAS,IEA,IEA,ISS,IMP IEA,IMP,IMP IEA,IDA IC,ISS IEA,IDA NAS,ISS IEA,ISS IBA IEA,ISS,IMP IBA,IDA IBA TAS,IBA,IDA,IC,ISS IBA,IEA,IDA,ISS TAS,IDA IEA,IMP ISS,IDA IMP ISS TAS IEA,IEA,IMP ISS IEA,IEA,IDA ISS IEA,IDA IGI TAS NAS IEA,IDA,IDA,IBA,IDA,ISS,ISS IBA,IDA IMP IEA,IEA,ISS IEA,IEA,IMP ISS IEA,ISS IB…	PARK7,PIK3CD,MFN2,TNFRSF8,TNFRSF1B,ECE1,ALPL,KDM1A,RPS6KA1,ARID1A,SLC9A1,FGR,THEMIS2,PTAFR,EPB41,MEAF6,CSF3R,FAAH,NRDC,GADD45A,VAV3,NOTCH2,ARNT,CERS2,IL6R,ZBTB7B,SEMA4A,SLC25A44,MNDA,IFI16,ACKR1,CD244,USF1,FCER1G,PBX1,FCGR3A,FCGR2B,GLUL,DHX9,PTPRC,KDM5B,CHI3L1,BTG2,MAPKAPK2,IL10,CD55,CR1,PLXNA2,CD46,CCSAP,GPR137B,AKT3,NLRP3,MBOAT2,DDX1,RHOB,FKBP1B,NLRC4,EPAS1,RTN4,RAB1A,PLEK,INO80B,LOXL3,VAMP8,AR…
query_1	TRUE	7.38959e-24	15705	1916	1554	0.811065	0.0989494	GO:0043227	GO:CC	membrane-bounded organelle	22122	1884	GO:0043226	IDA IBA TAS NAS IEA,TAS,IDA IBA IEA,IDA IMP HDA IBA TAS IEA,IBA,HDA,IDA IEA,HDA IBA TAS IEA,IDA ISS IBA TAS IEA,HDA,TAS IEA,IDA IBA NAS IEA,IDA IBA IEA,HDA IBA TAS,ISS IBA IEA,IDA IBA TAS IEA,IDA IBA TAS IEA,HDA IEA,TAS,IDA HDA ISS TAS,HDA ISS IEA,IDA IBA TAS IEA,IEA,IDA TAS IEA,IDA IBA IC IEA,IDA,IDA HDA IEA,IBA,IDA IBA TAS IEA,IDA ISS IBA TAS NAS IEA,IDA HDA ISS IEA,IDA IBA IEA,HDA TAS IEA,IBA …	AURKAIP1,KCNAB2,CAMTA1,PARK7,RBP7,PGD,AGTRAP,PLOD1,MFN2,TNFRSF8,TNFRSF1B,PRDM2,PLEKHM2,PADI2,NECAP2,PADI4,UBR4,CAPZB,CDA,ECE1,ALPL,USP48,ENSG00000289694,KDM1A,SRSF10,TMEM50A,SH3BGRL3,CD52,RPS6KA1,ARID1A,SLC9A1,ZDHHC18,FGR,THEMIS2,PTAFR,TAF12,EPB41,SRSF4,PTP4A2,AK2,RNF19B,PHC2,KIAA0319L,TRAPPC3,MEAF6,STK40,CSF3R,PABPC4,CAP1,SMAP2,NFYC,HIVEP3,ELOVL1,ATP6V0B,TESK2,NSUN4,FAAH,NRDC,TXNDC12,YIPF1,ALG6,…
query_1	TRUE	9.55625e-24	745	1860	160	0.0860215	0.214765	GO:0001816	GO:BP	cytokine production	21110	487	c("GO:0010467", "GO:0032501")	IDA,TAS,IDA,ISS IBA IEA,ISS IEA,IEA,IDA,IDA NAS,ISS IEA,IBA,IDA IBA TAS,IBA,IDA,ISS,IDA,ISS TAS,IMP ISS,IDA ISS IEA,ISS IEA,IDA ISS IEA,IDA TAS NAS IEA,IDA,IDA,IDA,IEA,IEA,IGI NAS,ISS,IMP,IEA,IEA,IEA,IDA IEA,IDA,IMP ISS,IEA,IDA IMP ISS IEA,IDA,NAS,IC,IBA IEA,IGI ISS IEA,IDA,IEA,IDA IGI ISS IEA,IEA,NAS,IMP ISS IEA,IDA IMP IBA IEA,IBA,IMP IBA,IEA,IBA,IMP,IDA,IDA,IDA,IMP,ISS IEA,IMP,IDA,IMP,IDA IMP,…	PARK7,PIK3CD,TNFRSF8,TNFRSF1B,FGR,PTAFR,ARNT,IL6R,ZBTB7B,MNDA,IFI16,ACKR1,CD244,FCER1G,FCGR3A,FCGR2B,DHX9,PTPRC,CHI3L1,MAPKAPK2,IL10,CD55,CR1,CD46,NLRP3,DDX1,NLRC4,RTN4,RAB1A,ARID5A,IL1R2,MERTK,ITGAV,STAT1,CASP8,IL17RC,MYD88,SETD2,CD86,IGF2BP2,BCL6,TLR1,HPSE,NFKB1,TLR2,HMGB2,NAIP,IRF1,STING1,BTNL3,SERPINB1,TRIM38,BTN2A1,FLOT1,HLA-F,HLA-A,HLA-E,HLA-B,LTB,AGPAT1,AIF1,HSPA1A,MAPK14,AKIRIN2,IFNGR1,EZ…
query_1	TRUE	1.11599e-23	6534	1979	864	0.436584	0.132231	TF:M07395_1	TF	Factor: Sp1; motif: NGGGGCGGGGN; match class: 1	20011	7849	TF:M07395	TF,TF,TF,TF,TF,TF,TF,TF,TF,TF,TF,TF,TF,TF,TF,TF,TF,TF,TF,TF,TF,TF,TF,TF,TF,TF,TF,TF,TF,TF,TF,TF,TF,TF,TF,TF,TF,TF,TF,TF,TF,TF,TF,TF,TF,TF,TF,TF,TF,TF,TF,TF,TF,TF,TF,TF,TF,TF,TF,TF,TF,TF,TF,TF,TF,TF,TF,TF,TF,TF,TF,TF,TF,TF,TF,TF,TF,TF,TF,TF,TF,TF,TF,TF,TF,TF,TF,TF,TF,TF,TF,TF,TF,TF,TF,TF,TF,TF,TF,TF,TF,TF,TF,TF,TF,TF,TF,TF,TF,TF,TF,TF,TF,TF,TF,TF,TF,TF,TF,TF,TF,TF,TF,TF,TF,TF,TF,TF,TF,TF,TF,TF,TF,…	ACAP3,NADK,MEGF6,CAMTA1,ESPN,PIK3CD,PGD,FBXO44,AGTRAP,PLOD1,MFN2,MIIP,TNFRSF1B,EFHD2,PLEKHM2,PADI2,ARHGEF10L,CAPZB,ECE1,ALPL,ENSG00000289694,TMEM50A,RPS6KA1,ZDHHC18,THEMIS2,XKR8,EPB41,SRSF4,PTP4A2,PHC2,TRAPPC3,MAP7D1,STK40,SMAP2,ELOVL1,TESK2,GADD45A,CTBS,GNG5,ARHGAP29,RNPC3,DENND2D,RHOC,TSPAN2,PLEKHO1,ARNT,CERS2,ZNF687,TUFT1,INTS3,CRTC2,C1orf43,IL6R,SHE,SLC50A1,HDGF,ETV3,CFAP45,KIAA0040,QSOX1,DHX…
query_1	TRUE	1.29804e-23	12637	1979	1464	0.739768	0.11585	TF:M12351	TF	Factor: TIEG1; motif: NCCCNSNCCCCGCCCCC	20011	8782	TF:M00000	TF,TF,TF,TF,TF,TF,TF,TF,TF,TF,TF,TF,TF,TF,TF,TF,TF,TF,TF,TF,TF,TF,TF,TF,TF,TF,TF,TF,TF,TF,TF,TF,TF,TF,TF,TF,TF,TF,TF,TF,TF,TF,TF,TF,TF,TF,TF,TF,TF,TF,TF,TF,TF,TF,TF,TF,TF,TF,TF,TF,TF,TF,TF,TF,TF,TF,TF,TF,TF,TF,TF,TF,TF,TF,TF,TF,TF,TF,TF,TF,TF,TF,TF,TF,TF,TF,TF,TF,TF,TF,TF,TF,TF,TF,TF,TF,TF,TF,TF,TF,TF,TF,TF,TF,TF,TF,TF,TF,TF,TF,TF,TF,TF,TF,TF,TF,TF,TF,TF,TF,TF,TF,TF,TF,TF,TF,TF,TF,TF,TF,TF,TF,TF,…	ACAP3,NADK,MEGF6,KCNAB2,CAMTA1,ESPN,RBP7,PIK3CD,PGD,FBXO44,AGTRAP,PLOD1,MFN2,MIIP,TNFRSF1B,EFHD2,PLEKHM2,NECAP2,ARHGEF10L,UBR4,CAPZB,CDA,ECE1,ALPL,ENSG00000289694,KDM1A,SRSF10,TMEM50A,RHCE,SH3BGRL3,UBXN11,CD52,RPS6KA1,SLC9A1,ZDHHC18,THEMIS2,EPB41,SRSF4,AK2,RNF19B,PHC2,KIAA0319L,TRAPPC3,MAP7D1,MEAF6,STK40,PABPC4,SMAP2,ELOVL1,ATP6V0B,TESK2,NSUN4,FAAH,NRDC,TXNDC12,ALG6,DNAI4,GADD45A,WLS,CTBS,GNG5,AR…
query_1	TRUE	1.89602e-23	3131	1860	442	0.237634	0.141169	GO:0051173	GO:BP	positive regulation of nitrogen compound metabolic process	21110	14318	c("GO:0006807", "GO:0009893", "GO:0051171")	IDA,IMP IEA,IDA IMP IGI IC IEA,IMP IBA IEA,IDA,IDA IMP IBA IEA,IMP IBA,IDA IBA NAS,IDA,IEA,IDA NAS,IBA,IDA NAS,IDA IEA,IDA,IDA,IMP,IDA IEA,IDA,TAS,IDA,IBA IEA,IDA IMP IBA,IEA,IDA IBA IEA,IEA,IDA IMP,IMP IGI IEA,IMP ISS IEA,ISS IEA,IDA IEA,IEA,IMP,IDA,IDA IMP IBA,ISS IEA,ISS IBA NAS IEA,ISS IEA,IDA,IDA IMP IEA,IDA,IDA ISS NAS IEA,IEA,IDA IEA,IDA IMP IGI,IDA IEA,IGI,IMP ISO,IEA,IMP,IMP,IDA IMP ISS …	AURKAIP1,CAMTA1,PARK7,TNFRSF1B,PRDM2,KDM1A,RPS6KA1,ARID1A,SLC9A1,PTAFR,TAF12,RNF19B,MEAF6,NFYC,HIVEP3,NRDC,FCGR1A,ARNT,S100A9,S100A12,S100A8,CRTC2,IL6R,ZBTB7B,MEF2D,HDGF,IFI16,NCSTN,USF1,PBX1,ATF6,TBX19,COP1,RNASEL,DHX9,NIBAN1,PTPRC,CHI3L1,BTG2,IL10,CR1,ATF3,NLRP3,FOSL2,NLRC4,EPAS1,RAB1A,INO80B,ARID5A,RALB,ZEB2,ACVR1,TANK,STAT1,CFLAR,CASP8,SP100,PPP1R7,CAMK1,RAF1,TOP2B,MYD88,CSRNP1,ZNF445,CAMP,RH…
query_1	TRUE	2.39768e-23	8724	1979	1088	0.549773	0.124713	TF:M10071	TF	Factor: Sp1; motif: NGGGGGCGGGGCCNGGGGGGGG	20011	7836	TF:M00000	TF,TF,TF,TF,TF,TF,TF,TF,TF,TF,TF,TF,TF,TF,TF,TF,TF,TF,TF,TF,TF,TF,TF,TF,TF,TF,TF,TF,TF,TF,TF,TF,TF,TF,TF,TF,TF,TF,TF,TF,TF,TF,TF,TF,TF,TF,TF,TF,TF,TF,TF,TF,TF,TF,TF,TF,TF,TF,TF,TF,TF,TF,TF,TF,TF,TF,TF,TF,TF,TF,TF,TF,TF,TF,TF,TF,TF,TF,TF,TF,TF,TF,TF,TF,TF,TF,TF,TF,TF,TF,TF,TF,TF,TF,TF,TF,TF,TF,TF,TF,TF,TF,TF,TF,TF,TF,TF,TF,TF,TF,TF,TF,TF,TF,TF,TF,TF,TF,TF,TF,TF,TF,TF,TF,TF,TF,TF,TF,TF,TF,TF,TF,TF,…	ACAP3,NADK,MEGF6,CAMTA1,ESPN,RBP7,PIK3CD,PGD,FBXO44,AGTRAP,PLOD1,MFN2,MIIP,TNFRSF1B,EFHD2,PLEKHM2,ARHGEF10L,CAPZB,CDA,ECE1,ALPL,KDM1A,TMEM50A,SH3BGRL3,UBXN11,RPS6KA1,ZDHHC18,THEMIS2,EPB41,PTP4A2,RNF19B,PHC2,TRAPPC3,MEAF6,STK40,SMAP2,ELOVL1,TESK2,NRDC,GADD45A,CTBS,GNG5,ARHGAP29,RNPC3,VAV3,AMPD2,DENND2D,RHOC,TSPAN2,NOTCH2,NBPF26,PLEKHO1,MCL1,ARNT,CERS2,ZNF687,TUFT1,S100A11,S100A9,CRTC2,C1orf43,IL6R…
query_1	TRUE	2.47003e-23	912	1860	182	0.0978495	0.199561	GO:0050776	GO:BP	regulation of immune response	21110	13996	c("GO:0002682", "GO:0006955", "GO:0048583")	ISS IEA,TAS,ISS IBA IEA,IDA,ISS TAS IEA,IBA IEA,IEA,IMP TAS,IBA IEA,TAS,IEA,IEA,IMP IBA IEA,IDA IBA IEA,IEA,IMP IBA IEA,IBA,IBA,IDA IBA,IDA IMP ISS IBA TAS,ISS,IDA ISS TAS IEA,IMP,ISS IBA IEA,IGI NAS IEA,IDA IMP IBA IEA,IDA IMP IBA IEA,IDA IBA IEA,IEA,ISS NAS,ISS IEA,ISS IEA,IMP,IEA,IEA,ISS,IDA IEA,IEA,ISS IBA IEA,TAS,NAS,IMP ISS,NAS IEA,ISS IBA,IDA IGI ISS IBA IEA,IEA,IDA IBA TAS,IDA ISS IBA IEA…	PARK7,PIK3CD,TNFRSF1B,ZDHHC18,FGR,THEMIS2,PTAFR,VAV3,FCGR1A,CTSS,ADAR,ZBTB7B,MNDA,IFI16,CD48,FCER1G,FCGR3B,FCGR2A,FCGR3A,FCGR2B,DHX9,PTPRC,RAB29,MAPKAPK2,IL10,CD55,CR1,CD46,NLRP3,NLRC4,RTN4,LOXL3,VAMP8,ARID5A,GPR17,CASP8,MYD88,GPX1,MAPKAPK3,PRKCD,CD86,PLSCR1,BCL6,TNIP2,TLR1,NFKB1,ALPK1,TLR2,HMGB2,NAIP,AP3B1,IRF1,STING1,TNIP1,LCP2,BTNL3,BTN2A1,FLOT1,HLA-F,HLA-A,HLA-E,HLA-B,C2,BAG6,HSPA1A,TAPBP,MAP…
query_1	TRUE	2.59246e-23	4058	1979	591	0.298636	0.145638	TF:M01588_1	TF	Factor: GKLF; motif: GCCMCRCCCNNN; match class: 1	20011	3163	TF:M01588	TF,TF,TF,TF,TF,TF,TF,TF,TF,TF,TF,TF,TF,TF,TF,TF,TF,TF,TF,TF,TF,TF,TF,TF,TF,TF,TF,TF,TF,TF,TF,TF,TF,TF,TF,TF,TF,TF,TF,TF,TF,TF,TF,TF,TF,TF,TF,TF,TF,TF,TF,TF,TF,TF,TF,TF,TF,TF,TF,TF,TF,TF,TF,TF,TF,TF,TF,TF,TF,TF,TF,TF,TF,TF,TF,TF,TF,TF,TF,TF,TF,TF,TF,TF,TF,TF,TF,TF,TF,TF,TF,TF,TF,TF,TF,TF,TF,TF,TF,TF,TF,TF,TF,TF,TF,TF,TF,TF,TF,TF,TF,TF,TF,TF,TF,TF,TF,TF,TF,TF,TF,TF,TF,TF,TF,TF,TF,TF,TF,TF,TF,TF,TF,…	ACAP3,NADK,MEGF6,KCNAB2,CAMTA1,ESPN,RBP7,PIK3CD,PGD,FBXO44,AGTRAP,MIIP,TNFRSF1B,EFHD2,CAPZB,CDA,ECE1,ALPL,TMEM50A,RPS6KA1,THEMIS2,RNF19B,PHC2,TRAPPC3,STK40,CSF3R,CAP1,TESK2,CTBS,ARHGAP29,RNPC3,DENND2D,RHOC,TSPAN2,TUFT1,S100A8,IL6R,SHE,SLC50A1,RUSC1,CFAP45,TOMM40L,KIAA0040,DHX9,ARL8A,KDM5B,MAPKAPK2,PFKFB2,CD46,ARF1,CCSAP,ACP1,KIDINS220,CYRIA,RHOB,FKBP1B,FOSL2,YPEL5,TTC7A,NAGK,TMSB10,CHMP3,SLC20A1,…
query_1	TRUE	4.09816e-23	7895	1979	1003	0.506822	0.127042	TF:M03567	TF	Factor: Sp2; motif: NYSGCCCCGCCCCCY	20011	7878	TF:M00000	TF,TF,TF,TF,TF,TF,TF,TF,TF,TF,TF,TF,TF,TF,TF,TF,TF,TF,TF,TF,TF,TF,TF,TF,TF,TF,TF,TF,TF,TF,TF,TF,TF,TF,TF,TF,TF,TF,TF,TF,TF,TF,TF,TF,TF,TF,TF,TF,TF,TF,TF,TF,TF,TF,TF,TF,TF,TF,TF,TF,TF,TF,TF,TF,TF,TF,TF,TF,TF,TF,TF,TF,TF,TF,TF,TF,TF,TF,TF,TF,TF,TF,TF,TF,TF,TF,TF,TF,TF,TF,TF,TF,TF,TF,TF,TF,TF,TF,TF,TF,TF,TF,TF,TF,TF,TF,TF,TF,TF,TF,TF,TF,TF,TF,TF,TF,TF,TF,TF,TF,TF,TF,TF,TF,TF,TF,TF,TF,TF,TF,TF,TF,TF,…	ACAP3,NADK,MEGF6,CAMTA1,ESPN,RBP7,PIK3CD,PGD,FBXO44,AGTRAP,MFN2,TNFRSF1B,EFHD2,PADI2,ARHGEF10L,CAPZB,CDA,ECE1,ALPL,KDM1A,TMEM50A,SH3BGRL3,RPS6KA1,ZDHHC18,THEMIS2,EPB41,PTP4A2,PHC2,TRAPPC3,MAP7D1,STK40,PABPC4,SMAP2,ELOVL1,NRDC,GADD45A,CTBS,GNG5,ARHGAP29,RNPC3,VAV3,AMPD2,DENND2D,RHOC,TSPAN2,NOTCH2,NBPF26,PLEKHO1,MCL1,ARNT,CERS2,ZNF687,TUFT1,S100A11,S100A9,INTS3,CRTC2,SLC39A1,IL6R,SHE,ZBTB7B,SLC50A1…
query_1	TRUE	4.15657e-23	1037	1860	198	0.106452	0.190935	GO:0032101	GO:BP	regulation of response to external stimulus	21110	7777	c("GO:0009605", "GO:0048583")	ISS IEA,ISS IBA IEA,IDA,IDA,ISS TAS IEA,IEA,TAS,ISS IEA,IDA,TAS,IDA IEA,TAS,IEA,IBA,IBA IEA,IDA IBA IEA,IC,ISS TAS,ISS,TAS,ISS IBA IEA,IDA NAS IEA,IDA,IDA,IEA,IEA,ISS NAS,ISS IEA,IMP,IMP IBA TAS,IEA,IMP IEA,IMP IGI,ISS,IEA,IDA ISS IEA,IDA IEA,IEA,ISS IBA IEA,ISS IC IEA,IMP,IBA IEA,ISS IBA,IDA,IDA IGI ISS IBA IEA,IDA IMP,IDA,IEA,IDA IBA TAS,IDA IGI ISS IBA IC IEA,IEA,IEA,NAS,IEA,ISS TAS IEA,IDA IM…	PARK7,TNFRSF1B,PADI2,ZDHHC18,FGR,FCGR1A,CTSS,CERS2,S100A9,S100A12,S100A8,IL6R,ADAR,SEMA4A,MNDA,IFI16,USF1,FCGR2B,DHX9,PTPRC,MAPKAPK2,IL10,CD55,CR1,NLRP3,FKBP1B,NLRC4,RTN4,VAMP8,PROC,GPR17,CXCR4,STAT1,CASP8,CXCR2,MYD88,CCR1,GPX1,MAPKAPK3,PRKCD,PLSCR1,BCL6,TNIP2,BST1,TLR1,PDGFRA,HPSE,NFKB1,ALPK1,TLR2,HMGB2,DROSHA,NAIP,AP3B1,IRF1,STING1,TNIP1,DUSP1,F12,NEDD9,TRIM38,FLOT1,HLA-F,HLA-A,HLA-E,HLA-B,AIF1…
query_1	TRUE	6.47275e-23	1040	1916	194	0.101253	0.186538	GO:0005768	GO:CC	endosome	22122	336	c("GO:0012505", "GO:0031410")	IDA IBA,IDA TAS,IEA,NAS,TAS IEA,IEA,IDA TAS IEA,IDA IBA IEA,TAS,IDA TAS,IDA IBA IEA,ISS IEA,IEA,TAS IEA,IEA,IDA,ISS IEA,IDA TAS IEA,IDA IBA IEA,IDA IEA,IEA,IDA,IDA TAS IEA,IDA IBA TAS IEA,IDA IEA,IEA,IEA,TAS,IDA IEA,IMP,IDA,IDA IMP ISS IBA TAS IEA,IDA,TAS,IDA IBA IEA,IDA IBA TAS,TAS,IEA,NAS,NAS,IDA,IDA,IBA,IEA,IDA IEA,IDA IEA,IDA TAS IEA,TAS IEA,TAS IEA,TAS IEA,TAS IEA,IEA,IDA IBA IEA,IDA IEA,IDA…	PLEKHM2,ECE1,PTP4A2,TRAPPC3,ATP6V0B,YIPF1,WLS,ELAPOR1,FCGR1A,CTSS,RAB13,RUSC1,ACKR1,NCSTN,ARL8A,RAB29,KIDINS220,RHOB,RAB10,SPAST,RAB1A,DYSF,VAMP8,CHMP3,CXCR4,CYTIP,ARPC2,MYD88,TRAK1,RHOA,PRKCD,RAB7A,MME,AP2M1,LRPAP1,TBC1D14,ANTXR2,UBE2D3,AP3B1,AP3S1,STING1,ANXA6,RAB24,SERPINB1,KIF13A,FLOT1,HLA-F,HLA-A,HLA-E,HLA-C,HLA-B,MYO6,SNX14,FYN,RAB32,EZR,IGF2R,PRKAR1B,MICALL2,ZNRF2,DBNL,STEAP4,LAMTOR4,TRAPP…
query_1	TRUE	8.4693e-23	1012	1860	194	0.104301	0.1917	GO:0045321	GO:BP	leukocyte activation	21110	12051	c("GO:0001775", "GO:0002376")	TAS NAS,ISS IBA IEA,NAS,ISS IEA,ISS IEA,IEA,IMP,ISS IEA,TAS,IEA,ISS IEA,IEA,IMP,IEA,IBA,IDA IBA,IBA,ISS IEA,IDA IMP,ISS TAS,IMP ISS TAS IEA,IMP,IDA IGI NAS IEA,IDA,IDA,IDA,ISS,IEA,IEA,IMP IBA,ISS IEA,IMP,IEA,TAS,IDA,IMP IEA,IEA,IDA,IEA,IDA IEA,ISS IBA NAS,ISS,IMP IEA,IEA,ISS,IBA,NAS IEA,IEA,IMP,IEA,IEA,IEA,ISS IEA,ISS IEA,IEA,ISS IEA,IDA,IDA,IDA,IDA,IDA NAS,IDA,IMP IEA,IEA,IEA,IEA,IEA,TAS IEA,ISS…	PIK3CD,TNFRSF1B,ARID1A,FGR,THEMIS2,PTAFR,VAV3,NOTCH2,S100A12,IL6R,ZBTB7B,SEMA4A,MNDA,NCSTN,CD48,CD244,FCER1G,PBX1,FCGR3A,FCGR2B,PTPRC,RAB29,IL10,CD55,CR1,CD46,GPR137B,NLRP3,FKBP1B,DYSF,LOXL3,VAMP8,MERTK,CASP8,CXCR2,TOP2B,MYD88,CAMP,RHOA,PRKCD,CD86,PLSCR1,BCL6,HES1,TNIP2,BST1,TLR1,PDE5A,TMEM131L,TLR2,DROSHA,AP3B1,IRF1,DOCK2,LCP2,NEDD9,HLA-F,HLA-A,HLA-E,LST1,AIF1,BAG6,SLC39A7,CDKN1A,CCND3,RUNX2,AKI…
query_1	TRUE	8.51684e-23	14291	1979	1608	0.812532	0.112518	TF:M09894_1	TF	Factor: E2F-4; motif: SNGGGCGGGAANN; match class: 1	20011	1511	TF:M09894	TF,TF,TF,TF,TF,TF,TF,TF,TF,TF,TF,TF,TF,TF,TF,TF,TF,TF,TF,TF,TF,TF,TF,TF,TF,TF,TF,TF,TF,TF,TF,TF,TF,TF,TF,TF,TF,TF,TF,TF,TF,TF,TF,TF,TF,TF,TF,TF,TF,TF,TF,TF,TF,TF,TF,TF,TF,TF,TF,TF,TF,TF,TF,TF,TF,TF,TF,TF,TF,TF,TF,TF,TF,TF,TF,TF,TF,TF,TF,TF,TF,TF,TF,TF,TF,TF,TF,TF,TF,TF,TF,TF,TF,TF,TF,TF,TF,TF,TF,TF,TF,TF,TF,TF,TF,TF,TF,TF,TF,TF,TF,TF,TF,TF,TF,TF,TF,TF,TF,TF,TF,TF,TF,TF,TF,TF,TF,TF,TF,TF,TF,TF,TF,…	C1orf159,ACAP3,AURKAIP1,NADK,MEGF6,CAMTA1,ESPN,PARK7,RBP7,PIK3CD,PGD,FBXO44,AGTRAP,PLOD1,MFN2,MIIP,TNFRSF8,TNFRSF1B,EFHD2,PLEKHM2,PADI2,NECAP2,ARHGEF10L,UBR4,CAPZB,CDA,ECE1,ALPL,USP48,ENSG00000289694,KDM1A,SRSF10,TMEM50A,SH3BGRL3,UBXN11,CD52,RPS6KA1,SLC9A1,ZDHHC18,THEMIS2,XKR8,TAF12,EPB41,SRSF4,PTP4A2,AK2,RNF19B,PHC2,KIAA0319L,TRAPPC3,MAP7D1,MEAF6,STK40,PABPC4,CAP1,SMAP2,ELOVL1,ATP6V0B,TESK2,NSUN…
query_1	TRUE	1.15573e-22	2586	1860	380	0.204301	0.146945	GO:0065009	GO:BP	regulation of molecular function	21110	16813	GO:0065007	IDA IMP IGI ISS TAS IC IEA,IDA IMP IC IEA,IDA,IMP,IMP ISS IEA,IEA,IDA,IDA,IBA TAS,IDA,IMP TAS IEA,IBA,IGI IBA IEA,IDA,IMP,IDA,IDA TAS,TAS,IDA TAS,ISS IBA IEA,IDA IBA,IDA IMP IEA,IDA IMP,IDA IMP IGI,IDA,TAS,IMP,IDA ISS IBA NAS IEA,ISS IEA,IDA IMP NAS,IEA,IDA,IBA,IDA IBA,IMP,IEA,IDA IMP,IDA IMP IGI,IDA IBA,IDA,IBA,ISS,IBA,IDA,IMP,IMP,IMP,ISS IBA,IDA IBA,IBA IEA,IDA,IDA,IDA TAS,IBA IEA,IMP IEA,IEA,I…	PARK7,KDM1A,RPS6KA1,SLC9A1,FGR,PTAFR,TAF12,EPB41,CAP1,NRDC,GADD45A,ARHGAP29,VAV3,RHOC,FCGR1A,CTSS,S100A9,S100A12,S100A8,CRTC2,IL6R,ADAR,IFI16,NCSTN,PBX1,FCGR2B,DHX9,PTPRC,CHI3L1,IL10,PFKFB2,CR1,PLXNA2,CNIH3,GPR137B,NLRP3,FKBP1B,NLRC4,CNRIP1,PLEK,ARHGAP25,MAP4K4,MERTK,DBI,RALB,TANK,ITGAV,CFLAR,CASP8,CNPPD1,SP100,CAMK1,RAF1,SH3BP5,MYD88,ABHD5,GPX1,RHOA,GNAI2,PRKCD,HCLS1,CD86,CSTA,PIK3CB,PLSCR1,P2RY…
query_1	TRUE	1.9641e-22	7652	1979	975	0.492673	0.127418	TF:M09765	TF	Factor: SP1; motif: NRGKGGGCGGGGCN	20011	7834	TF:M00000	TF,TF,TF,TF,TF,TF,TF,TF,TF,TF,TF,TF,TF,TF,TF,TF,TF,TF,TF,TF,TF,TF,TF,TF,TF,TF,TF,TF,TF,TF,TF,TF,TF,TF,TF,TF,TF,TF,TF,TF,TF,TF,TF,TF,TF,TF,TF,TF,TF,TF,TF,TF,TF,TF,TF,TF,TF,TF,TF,TF,TF,TF,TF,TF,TF,TF,TF,TF,TF,TF,TF,TF,TF,TF,TF,TF,TF,TF,TF,TF,TF,TF,TF,TF,TF,TF,TF,TF,TF,TF,TF,TF,TF,TF,TF,TF,TF,TF,TF,TF,TF,TF,TF,TF,TF,TF,TF,TF,TF,TF,TF,TF,TF,TF,TF,TF,TF,TF,TF,TF,TF,TF,TF,TF,TF,TF,TF,TF,TF,TF,TF,TF,TF,…	ACAP3,NADK,MEGF6,CAMTA1,ESPN,RBP7,PIK3CD,PGD,FBXO44,AGTRAP,MFN2,TNFRSF1B,EFHD2,PADI2,CAPZB,ECE1,ALPL,ENSG00000289694,KDM1A,TMEM50A,SH3BGRL3,RPS6KA1,SLC9A1,ZDHHC18,THEMIS2,XKR8,EPB41,PTP4A2,RNF19B,PHC2,TRAPPC3,MAP7D1,STK40,PABPC4,CAP1,SMAP2,ELOVL1,TESK2,NRDC,GADD45A,CTBS,GNG5,ARHGAP29,RNPC3,VAV3,AMPD2,DENND2D,RHOC,TSPAN2,NOTCH2,NBPF26,PLEKHO1,MCL1,ARNT,CERS2,ZNF687,TUFT1,S100A11,S100A9,INTS3,SLC39…
query_1	TRUE	2.33056e-22	4190	1369	696	0.5084	0.16611	HPA:0600442	HPA	tonsil; non-germinal center cells[≥Medium]	11006	847	HPA:0600441	Approved,Enhanced,Supported,Approved,Enhanced,Approved,Approved,Approved,Approved,Approved,Enhanced,Approved,Supported,Enhanced,Enhanced,Supported,Enhanced,Approved,Approved,Approved,Approved,Approved,Approved,Approved,Supported,Enhanced,Approved,Approved,Supported,Enhanced,Supported,Supported,Approved,Approved,Enhanced,Enhanced,Enhanced,Supported,Approved,Approved,Approved,Enhanced,Supported,Enh…	AURKAIP1,KCNAB2,PARK7,FBXO44,EFHD2,PLEKHM2,NECAP2,ARHGEF10L,UBR4,CAPZB,ECE1,USP48,KDM1A,SH3BGRL3,RPS6KA1,ARID1A,FGR,PTAFR,RNF19B,CAP1,SMAP2,FAAH,ALG6,GNG5,GBP2,CD53,DENND2D,CAPZA1,H2AC20,MCL1,CTSS,ARNT,CERS2,ZNF687,S100A9,S100A12,S100A6,CRTC2,C1orf43,SHE,SLC50A1,MEF2D,SEMA4A,HDGF,ETV3,MNDA,IFI16,COPA,CD48,USF1,FCER1G,C1orf226,PBX1,FCGR2A,FCGR2B,MPZL1,SELL,DHX9,SMG7,NCF2,PTPRC,PTPN7,CR1,PLXNA2,CD4…
query_1	TRUE	2.37262e-22	2496	1860	369	0.198387	0.147837	GO:0051246	GO:BP	regulation of protein metabolic process	21110	14362	c("GO:0019538", "GO:0051171", "GO:0060255", "GO:0080090")	IDA,IMP,IDA IMP IGI IC IEA,IMP IBA,IMP ISS,IDA TAS,ISS IEA,IEA,IBA,IDA,IDA,IMP TAS IEA,IMP,IEA,IDA,TAS,IDA,IDA IMP IBA,IDA IMP IEA,IDA IMP,IMP IGI IEA,IMP,IDA IMP IEA,ISS IEA,IDA ISS IBA NAS IEA,ISS IEA,IDA,IDA,IDA,IEA,NAS,IDA,IDA IMP IGI,IMP,IDA,IDA IEA,IGI,IEA,IEA,IDA,IMP,IDA IMP ISS IEA,IMP,IMP,IBA,IDA IBA,IEA,IBA IEA,IMP IBA,IDA IMP IEA,IMP IBA,IBA,IDA IMP,IDA TAS IEA,IBA IEA,IEA,IEA,IMP,IDA …	AURKAIP1,CAMTA1,PARK7,TNFRSF1B,KDM1A,RPS6KA1,FGR,PTAFR,RNF19B,NFYC,NRDC,GADD45A,FCGR1A,ARNT,S100A9,S100A12,S100A8,IL6R,ADAR,IFI16,NCSTN,COP1,DHX9,NIBAN1,PTPRC,CHI3L1,BTG2,IL10,CR1,NLRP3,DDX1,FKBP1B,NLRC4,EPAS1,RTN4,XPO1,RAB1A,ARID5A,IL1R2,DBI,RALB,ACVR1,TANK,ITGAV,CFLAR,CASP8,CTDSP1,CNPPD1,TRIP12,EIF4E2,PPP1R7,SETD5,CAMK1,RAF1,SH3BP5,CTDSPL,CAMP,USP4,GPX1,RHOA,GNAI2,PRKCD,HCLS1,CD86,CSTA,RAB7A,CN…
query_1	TRUE	2.97156e-22	6414	1979	845	0.426983	0.131743	TF:M10072_1	TF	Factor: sp4; motif: NNGNARGRGGCGGRGCNNRR; match class: 1	20011	7895	TF:M10072	TF,TF,TF,TF,TF,TF,TF,TF,TF,TF,TF,TF,TF,TF,TF,TF,TF,TF,TF,TF,TF,TF,TF,TF,TF,TF,TF,TF,TF,TF,TF,TF,TF,TF,TF,TF,TF,TF,TF,TF,TF,TF,TF,TF,TF,TF,TF,TF,TF,TF,TF,TF,TF,TF,TF,TF,TF,TF,TF,TF,TF,TF,TF,TF,TF,TF,TF,TF,TF,TF,TF,TF,TF,TF,TF,TF,TF,TF,TF,TF,TF,TF,TF,TF,TF,TF,TF,TF,TF,TF,TF,TF,TF,TF,TF,TF,TF,TF,TF,TF,TF,TF,TF,TF,TF,TF,TF,TF,TF,TF,TF,TF,TF,TF,TF,TF,TF,TF,TF,TF,TF,TF,TF,TF,TF,TF,TF,TF,TF,TF,TF,TF,TF,…	ACAP3,MEGF6,CAMTA1,ESPN,PIK3CD,PGD,FBXO44,AGTRAP,MFN2,TNFRSF1B,EFHD2,CAPZB,ALPL,KDM1A,TMEM50A,RPS6KA1,ZDHHC18,THEMIS2,EPB41,RNF19B,PHC2,TRAPPC3,MAP7D1,STK40,PABPC4,SMAP2,TESK2,DNAI4,GADD45A,WLS,CTBS,GNG5,ARHGAP29,VAV3,AMPD2,DENND2D,RHOC,TSPAN2,NOTCH2,NBPF26,PLEKHO1,ARNT,CERS2,ZNF687,TUFT1,S100A11,INTS3,CRTC2,SLC39A1,C1orf43,IL6R,SHE,SLC50A1,HDGF,ETV3,CFAP45,TAGLN2,NIT1,KIAA0040,COP1,QSOX1,DHX9,SM…
query_1	TRUE	3.36018e-22	4753	1860	605	0.325269	0.127288	GO:0048523	GO:BP	negative regulation of cellular process	21110	13544	c("GO:0009987", "GO:0048519", "GO:0050794")	NAS,IDA IMP IGI ISS IBA IC IEA,IDA ISS IEA,IEA,TAS,ISS IBA IEA,IDA,IDA,IBA IEA,IDA,IDA IMP ISS IBA,IDA IEA,IDA IMP,IEA,IEA,IDA,IBA,IEA,IDA IBA,IMP IEA,IDA IEA,IBA IEA,TAS IEA,IDA IMP IBA IEA,ISS IEA,TAS,IDA IMP,IDA IMP IEA,ISS IEA,IBA,IDA IEA,IEA,IMP,IDA IMP,IEA,IEA,IMP ISS TAS,IMP,IDA IMP,ISS IEA,IDA IMP ISS IBA TAS IEA,IDA IBA,IDA IEA,IDA IMP IBA TAS IEA,IDA,IDA,IDA IEA,IDA IMP ISS NAS IEA,IDA,…	AURKAIP1,PARK7,MFN2,MIIP,TNFRSF8,TNFRSF1B,PRDM2,PADI2,CAPZB,CDA,KDM1A,SRSF10,RPS6KA1,SLC9A1,FGR,SRSF4,PHC2,STK40,TXNDC12,GADD45A,DDX20,CAPZA1,NOTCH2,MCL1,CERS2,S100A11,INTS3,ADAR,ZBTB7B,SEMA4A,HDGF,ETV3,MNDA,IFI16,MPZ,PBX1,FCGR2B,QSOX1,DHX9,NIBAN1,PTPRC,PHLDA3,KDM5B,BTG2,NUAK2,RAB29,MAPKAPK2,IL10,CR1,PLXNA2,CD46,ATF3,ARF1,GPR137B,AKT3,RHOB,FKBP1B,ERLEC1,RTN4,PLEK,ARHGAP25,DYSF,LOXL3,TMSB10,VAMP8,…
query_1	TRUE	3.37467e-22	1840	1860	294	0.158065	0.159783	GO:0050790	GO:BP	regulation of catalytic activity	21110	14005	GO:0065009	IDA IMP IGI ISS IC IEA,IDA,IMP ISS IEA,IEA,IBA TAS,IDA,IMP TAS IEA,IBA,IGI IBA IEA,IDA,IMP,IDA,TAS,IDA,IDA IBA,IDA IMP IEA,IDA IMP,IDA IMP IGI,IMP,IDA ISS IBA NAS IEA,ISS IEA,IEA,IDA,IBA,IMP,IEA,IDA,IDA IMP IGI,IDA,IBA,ISS,IBA,IDA,IMP,IMP,IBA,IDA IBA,IBA IEA,IDA,IDA TAS,IBA IEA,IEA,IMP,IDA IMP IEA,TAS IEA,IDA IMP,ISS,IDA IEA,IMP ISS IEA,IDA,IEA,IDA IMP IBA,IDA IMP IBA IEA,IDA,IEA,IBA,IBA,IMP IBA,…	PARK7,RPS6KA1,FGR,PTAFR,CAP1,NRDC,GADD45A,ARHGAP29,VAV3,RHOC,FCGR1A,S100A9,S100A12,S100A8,IL6R,ADAR,IFI16,NCSTN,DHX9,PTPRC,CHI3L1,PFKFB2,CR1,PLXNA2,GPR137B,NLRP3,FKBP1B,NLRC4,PLEK,ARHGAP25,MAP4K4,MERTK,DBI,RALB,TANK,CFLAR,CASP8,CNPPD1,CAMK1,RAF1,SH3BP5,ABHD5,GPX1,RHOA,GNAI2,PRKCD,CD86,CSTA,PIK3CB,PLSCR1,P2RY13,PDCD10,ECT2,TNFSF10,BCL6,TBC1D14,TBC1D1,PDGFRA,ARHGAP24,NFKB1,PDE5A,HMGB2,ACSL1,NAIP,HM…
query_1	TRUE	3.72655e-22	726	1860	154	0.0827957	0.212121	GO:0031347	GO:BP	regulation of defense response	21110	7533	c("GO:0006952", "GO:0080134")	ISS IEA,ISS IBA IEA,IDA,ISS TAS IEA,IEA,TAS,IDA,TAS,IDA IEA,IEA,IBA IEA,IDA IBA IEA,ISS TAS,ISS,TAS,ISS IBA IEA,IDA NAS IEA,IDA,IEA,ISS NAS IEA,ISS IEA,IMP,IMP,IEA,IMP IGI,ISS,IDA ISS IEA,IEA,ISS IBA IEA,IC,IMP,IBA IEA,ISS IBA,IDA,IDA IGI ISS IBA IEA,IEA,IDA IBA TAS,IDA IGI ISS IBA IC IEA,IEA,IEA,NAS,IEA,ISS TAS IEA,IDA IMP IBA IEA,ISS IEA,IDA,IEA,IMP,IDA,IDA,IDA,IDA,IMP,TAS,ISS IBA IEA,TAS,IBA I…	PARK7,TNFRSF1B,ZDHHC18,FGR,FCGR1A,CTSS,S100A9,S100A12,S100A8,ADAR,MNDA,IFI16,FCGR2B,DHX9,PTPRC,MAPKAPK2,IL10,CR1,NLRP3,NLRC4,RTN4,VAMP8,PROC,GPR17,STAT1,CASP8,MYD88,GPX1,MAPKAPK3,PRKCD,PLSCR1,BCL6,TNIP2,BST1,TLR1,NFKB1,ALPK1,TLR2,HMGB2,DROSHA,NAIP,AP3B1,IRF1,STING1,TNIP1,F12,TRIM38,FLOT1,HLA-F,HLA-A,HLA-E,HLA-B,HSPA1A,MAPK14,AKIRIN2,FYN,AOAH,NCF1,HGF,ZYX,LPL,LYN,LY96,SHARPIN,TEK,SYK,KLF4,AKNA,TLR…
query_1	TRUE	3.80379e-22	3384	1916	456	0.237996	0.134752	GO:0005615	GO:CC	extracellular space	22122	232	c("GO:0005576", "GO:0110165")	HDA,HDA,HDA,HDA,HDA,HDA,HDA,HDA IEA,HDA,HDA,HDA,HDA,HDA,TAS,HDA,HDA,HDA,HDA,HDA,HDA,HDA,IDA HDA IBA,HDA,HDA IBA,IDA HDA IBA,IBA,IDA HDA IBA IEA,HDA,HDA,HDA,HDA,IDA,IBA,IDA HDA TAS IEA,HDA,HDA,IDA HDA,HDA,HDA,HDA,HDA,IDA HDA,IDA HDA IBA,HDA,HDA,HDA,HDA,HDA,IDA HDA IEA,IDA TAS,HDA,HDA,HDA,IDA IEA,HDA,HDA,HDA IBA,HDA,HDA,HDA,HDA,HDA,HDA,HDA,HDA,HDA,HDA,HDA,HDA,HDA,ISS IBA IEA,HDA,HDA,IDA,IDA HDA IBA…	PARK7,PGD,PLOD1,TNFRSF8,PADI2,CAPZB,ECE1,ALPL,SH3BGRL3,SLC9A1,FGR,AK2,CAP1,WLS,CTBS,GNG5,ELAPOR1,CD53,CAPZA1,RHOC,H2AC20,CTSS,SELENBP1,S100A11,S100A9,S100A12,S100A8,S100A6,CRTC2,RAB13,TPM3,IL6R,SEMA4A,HDGF,MNDA,TAGLN2,COPA,NCSTN,CD48,FCGR3B,HSPA6,FCGR3A,QSOX1,GLUL,ARPC5,NIBAN1,PTPRC,ARL8A,CHI3L1,CHIT1,BTG2,RAB29,MAPKAPK2,IL10,C1orf116,CD55,CR1,CD46,ARF1,ACP1,RHOB,ITSN2,RAB10,PPP1CB,SPAST,QPCT,UGP…
query_1	TRUE	4.32886e-22	6303	1916	744	0.388309	0.118039	GO:0071944	GO:CC	cell periphery	22122	2801	GO:0110165	IDA ISS IBA TAS IEA,IEA,IBA TAS,IBA IEA,IDA TAS IEA,TAS IEA,ISS IEA,TAS,IEA,IDA IBA TAS IEA,IDA IBA TAS IEA,IEA,IBA TAS IEA,IMP IEA,TAS IEA,IDA IBA TAS IEA,IDA ISS IBA IEA,IDA IBA IEA,TAS IEA,IDA IMP ISS IBA TAS IEA,IEA,IEA,IBA TAS IEA,IEA,IDA,IDA TAS IEA,IBA TAS NAS IEA,IDA IBA IEA,IDA IBA IEA,IDA ISS IBA TAS IEA,IDA IBA TAS IEA,IBA IEA,IDA IBA TAS IEA,IBA IEA,IDA IBA TAS IEA,HDA IEA,HDA,HDA TAS…	KCNAB2,PARK7,PIK3CD,AGTRAP,TNFRSF8,TNFRSF1B,NECAP2,UBR4,CAPZB,ECE1,ALPL,ENSG00000289694,RHCE,SH3BGRL3,CD52,SLC9A1,FGR,XKR8,PTAFR,EPB41,PTP4A2,KIAA0319L,CSF3R,CAP1,YIPF1,WLS,GNG5,VAV3,ELAPOR1,CD53,RHOC,TSPAN2,NOTCH2,PLEKHO1,FCGR1A,ADAMTSL4,CTSS,S100A9,S100A12,S100A8,S100A6,SLC39A1,RAB13,IL6R,SLC50A1,SEMA4A,HDGF,ACKR1,NCSTN,CD48,CD244,MPZ,FCER1G,FCGR3B,FCGR2A,HSPA6,FCGR3A,FCGR2B,MPZL1,SELL,CACNA1E,…
query_1	TRUE	4.47424e-22	5055	1369	805	0.58802	0.159248	HPA:0310431	HPA	lymph node; germinal center cells[≥Low]	11006	460	HPA:0310000	Approved,Approved,Supported,Enhanced,Approved,Approved,Approved,Approved,Approved,Approved,Enhanced,Approved,Supported,Enhanced,Supported,Approved,Enhanced,Approved,Approved,Supported,Approved,Approved,Supported,Supported,Approved,Approved,Approved,Approved,Approved,Approved,Approved,Supported,Enhanced,Approved,Approved,Enhanced,Approved,Approved,Supported,Approved,Enhanced,Supported,Supported,Ap…	C1orf159,AURKAIP1,PARK7,RBP7,FBXO44,PRDM2,PLEKHM2,NECAP2,ARHGEF10L,CAPZB,ECE1,USP48,KDM1A,RPS6KA1,ARID1A,ZDHHC18,FGR,PTAFR,TAF12,SRSF4,AK2,RNF19B,PHC2,PABPC4,CAP1,SMAP2,HIVEP3,FAAH,ALG6,WLS,GNG5,GBP2,CD53,DENND2D,C1orf162,DDX20,CAPZA1,NOTCH2,H2AC20,ADAMTSL4,MCL1,CTSS,ARNT,CERS2,ZNF687,MRPL9,S100A11,S100A6,CRTC2,RAB13,C1orf43,SHE,ADAR,ZBTB7B,SLC50A1,RUSC1,MEF2D,HDGF,ETV3,MNDA,IFI16,COPA,CD48,USF1,…
query_1	TRUE	5.28323e-22	7506	1979	958	0.484083	0.127631	TF:M12152	TF	Factor: Sp1; motif: NWRGCCACGCCCMCN	20011	7842	TF:M00000	TF,TF,TF,TF,TF,TF,TF,TF,TF,TF,TF,TF,TF,TF,TF,TF,TF,TF,TF,TF,TF,TF,TF,TF,TF,TF,TF,TF,TF,TF,TF,TF,TF,TF,TF,TF,TF,TF,TF,TF,TF,TF,TF,TF,TF,TF,TF,TF,TF,TF,TF,TF,TF,TF,TF,TF,TF,TF,TF,TF,TF,TF,TF,TF,TF,TF,TF,TF,TF,TF,TF,TF,TF,TF,TF,TF,TF,TF,TF,TF,TF,TF,TF,TF,TF,TF,TF,TF,TF,TF,TF,TF,TF,TF,TF,TF,TF,TF,TF,TF,TF,TF,TF,TF,TF,TF,TF,TF,TF,TF,TF,TF,TF,TF,TF,TF,TF,TF,TF,TF,TF,TF,TF,TF,TF,TF,TF,TF,TF,TF,TF,TF,TF,…	NADK,MEGF6,KCNAB2,CAMTA1,PARK7,RBP7,PIK3CD,PGD,FBXO44,MFN2,TNFRSF1B,EFHD2,PLEKHM2,PADI2,ARHGEF10L,UBR4,CAPZB,ECE1,ALPL,KDM1A,TMEM50A,RPS6KA1,THEMIS2,EPB41,RNF19B,PHC2,TRAPPC3,MEAF6,STK40,CSF3R,CAP1,SMAP2,ATP6V0B,TESK2,FAAH,NRDC,GADD45A,CTBS,GNG5,ARHGAP29,AMPD2,DENND2D,RHOC,PHTF1,TSPAN2,NOTCH2,NBPF26,PLEKHO1,ADAMTSL4,CERS2,ZNF687,TUFT1,S100A11,S100A8,SLC39A1,C1orf43,SHE,SLC50A1,RUSC1,ACKR1,CFAP45,…
query_1	TRUE	5.45213e-22	16556	1979	1793	0.906013	0.108299	TF:M09894	TF	Factor: E2F-4; motif: SNGGGCGGGAANN	20011	1510	TF:M00000	TF,TF,TF,TF,TF,TF,TF,TF,TF,TF,TF,TF,TF,TF,TF,TF,TF,TF,TF,TF,TF,TF,TF,TF,TF,TF,TF,TF,TF,TF,TF,TF,TF,TF,TF,TF,TF,TF,TF,TF,TF,TF,TF,TF,TF,TF,TF,TF,TF,TF,TF,TF,TF,TF,TF,TF,TF,TF,TF,TF,TF,TF,TF,TF,TF,TF,TF,TF,TF,TF,TF,TF,TF,TF,TF,TF,TF,TF,TF,TF,TF,TF,TF,TF,TF,TF,TF,TF,TF,TF,TF,TF,TF,TF,TF,TF,TF,TF,TF,TF,TF,TF,TF,TF,TF,TF,TF,TF,TF,TF,TF,TF,TF,TF,TF,TF,TF,TF,TF,TF,TF,TF,TF,TF,TF,TF,TF,TF,TF,TF,TF,TF,TF,…	C1orf159,ACAP3,AURKAIP1,NADK,MEGF6,KCNAB2,CAMTA1,ESPN,PARK7,RBP7,PIK3CD,PGD,FBXO44,AGTRAP,PLOD1,MFN2,MIIP,TNFRSF8,TNFRSF1B,EFHD2,PLEKHM2,PADI2,NECAP2,ARHGEF10L,UBR4,CAPZB,CDA,ECE1,ALPL,USP48,ENSG00000289694,KDM1A,SRSF10,TMEM50A,RHCE,SH3BGRL3,UBXN11,CD52,RPS6KA1,ARID1A,SLC9A1,ZDHHC18,FGR,THEMIS2,XKR8,PTAFR,TAF12,EPB41,SRSF4,PTP4A2,AK2,RNF19B,PHC2,KIAA0319L,TRAPPC3,MAP7D1,MEAF6,STK40,CSF3R,PABPC4,C…
query_1	TRUE	6.46363e-22	3981	1369	667	0.487217	0.167546	HPA:0310442	HPA	lymph node; non-germinal center cells[≥Medium]	11006	464	HPA:0310441	Approved,Approved,Supported,Enhanced,Enhanced,Approved,Enhanced,Enhanced,Approved,Approved,Approved,Enhanced,Approved,Supported,Enhanced,Supported,Enhanced,Approved,Approved,Supported,Supported,Supported,Approved,Approved,Approved,Approved,Supported,Approved,Enhanced,Approved,Approved,Supported,Approved,Enhanced,Supported,Supported,Approved,Approved,Approved,Approved,Enhanced,Enhanced,Enhanced,En…	C1orf159,AURKAIP1,PARK7,PIK3CD,PGD,FBXO44,AGTRAP,EFHD2,PLEKHM2,ARHGEF10L,CAPZB,ECE1,USP48,KDM1A,RPS6KA1,ARID1A,FGR,PTAFR,RNF19B,PHC2,KIAA0319L,PABPC4,CAP1,SMAP2,HIVEP3,FAAH,GBP2,AMPD2,CD53,DENND2D,CAPZA1,H2AC20,ADAMTSL4,MCL1,CTSS,ARNT,CERS2,MINDY1,ZNF687,MRPL9,S100A9,S100A12,S100A8,S100A6,CRTC2,C1orf43,SHE,ADAR,SLC50A1,MEF2D,SEMA4A,HDGF,ETV3,IFI16,COPA,CD48,USF1,FCER1G,FCGR2B,MPZL1,SELL,RNASEL,NP…
query_1	TRUE	8.11785e-22	2386	1860	355	0.19086	0.148785	GO:0051649	GO:BP	establishment of localization in cell	21110	14650	c("GO:0051234", "GO:0051641")	IGI IEA,TAS,IDA,IEA,IBA,IEA,IBA,ISS IEA,IEA,IEA,IBA NAS IEA,IMP IBA,IMP ISS IBA IEA,IDA,IBA IEA,IBA IEA,IDA,TAS,IDA,TAS,IBA IEA,IMP IBA IEA,IMP IBA,IBA,IMP NAS,IDA IEA,IEA,IBA,IMP,IMP ISS IEA,IMP ISS IEA,IMP,IDA IPI IMP IBA IC IEA,IMP IGI IBA IEA,IEP ISS IEA,IEA,IMP,IMP IBA NAS IEA,IEA,IBA,IMP IEA,TAS,IMP,IEA,IDA IEA,IEA,IDA ISS IBA,IBA,IMP,IEA,IMP,ISS,IMP,IMP IBA IEA,IBA,ISS IBA IEA,IMP,IMP IBA …	PARK7,PIK3CD,MFN2,SRSF10,TMEM50A,SLC9A1,ZDHHC18,FGR,XKR8,PTAFR,TRAPPC3,WLS,RAB13,ADAR,COPA,TOMM40L,FCGR3A,FCGR2B,DHX9,SMG7,ARL8A,RAB29,CNIH4,ARF1,TRAPPC12,RHOB,FKBP1B,ITSN2,RAB10,SPAST,PREPL,ERLEC1,XPO1,RAB1A,PLEK,AAK1,VAMP8,CHMP3,MERTK,MYO7B,PNKD,AGFG1,SP100,MTERF4,CAMK1,RAF1,TRAK1,ZDHHC3,SETD2,SLC26A6,PRKCD,ATG3,HCLS1,RAB7A,RAB43,COPG1,PDCD10,SEC62,ECT2,PARL,AP2M1,ENSG00000287005,ZDHHC19,GAK,TB…
query_1	TRUE	8.139e-22	826	1860	167	0.0897849	0.202179	GO:0071345	GO:BP	cellular response to cytokine stimulus	21110	17543	c("GO:0034097", "GO:0071310")	TAS IEA,IDA IEA,IBA,IDA IEP IBA,IDA IMP IBA IEA,IEA,IEA,IEA,IBA IEA,IBA IEA,IEA,ISS,IMP,ISS IEA,IEA,ISS,IEA,IEA,IDA IBA IEA,IEA,IDA IMP IEA,IMP NAS,IDA IMP ISS IBA IEA,TAS,IDA IEA,IEA,IC,IEA,IMP IEA,IDA NAS IEA,IEA,IEA,IDA,IMP,IEP,IMP,IEA,IDA,IEA,IEA,ISS,IBA,IMP IEP IEA,IDA,IEA,IDA,IDA ISS IEA,IDA IEA,IMP,IDA,IC,IEP ISS IEA,IMP,IEA,IBA NAS IEA,IEA,IDA IEA,IEA,ISS IEA,IMP ISS IEA,IMP,IEA,IDA IEA,I…	TNFRSF1B,PADI2,CSF3R,GBP2,IL6R,ADAR,HDGF,ETV3,MNDA,IFI16,ACKR1,FCER1G,DHX9,PTPRC,KDM5B,CHI3L1,DOK1,IL1R2,IL1RN,GPR17,CXCR4,TANK,STAT1,CASP8,CXCR2,CXCR1,SP100,IL17RC,MYD88,CCR1,CCR3,CAMP,SLC26A6,RHOA,ST3GAL6,HCLS1,RAB43,MME,PDCD10,HES1,TNIP2,CXCL1,NFKB1,TLR2,ACSL1,NAIP,IRF1,STING1,DUSP1,H2BC11,AGPAT1,AIF1,HSPA1A,MAPK14,IFNGR1,SH2B2,IRF5,ZYX,ASAH1,PTK2B,LYN,PTP4A3,SHARPIN,TLE4,SYK,NFIL3,KLF4,UGCG,T…
query_1	TRUE	2.03631e-21	5819	1916	695	0.362735	0.119436	GO:0005886	GO:CC	plasma membrane	22122	424	c("GO:0016020", "GO:0071944")	IDA ISS IBA TAS IEA,IEA,IBA TAS,IBA IEA,IDA TAS IEA,TAS IEA,ISS IEA,TAS,IDA IBA TAS IEA,IDA IBA TAS IEA,IEA,IBA TAS IEA,IMP IEA,TAS IEA,IDA IBA TAS IEA,IDA ISS IBA IEA,IDA IBA IEA,TAS IEA,IDA IMP ISS IBA TAS,IEA,IEA,IBA TAS IEA,IEA,IDA,IDA TAS IEA,IBA TAS NAS IEA,IDA IBA IEA,IDA IBA IEA,IDA ISS IBA TAS IEA,IDA IBA TAS IEA,IBA IEA,IDA IBA TAS IEA,IBA IEA,IDA IBA TAS IEA,TAS IEA,TAS IEA,TAS IEA,IDA…	KCNAB2,PARK7,PIK3CD,AGTRAP,TNFRSF8,TNFRSF1B,NECAP2,UBR4,ECE1,ALPL,ENSG00000289694,RHCE,SH3BGRL3,CD52,SLC9A1,FGR,XKR8,PTAFR,EPB41,PTP4A2,KIAA0319L,CSF3R,CAP1,YIPF1,WLS,GNG5,VAV3,ELAPOR1,CD53,RHOC,TSPAN2,NOTCH2,PLEKHO1,FCGR1A,S100A9,S100A12,S100A8,S100A6,SLC39A1,RAB13,IL6R,SLC50A1,SEMA4A,ACKR1,NCSTN,CD48,CD244,MPZ,FCER1G,FCGR3B,FCGR2A,HSPA6,FCGR3A,FCGR2B,MPZL1,SELL,CACNA1E,GLUL,NCF2,NIBAN1,PTPRC,PH…
query_1	TRUE	2.50345e-21	5326	1979	724	0.365841	0.135937	TF:M00933_1	TF	Factor: Sp1; motif: CCCCGCCCCN; match class: 1	20011	7847	TF:M00933	TF,TF,TF,TF,TF,TF,TF,TF,TF,TF,TF,TF,TF,TF,TF,TF,TF,TF,TF,TF,TF,TF,TF,TF,TF,TF,TF,TF,TF,TF,TF,TF,TF,TF,TF,TF,TF,TF,TF,TF,TF,TF,TF,TF,TF,TF,TF,TF,TF,TF,TF,TF,TF,TF,TF,TF,TF,TF,TF,TF,TF,TF,TF,TF,TF,TF,TF,TF,TF,TF,TF,TF,TF,TF,TF,TF,TF,TF,TF,TF,TF,TF,TF,TF,TF,TF,TF,TF,TF,TF,TF,TF,TF,TF,TF,TF,TF,TF,TF,TF,TF,TF,TF,TF,TF,TF,TF,TF,TF,TF,TF,TF,TF,TF,TF,TF,TF,TF,TF,TF,TF,TF,TF,TF,TF,TF,TF,TF,TF,TF,TF,TF,TF,…	ACAP3,MEGF6,CAMTA1,ESPN,PIK3CD,PGD,FBXO44,AGTRAP,TNFRSF1B,EFHD2,CAPZB,ECE1,ALPL,KDM1A,SRSF10,TMEM50A,SH3BGRL3,RPS6KA1,ZDHHC18,THEMIS2,EPB41,PHC2,TRAPPC3,MAP7D1,STK40,ELOVL1,TESK2,NRDC,TXNDC12,GADD45A,CTBS,GNG5,ARHGAP29,RNPC3,VAV3,DENND2D,RHOC,TSPAN2,PLEKHO1,MCL1,ARNT,ZNF687,TUFT1,INTS3,SLC39A1,C1orf43,IL6R,ZBTB7B,SLC50A1,ETV3,CFAP45,PBX1,KIAA0040,QSOX1,DHX9,SMG7,ARPC5,PHLDA3,KDM5B,BTG2,MAPKAPK2,P…
query_1	TRUE	2.77667e-21	7899	1979	995	0.502779	0.125965	TF:M10435	TF	Factor: Sp2; motif: GGGGCGGGG	20011	7870	TF:M00000	TF,TF,TF,TF,TF,TF,TF,TF,TF,TF,TF,TF,TF,TF,TF,TF,TF,TF,TF,TF,TF,TF,TF,TF,TF,TF,TF,TF,TF,TF,TF,TF,TF,TF,TF,TF,TF,TF,TF,TF,TF,TF,TF,TF,TF,TF,TF,TF,TF,TF,TF,TF,TF,TF,TF,TF,TF,TF,TF,TF,TF,TF,TF,TF,TF,TF,TF,TF,TF,TF,TF,TF,TF,TF,TF,TF,TF,TF,TF,TF,TF,TF,TF,TF,TF,TF,TF,TF,TF,TF,TF,TF,TF,TF,TF,TF,TF,TF,TF,TF,TF,TF,TF,TF,TF,TF,TF,TF,TF,TF,TF,TF,TF,TF,TF,TF,TF,TF,TF,TF,TF,TF,TF,TF,TF,TF,TF,TF,TF,TF,TF,TF,TF,…	ACAP3,MEGF6,CAMTA1,ESPN,RBP7,PIK3CD,PGD,FBXO44,AGTRAP,PLOD1,MFN2,TNFRSF1B,EFHD2,ARHGEF10L,CAPZB,CDA,ECE1,ALPL,KDM1A,RHCE,SH3BGRL3,UBXN11,RPS6KA1,ZDHHC18,THEMIS2,EPB41,PTP4A2,RNF19B,PHC2,TRAPPC3,MAP7D1,STK40,PABPC4,SMAP2,ELOVL1,TESK2,FAAH,TXNDC12,GADD45A,CTBS,GNG5,ARHGAP29,RNPC3,AMPD2,DENND2D,RHOC,TSPAN2,NOTCH2,NBPF26,PLEKHO1,MCL1,ARNT,ZNF687,TUFT1,S100A11,S100A9,INTS3,CRTC2,C1orf43,IL6R,SHE,ZBTB7…
query_1	TRUE	3.05516e-21	15212	1979	1681	0.849419	0.110505	TF:M10438_1	TF	Factor: ZF5; motif: GGSGCGCGS; match class: 1	20011	9227	TF:M10438	TF,TF,TF,TF,TF,TF,TF,TF,TF,TF,TF,TF,TF,TF,TF,TF,TF,TF,TF,TF,TF,TF,TF,TF,TF,TF,TF,TF,TF,TF,TF,TF,TF,TF,TF,TF,TF,TF,TF,TF,TF,TF,TF,TF,TF,TF,TF,TF,TF,TF,TF,TF,TF,TF,TF,TF,TF,TF,TF,TF,TF,TF,TF,TF,TF,TF,TF,TF,TF,TF,TF,TF,TF,TF,TF,TF,TF,TF,TF,TF,TF,TF,TF,TF,TF,TF,TF,TF,TF,TF,TF,TF,TF,TF,TF,TF,TF,TF,TF,TF,TF,TF,TF,TF,TF,TF,TF,TF,TF,TF,TF,TF,TF,TF,TF,TF,TF,TF,TF,TF,TF,TF,TF,TF,TF,TF,TF,TF,TF,TF,TF,TF,TF,…	C1orf159,ACAP3,AURKAIP1,NADK,MEGF6,KCNAB2,CAMTA1,ESPN,PARK7,RBP7,PIK3CD,PGD,FBXO44,AGTRAP,PLOD1,MFN2,MIIP,TNFRSF8,TNFRSF1B,PRDM2,EFHD2,PLEKHM2,PADI2,NECAP2,ARHGEF10L,UBR4,CAPZB,CDA,ECE1,ALPL,USP48,ENSG00000289694,KDM1A,SRSF10,TMEM50A,SH3BGRL3,UBXN11,RPS6KA1,SLC9A1,ZDHHC18,FGR,THEMIS2,XKR8,TAF12,EPB41,SRSF4,PTP4A2,AK2,RNF19B,PHC2,TRAPPC3,MAP7D1,MEAF6,STK40,PABPC4,CAP1,SMAP2,HIVEP3,ELOVL1,ATP6V0B,T…
query_1	TRUE	3.25621e-21	1961	1860	305	0.163978	0.155533	GO:0012501	GO:BP	programmed cell death	21110	4688	GO:0008219	IDA IMP IGI IC IEA,IMP,IMP IEA,IDA,ISS IBA IEA,IMP,IDA IMP IEA,IEA,IDA IBA IEA,NAS,IEA,IDA,IDA TAS,IGI ISS IEA,TAS IEA,IDA IEA,IDA IMP IGI IBA IEA,IDA IEA,IDA IEA,TAS,IEA,IEA,IEA,IMP,IDA IMP IEA,IEA,IEA,IDA,ISS,IEA,IDA IBA IEA,IEA,IEA,IDA IEA,IDA ISS NAS IEA,IMP,IMP ISS TAS IEA,IMP,IDA ISS NAS IEA,NAS,IEA,IMP,IDA,IMP,IEA,IMP,IEA,TAS IEA,IMP,IMP ISS IEA,TAS,IDA IMP IBA TAS IEA,IDA IMP ISS IBA TAS …	PARK7,PIK3CD,MFN2,TNFRSF8,TNFRSF1B,KDM1A,RPS6KA1,SLC9A1,XKR8,MEAF6,STK40,TXNDC12,GADD45A,DDX20,NOTCH2,ADAMTSL4,MCL1,S100A9,S100A8,IL6R,ADAR,MEF2D,HDGF,MNDA,IFI16,NCSTN,MPZ,ATF6,DHX9,PTPRC,PHLDA3,CHI3L1,BTG2,NUAK2,IL10,ATF3,RHOB,HS1BP3,NLRC4,RTN4,CHMP3,MAP4K4,FHL2,MERTK,RALB,PROC,LIMS2,CXCR4,ACVR1,ITGAV,STAT1,CFLAR,CASP8,CXCR2,SP100,OGG1,RAF1,MYD88,CSRNP1,HIGD1A,ZDHHC3,NME6,SHISA5,GPX1,RHOA,GNAI2,…
query_1	TRUE	3.50739e-21	6422	1979	841	0.424962	0.130956	TF:M07063	TF	Factor: Sp1; motif: GGGGCGGGGC	20011	7850	TF:M00000	TF,TF,TF,TF,TF,TF,TF,TF,TF,TF,TF,TF,TF,TF,TF,TF,TF,TF,TF,TF,TF,TF,TF,TF,TF,TF,TF,TF,TF,TF,TF,TF,TF,TF,TF,TF,TF,TF,TF,TF,TF,TF,TF,TF,TF,TF,TF,TF,TF,TF,TF,TF,TF,TF,TF,TF,TF,TF,TF,TF,TF,TF,TF,TF,TF,TF,TF,TF,TF,TF,TF,TF,TF,TF,TF,TF,TF,TF,TF,TF,TF,TF,TF,TF,TF,TF,TF,TF,TF,TF,TF,TF,TF,TF,TF,TF,TF,TF,TF,TF,TF,TF,TF,TF,TF,TF,TF,TF,TF,TF,TF,TF,TF,TF,TF,TF,TF,TF,TF,TF,TF,TF,TF,TF,TF,TF,TF,TF,TF,TF,TF,TF,TF,…	ACAP3,MEGF6,CAMTA1,ESPN,RBP7,PIK3CD,PGD,FBXO44,AGTRAP,MFN2,TNFRSF1B,EFHD2,ARHGEF10L,CAPZB,CDA,ECE1,ALPL,KDM1A,RHCE,RPS6KA1,ZDHHC18,THEMIS2,EPB41,PTP4A2,PHC2,TRAPPC3,MAP7D1,STK40,SMAP2,ELOVL1,TXNDC12,GADD45A,CTBS,GNG5,ARHGAP29,RNPC3,AMPD2,DENND2D,RHOC,TSPAN2,NOTCH2,NBPF26,PLEKHO1,MCL1,ARNT,ZNF687,TUFT1,S100A11,S100A9,INTS3,CRTC2,C1orf43,IL6R,SHE,ZBTB7B,SLC50A1,HDGF,ETV3,CFAP45,KIAA0040,COP1,QSOX1,…
query_1	TRUE	3.95032e-21	8250	1979	1030	0.520465	0.124848	TF:M12160_1	TF	Factor: KLF15; motif: RCCMCRCCCMCN; match class: 1	20011	4551	TF:M12160	TF,TF,TF,TF,TF,TF,TF,TF,TF,TF,TF,TF,TF,TF,TF,TF,TF,TF,TF,TF,TF,TF,TF,TF,TF,TF,TF,TF,TF,TF,TF,TF,TF,TF,TF,TF,TF,TF,TF,TF,TF,TF,TF,TF,TF,TF,TF,TF,TF,TF,TF,TF,TF,TF,TF,TF,TF,TF,TF,TF,TF,TF,TF,TF,TF,TF,TF,TF,TF,TF,TF,TF,TF,TF,TF,TF,TF,TF,TF,TF,TF,TF,TF,TF,TF,TF,TF,TF,TF,TF,TF,TF,TF,TF,TF,TF,TF,TF,TF,TF,TF,TF,TF,TF,TF,TF,TF,TF,TF,TF,TF,TF,TF,TF,TF,TF,TF,TF,TF,TF,TF,TF,TF,TF,TF,TF,TF,TF,TF,TF,TF,TF,TF,…	ACAP3,NADK,MEGF6,KCNAB2,CAMTA1,PARK7,RBP7,PIK3CD,PGD,FBXO44,PLOD1,EFHD2,PLEKHM2,PADI2,ARHGEF10L,UBR4,CAPZB,ECE1,ALPL,KDM1A,SRSF10,TMEM50A,RHCE,SH3BGRL3,UBXN11,RPS6KA1,FGR,THEMIS2,EPB41,SRSF4,AK2,RNF19B,PHC2,KIAA0319L,TRAPPC3,MAP7D1,MEAF6,STK40,CAP1,SMAP2,ELOVL1,ATP6V0B,TESK2,NSUN4,NRDC,GADD45A,WLS,CTBS,GNG5,ARHGAP29,VAV3,AMPD2,DENND2D,PHTF1,TSPAN2,NOTCH2,NBPF26,NBPF20,PLEKHO1,ARNT,CERS2,ZNF687,SE…
query_1	TRUE	4.00744e-21	1648	1916	263	0.137265	0.159587	GO:0005794	GO:CC	Golgi apparatus	22122	358	c("GO:0005737", "GO:0012505", "GO:0043231")	IDA IEA,IDA,IDA IBA IEA,IDA IBA IEA,IDA IBA NAS IEA,IDA IBA IEA,IDA TAS IEA,IDA IEA,IDA IBA IEA,IEA,TAS IEA,IDA,IDA IEA,IDA IEA,ISS IEA,IDA ISS IBA TAS IEA,IDA IEA,IDA,IDA TAS IEA,IEA,IDA IBA IEA,IDA IBA IEA,TAS,TAS IEA,IDA IBA NAS,ISS IEA,IDA ISS IBA IEA,ISS IBA IEA,HDA TAS IEA,IBA IEA,IDA IEA,IDA TAS IEA,IPI,IDA IBA TAS IEA,IDA,TAS IEA,IDA IBA TAS IEA,IDA IBA TAS IEA,IDA,IEA,IDA TAS IEA,IDA ISS…	AGTRAP,PRDM2,ZDHHC18,KIAA0319L,TRAPPC3,YIPF1,WLS,GBP2,ELAPOR1,PHTF1,NOTCH2,RAB13,C1orf43,SLC50A1,RUSC1,COPA,NCSTN,FCGR2A,ATF6,COP1,QSOX1,RAB29,CD55,ARF1,TRAPPC12,ADCY3,RAB10,PREPL,RAB1A,UNC50,DBI,PROC,RAF1,ZDHHC3,GLYCTK,ST3GAL6,B4GALT4,GOLGB1,ZNF148,RAB7A,RAB43,COPG1,PLSCR1,MME,PDCD10,BCL6,ZDHHC19,GAK,LRPAP1,TBC1D14,TLR1,FAM114A1,CHIC2,PDGFRA,AIMP1,ARFIP1,TLR2,CERT1,AP3B1,VCAN,AP3S1,STING1,NDST1,…
query_1	TRUE	4.05072e-21	14354	1979	1607	0.812026	0.111955	TF:M12597	TF	Factor: E2F1; motif: GSGCGGGAAN	20011	1444	TF:M00000	TF,TF,TF,TF,TF,TF,TF,TF,TF,TF,TF,TF,TF,TF,TF,TF,TF,TF,TF,TF,TF,TF,TF,TF,TF,TF,TF,TF,TF,TF,TF,TF,TF,TF,TF,TF,TF,TF,TF,TF,TF,TF,TF,TF,TF,TF,TF,TF,TF,TF,TF,TF,TF,TF,TF,TF,TF,TF,TF,TF,TF,TF,TF,TF,TF,TF,TF,TF,TF,TF,TF,TF,TF,TF,TF,TF,TF,TF,TF,TF,TF,TF,TF,TF,TF,TF,TF,TF,TF,TF,TF,TF,TF,TF,TF,TF,TF,TF,TF,TF,TF,TF,TF,TF,TF,TF,TF,TF,TF,TF,TF,TF,TF,TF,TF,TF,TF,TF,TF,TF,TF,TF,TF,TF,TF,TF,TF,TF,TF,TF,TF,TF,TF,…	C1orf159,ACAP3,AURKAIP1,NADK,MEGF6,CAMTA1,ESPN,RBP7,PIK3CD,PGD,FBXO44,AGTRAP,PLOD1,MFN2,MIIP,TNFRSF8,TNFRSF1B,EFHD2,PLEKHM2,PADI2,NECAP2,ARHGEF10L,UBR4,CAPZB,CDA,ECE1,ALPL,USP48,ENSG00000289694,KDM1A,SRSF10,TMEM50A,SH3BGRL3,UBXN11,RPS6KA1,ARID1A,SLC9A1,ZDHHC18,THEMIS2,XKR8,TAF12,EPB41,SRSF4,PTP4A2,AK2,RNF19B,PHC2,KIAA0319L,TRAPPC3,MAP7D1,MEAF6,STK40,CSF3R,PABPC4,CAP1,SMAP2,ELOVL1,ATP6V0B,TESK2,NS…
query_1	TRUE	4.56506e-21	4023	1979	578	0.292067	0.143674	TF:M07226_1	TF	Factor: SP1; motif: NCCCCKCCCCC; match class: 1	20011	7833	TF:M07226	TF,TF,TF,TF,TF,TF,TF,TF,TF,TF,TF,TF,TF,TF,TF,TF,TF,TF,TF,TF,TF,TF,TF,TF,TF,TF,TF,TF,TF,TF,TF,TF,TF,TF,TF,TF,TF,TF,TF,TF,TF,TF,TF,TF,TF,TF,TF,TF,TF,TF,TF,TF,TF,TF,TF,TF,TF,TF,TF,TF,TF,TF,TF,TF,TF,TF,TF,TF,TF,TF,TF,TF,TF,TF,TF,TF,TF,TF,TF,TF,TF,TF,TF,TF,TF,TF,TF,TF,TF,TF,TF,TF,TF,TF,TF,TF,TF,TF,TF,TF,TF,TF,TF,TF,TF,TF,TF,TF,TF,TF,TF,TF,TF,TF,TF,TF,TF,TF,TF,TF,TF,TF,TF,TF,TF,TF,TF,TF,TF,TF,TF,TF,TF,…	ACAP3,MEGF6,CAMTA1,ESPN,RBP7,PIK3CD,FBXO44,AGTRAP,TNFRSF1B,EFHD2,CAPZB,ECE1,ALPL,KDM1A,SRSF10,SH3BGRL3,RPS6KA1,THEMIS2,EPB41,PHC2,TRAPPC3,MAP7D1,TXNDC12,GADD45A,CTBS,ARHGAP29,RNPC3,DENND2D,TSPAN2,PLEKHO1,MCL1,ZNF687,SELENBP1,INTS3,IL6R,ZBTB7B,SLC50A1,ETV3,CFAP45,PBX1,KIAA0040,QSOX1,DHX9,SMG7,ARPC5,KDM5B,BTG2,MAPKAPK2,PFKFB2,ARF1,CCSAP,AKT3,ACP1,KIDINS220,MBOAT2,CYRIA,YPEL5,SPAST,USP34,UGP2,RAB1A,…
query_1	TRUE	5.18278e-21	1742	1860	279	0.15	0.160161	GO:0023056	GO:BP	positive regulation of signaling	21110	7003	c("GO:0023051", "GO:0023052", "GO:0048518")	IMP,IC IEA,IGI,IMP,IDA IEA,IMP,IDA,IMP ISS IEA,HMP,IDA IEA,IGI IEA,IC,IDA,IDA IBA TAS,IDA,IDA IBA,ISS IEA,IEA,ISS,IDA,IEA,ISS IEA,IMP IEA,IMP,IDA,IEA,IMP,IMP IBA,IEA,ISS IEA,IMP ISS IEA,IDA,IDA IBA,ISS IEA,IMP,ISS,HMP,IGI,IBA IEA,IBA,IMP,IMP,IDA ISS IEA,IMP,IEP IEA,IMP IEP,IEA,IDA,IMP,IEP IEA,ISS,IMP,HMP,IEA,IMP IEP NAS,IEA,IEA,IMP,ISS,IMP,IMP IGI IEA,IEA,IDA IMP IBA,HMP,IDA IEP IBA IEA,ISS IEA,I…	CAMTA1,PARK7,PIK3CD,ECE1,SLC9A1,FGR,GADD45A,WLS,RHOC,NOTCH2,MCL1,ARNT,S100A9,S100A12,S100A8,IL6R,ZBTB7B,NCSTN,FCGR2B,ATF6,GLUL,PTPRC,CHI3L1,RAB29,IL10,PFKFB2,ATF3,GPR137B,AKT3,DDX1,RTN4,USP34,AAK1,LOXL3,VAMP8,MAP4K4,SLC20A1,RALB,LIMS2,GPR17,CXCR4,ZEB2,ACVR1,ITGAV,CFLAR,CASP8,GPBAR1,RAF1,DYNC1LI1,MYD88,ZDHHC3,CCR1,SHISA5,GPX1,RHOA,GNAI2,PRKCD,HCLS1,CD86,ACP3,PIK3CB,MME,PDCD10,ECT2,TNFSF10,HES1,TNI…
query_1	TRUE	5.20739e-21	15329	1979	1690	0.853967	0.110249	TF:M08526_1	TF	Factor: E2F-3:HES-7; motif: NNNSGCGCSNNNNNCRCGYGNN; match class: 1	20011	1483	TF:M08526	TF,TF,TF,TF,TF,TF,TF,TF,TF,TF,TF,TF,TF,TF,TF,TF,TF,TF,TF,TF,TF,TF,TF,TF,TF,TF,TF,TF,TF,TF,TF,TF,TF,TF,TF,TF,TF,TF,TF,TF,TF,TF,TF,TF,TF,TF,TF,TF,TF,TF,TF,TF,TF,TF,TF,TF,TF,TF,TF,TF,TF,TF,TF,TF,TF,TF,TF,TF,TF,TF,TF,TF,TF,TF,TF,TF,TF,TF,TF,TF,TF,TF,TF,TF,TF,TF,TF,TF,TF,TF,TF,TF,TF,TF,TF,TF,TF,TF,TF,TF,TF,TF,TF,TF,TF,TF,TF,TF,TF,TF,TF,TF,TF,TF,TF,TF,TF,TF,TF,TF,TF,TF,TF,TF,TF,TF,TF,TF,TF,TF,TF,TF,TF,…	C1orf159,ACAP3,AURKAIP1,NADK,MEGF6,KCNAB2,CAMTA1,ESPN,PARK7,RBP7,PIK3CD,PGD,FBXO44,AGTRAP,PLOD1,MFN2,MIIP,TNFRSF8,TNFRSF1B,PRDM2,EFHD2,PLEKHM2,PADI2,NECAP2,ARHGEF10L,UBR4,CAPZB,CDA,ECE1,ALPL,USP48,ENSG00000289694,KDM1A,SRSF10,TMEM50A,RHCE,SH3BGRL3,UBXN11,RPS6KA1,SLC9A1,ZDHHC18,THEMIS2,XKR8,TAF12,EPB41,SRSF4,PTP4A2,AK2,RNF19B,PHC2,KIAA0319L,TRAPPC3,MAP7D1,MEAF6,STK40,PABPC4,CAP1,SMAP2,HIVEP3,ELOVL…
query_1	TRUE	5.82044e-21	14642	1916	1460	0.762004	0.0997132	GO:0043231	GO:CC	intracellular membrane-bounded organelle	22122	1888	c("GO:0043227", "GO:0043229")	IDA IBA TAS NAS IEA,TAS,IDA IBA IEA,IDA IMP HDA IBA TAS IEA,IBA,HDA,IDA IEA,IBA TAS IEA,IDA ISS IBA TAS IEA,TAS IEA,IDA IBA NAS IEA,IDA IBA IEA,IBA TAS,ISS IBA IEA,IDA IBA TAS IEA,IDA IBA TAS IEA,TAS,IDA HDA TAS,ISS IEA,IDA IBA TAS IEA,IDA TAS IEA,IDA IBA IC IEA,IDA,IDA IEA,IDA IBA TAS IEA,IDA ISS IBA TAS NAS IEA,IDA ISS IEA,IDA IBA IEA,TAS IEA,IBA IEA,TAS,EXP IDA IPI ISS IBA TAS NAS IEA,IDA IEA,…	AURKAIP1,KCNAB2,CAMTA1,PARK7,RBP7,PGD,AGTRAP,PLOD1,MFN2,TNFRSF1B,PRDM2,PLEKHM2,PADI2,NECAP2,PADI4,UBR4,CDA,ECE1,ALPL,USP48,KDM1A,SRSF10,TMEM50A,SH3BGRL3,RPS6KA1,ARID1A,SLC9A1,ZDHHC18,FGR,THEMIS2,PTAFR,TAF12,EPB41,SRSF4,PTP4A2,AK2,RNF19B,PHC2,KIAA0319L,TRAPPC3,MEAF6,STK40,CSF3R,PABPC4,CAP1,SMAP2,NFYC,HIVEP3,ELOVL1,ATP6V0B,TESK2,NSUN4,FAAH,NRDC,TXNDC12,YIPF1,ALG6,GADD45A,WLS,CTBS,GBP2,RNPC3,ELAPOR1…
query_1	TRUE	6.2241e-21	6985	1979	899	0.45427	0.128704	TF:M07615	TF	Factor: Sp3; motif: GGGGCGGGGSNN	20011	7890	TF:M00000	TF,TF,TF,TF,TF,TF,TF,TF,TF,TF,TF,TF,TF,TF,TF,TF,TF,TF,TF,TF,TF,TF,TF,TF,TF,TF,TF,TF,TF,TF,TF,TF,TF,TF,TF,TF,TF,TF,TF,TF,TF,TF,TF,TF,TF,TF,TF,TF,TF,TF,TF,TF,TF,TF,TF,TF,TF,TF,TF,TF,TF,TF,TF,TF,TF,TF,TF,TF,TF,TF,TF,TF,TF,TF,TF,TF,TF,TF,TF,TF,TF,TF,TF,TF,TF,TF,TF,TF,TF,TF,TF,TF,TF,TF,TF,TF,TF,TF,TF,TF,TF,TF,TF,TF,TF,TF,TF,TF,TF,TF,TF,TF,TF,TF,TF,TF,TF,TF,TF,TF,TF,TF,TF,TF,TF,TF,TF,TF,TF,TF,TF,TF,TF,…	ACAP3,MEGF6,CAMTA1,ESPN,RBP7,PIK3CD,PGD,FBXO44,AGTRAP,PLOD1,MFN2,TNFRSF1B,EFHD2,ARHGEF10L,CAPZB,CDA,ECE1,ALPL,KDM1A,RHCE,SH3BGRL3,UBXN11,RPS6KA1,ZDHHC18,THEMIS2,EPB41,PTP4A2,PHC2,TRAPPC3,MAP7D1,STK40,SMAP2,ELOVL1,TXNDC12,GADD45A,CTBS,GNG5,ARHGAP29,RNPC3,AMPD2,DENND2D,RHOC,TSPAN2,NOTCH2,NBPF26,PLEKHO1,MCL1,ARNT,ZNF687,TUFT1,S100A11,S100A9,INTS3,CRTC2,C1orf43,IL6R,SHE,ZBTB7B,SLC50A1,HDGF,ETV3,CFAP4…
query_1	TRUE	6.6511e-21	5836	1860	706	0.37957	0.120973	GO:0080090	GO:BP	regulation of primary metabolic process	21110	18790	c("GO:0019222", "GO:0044238")	IDA,IMP IBA IEA,IDA IMP IGI TAS IC IEA,IMP ISS IBA IEA,IDA IBA NAS,IDA,IDA IMP ISS IBA IEA,IDA NAS IEA,IDA IMP IBA TAS,IDA IBA NAS,IDA,IMP ISS IEA,IEA,IDA NAS,IDA,IBA,IBA,IDA ISS NAS,IEA,IDA IBA TAS IEA,IDA IBA,IDA,IMP TAS IEA,IEA,IDA IEA,IEA,IMP,IDA IBA IC IEA,ISS IEA,TAS,IDA TAS,TAS,IDA TAS,NAS,ISS IBA IEA,IDA IMP IBA,IDA IMP IEA,IBA IEA,IDA IBA IEA,IDA IBA IEA,IBA IEA,IDA IMP,IMP IGI IEA,IDA,I…	AURKAIP1,CAMTA1,PARK7,TNFRSF1B,PRDM2,CDA,KDM1A,SRSF10,RPS6KA1,ARID1A,SLC9A1,FGR,PTAFR,TAF12,SRSF4,RNF19B,PHC2,MEAF6,PABPC4,NFYC,HIVEP3,NRDC,GADD45A,VAV3,DDX20,NOTCH2,FCGR1A,ARNT,CERS2,S100A11,S100A9,S100A12,S100A8,INTS3,CRTC2,IL6R,ADAR,ZBTB7B,MEF2D,HDGF,ETV3,IFI16,NCSTN,CD244,USF1,PBX1,ATF6,TBX19,COP1,RNASEL,DHX9,NIBAN1,PTPRC,KDM5B,CHI3L1,BTG2,MAPKAPK2,IL10,PFKFB2,CR1,ATF3,NLRP3,DDX1,FKBP1B,FOSL2…
query_1	TRUE	7.5949e-21	6182	1979	814	0.411319	0.131673	TF:M03922	TF	Factor: SP4; motif: NWRGCCACGCCCMCTYN	20011	7892	TF:M00000	TF,TF,TF,TF,TF,TF,TF,TF,TF,TF,TF,TF,TF,TF,TF,TF,TF,TF,TF,TF,TF,TF,TF,TF,TF,TF,TF,TF,TF,TF,TF,TF,TF,TF,TF,TF,TF,TF,TF,TF,TF,TF,TF,TF,TF,TF,TF,TF,TF,TF,TF,TF,TF,TF,TF,TF,TF,TF,TF,TF,TF,TF,TF,TF,TF,TF,TF,TF,TF,TF,TF,TF,TF,TF,TF,TF,TF,TF,TF,TF,TF,TF,TF,TF,TF,TF,TF,TF,TF,TF,TF,TF,TF,TF,TF,TF,TF,TF,TF,TF,TF,TF,TF,TF,TF,TF,TF,TF,TF,TF,TF,TF,TF,TF,TF,TF,TF,TF,TF,TF,TF,TF,TF,TF,TF,TF,TF,TF,TF,TF,TF,TF,TF,…	NADK,MEGF6,KCNAB2,CAMTA1,PARK7,PIK3CD,PGD,FBXO44,MFN2,TNFRSF1B,EFHD2,PLEKHM2,PADI2,ARHGEF10L,UBR4,CAPZB,ECE1,ALPL,KDM1A,TMEM50A,RPS6KA1,THEMIS2,EPB41,RNF19B,PHC2,TRAPPC3,MAP7D1,MEAF6,STK40,CAP1,SMAP2,TESK2,NRDC,CTBS,GNG5,ARHGAP29,VAV3,AMPD2,DENND2D,RHOC,PHTF1,TSPAN2,NOTCH2,NBPF26,PLEKHO1,CERS2,ZNF687,TUFT1,S100A8,C1orf43,SHE,SLC50A1,RUSC1,ACKR1,CFAP45,CD244,NIT1,MPZL1,COP1,QSOX1,DHX9,SMG7,ARPC5,P…
query_1	TRUE	8.47317e-21	7609	1979	963	0.486609	0.126561	TF:M01858	TF	Factor: AP-2beta; motif: GCNNNGGSCNGVGGGN	20011	136	TF:M00000	TF,TF,TF,TF,TF,TF,TF,TF,TF,TF,TF,TF,TF,TF,TF,TF,TF,TF,TF,TF,TF,TF,TF,TF,TF,TF,TF,TF,TF,TF,TF,TF,TF,TF,TF,TF,TF,TF,TF,TF,TF,TF,TF,TF,TF,TF,TF,TF,TF,TF,TF,TF,TF,TF,TF,TF,TF,TF,TF,TF,TF,TF,TF,TF,TF,TF,TF,TF,TF,TF,TF,TF,TF,TF,TF,TF,TF,TF,TF,TF,TF,TF,TF,TF,TF,TF,TF,TF,TF,TF,TF,TF,TF,TF,TF,TF,TF,TF,TF,TF,TF,TF,TF,TF,TF,TF,TF,TF,TF,TF,TF,TF,TF,TF,TF,TF,TF,TF,TF,TF,TF,TF,TF,TF,TF,TF,TF,TF,TF,TF,TF,TF,TF,…	C1orf159,ACAP3,NADK,MEGF6,KCNAB2,CAMTA1,PARK7,RBP7,PIK3CD,PGD,FBXO44,AGTRAP,MIIP,PRDM2,EFHD2,PLEKHM2,PADI2,ARHGEF10L,PADI4,CAPZB,ALPL,SRSF10,SH3BGRL3,RPS6KA1,SLC9A1,ZDHHC18,THEMIS2,XKR8,PTAFR,EPB41,SRSF4,RNF19B,PHC2,KIAA0319L,MAP7D1,MEAF6,STK40,PABPC4,CAP1,SMAP2,ATP6V0B,NSUN4,FAAH,WLS,DENND2D,CAPZA1,RHOC,PHTF1,TSPAN2,NOTCH2,NBPF26,PLEKHO1,ADAMTSL4,SCNM1,CERS2,ZNF687,S100A11,S100A6,CRTC2,IL6R,SHE,…
query_1	TRUE	1.25307e-20	6229	1979	818	0.41334	0.131321	TF:M00932_1	TF	Factor: Sp1; motif: NNGGGGCGGGGNN; match class: 1	20011	7853	TF:M00932	TF,TF,TF,TF,TF,TF,TF,TF,TF,TF,TF,TF,TF,TF,TF,TF,TF,TF,TF,TF,TF,TF,TF,TF,TF,TF,TF,TF,TF,TF,TF,TF,TF,TF,TF,TF,TF,TF,TF,TF,TF,TF,TF,TF,TF,TF,TF,TF,TF,TF,TF,TF,TF,TF,TF,TF,TF,TF,TF,TF,TF,TF,TF,TF,TF,TF,TF,TF,TF,TF,TF,TF,TF,TF,TF,TF,TF,TF,TF,TF,TF,TF,TF,TF,TF,TF,TF,TF,TF,TF,TF,TF,TF,TF,TF,TF,TF,TF,TF,TF,TF,TF,TF,TF,TF,TF,TF,TF,TF,TF,TF,TF,TF,TF,TF,TF,TF,TF,TF,TF,TF,TF,TF,TF,TF,TF,TF,TF,TF,TF,TF,TF,TF,…	ACAP3,MEGF6,CAMTA1,ESPN,RBP7,PIK3CD,PGD,FBXO44,AGTRAP,TNFRSF1B,EFHD2,ARHGEF10L,CAPZB,ECE1,ALPL,ENSG00000289694,KDM1A,TMEM50A,RPS6KA1,ZDHHC18,THEMIS2,EPB41,SRSF4,PTP4A2,PHC2,TRAPPC3,MAP7D1,STK40,SMAP2,ELOVL1,TESK2,TXNDC12,GADD45A,CTBS,GNG5,ARHGAP29,RNPC3,VAV3,DENND2D,RHOC,TSPAN2,PLEKHO1,ARNT,CERS2,ZNF687,TUFT1,INTS3,C1orf43,IL6R,SHE,SLC50A1,HDGF,ETV3,CFAP45,TOMM40L,PBX1,KIAA0040,QSOX1,GLUL,DHX9,SM…
query_1	TRUE	1.54528e-20	16562	1979	1789	0.903992	0.108018	TF:M10438	TF	Factor: ZF5; motif: GGSGCGCGS	20011	9226	TF:M00000	TF,TF,TF,TF,TF,TF,TF,TF,TF,TF,TF,TF,TF,TF,TF,TF,TF,TF,TF,TF,TF,TF,TF,TF,TF,TF,TF,TF,TF,TF,TF,TF,TF,TF,TF,TF,TF,TF,TF,TF,TF,TF,TF,TF,TF,TF,TF,TF,TF,TF,TF,TF,TF,TF,TF,TF,TF,TF,TF,TF,TF,TF,TF,TF,TF,TF,TF,TF,TF,TF,TF,TF,TF,TF,TF,TF,TF,TF,TF,TF,TF,TF,TF,TF,TF,TF,TF,TF,TF,TF,TF,TF,TF,TF,TF,TF,TF,TF,TF,TF,TF,TF,TF,TF,TF,TF,TF,TF,TF,TF,TF,TF,TF,TF,TF,TF,TF,TF,TF,TF,TF,TF,TF,TF,TF,TF,TF,TF,TF,TF,TF,TF,TF,…	C1orf159,ACAP3,AURKAIP1,NADK,MEGF6,KCNAB2,CAMTA1,ESPN,PARK7,RBP7,PIK3CD,PGD,FBXO44,AGTRAP,PLOD1,MFN2,MIIP,TNFRSF8,TNFRSF1B,PRDM2,EFHD2,PLEKHM2,PADI2,NECAP2,ARHGEF10L,UBR4,CAPZB,CDA,ECE1,ALPL,USP48,ENSG00000289694,KDM1A,SRSF10,TMEM50A,RHCE,SH3BGRL3,UBXN11,RPS6KA1,SLC9A1,ZDHHC18,FGR,THEMIS2,XKR8,TAF12,EPB41,SRSF4,PTP4A2,AK2,RNF19B,PHC2,KIAA0319L,TRAPPC3,MAP7D1,MEAF6,STK40,PABPC4,CAP1,SMAP2,HIVEP3,E…
query_1	TRUE	2.30583e-20	481	1860	115	0.061828	0.239085	GO:0001819	GO:BP	positive regulation of cytokine production	21110	490	c("GO:0001816", "GO:0001817", "GO:0010628", "GO:0051240")	IDA,TAS,IDA,ISS IEA,IEA,IDA,IDA,ISS IEA,IBA,IDA IBA TAS,IDA,ISS,IDA,IMP ISS,ISS IEA,ISS IEA,IEA,IDA,IDA,IDA,IEA,IEA,IGI NAS,ISS,IMP,IEA,IDA,IMP,IEA,IDA IMP ISS IEA,IDA,NAS,IGI ISS IEA,IDA,IDA IGI ISS IEA,IEA,NAS,IMP ISS IEA,IDA IMP IBA IEA,IMP,IDA,IDA,IDA,ISS IEA,IMP,IDA,IMP,IMP,ISS IEA,ISS,IEA,IDA IC,IEA,IMP ISS IEA,IDA,ISS IEA,ISS IEA,ISS IEA,IMP ISS IEA,IDA,IDA,IDA IMP ISS IEA,IMP,ISS IEA,IDA …	PARK7,PIK3CD,TNFRSF8,FGR,PTAFR,ARNT,IL6R,ZBTB7B,MNDA,IFI16,CD244,FCER1G,FCGR3A,DHX9,PTPRC,CHI3L1,MAPKAPK2,IL10,CD55,CD46,NLRP3,DDX1,NLRC4,RTN4,RAB1A,ARID5A,STAT1,CASP8,IL17RC,MYD88,SETD2,CD86,TLR1,HPSE,TLR2,HMGB2,NAIP,IRF1,STING1,FLOT1,HLA-F,HLA-A,HLA-E,LTB,AGPAT1,AIF1,HSPA1A,MAPK14,AKIRIN2,IFNGR1,HGF,IRF5,CLEC5A,LPL,CLU,LY96,CYRIB,GSDMD,SYK,ORM1,ORM2,TLR4,AGPAT2,ADAM8,IRF7,TRIM6,RELA,UNC93B1,CAS…
query_1	TRUE	2.33974e-20	10243	1979	1224	0.618494	0.119496	TF:M12173	TF	Factor: GKLF; motif: NNCCMCRCCCN	20011	4584	TF:M00000	TF,TF,TF,TF,TF,TF,TF,TF,TF,TF,TF,TF,TF,TF,TF,TF,TF,TF,TF,TF,TF,TF,TF,TF,TF,TF,TF,TF,TF,TF,TF,TF,TF,TF,TF,TF,TF,TF,TF,TF,TF,TF,TF,TF,TF,TF,TF,TF,TF,TF,TF,TF,TF,TF,TF,TF,TF,TF,TF,TF,TF,TF,TF,TF,TF,TF,TF,TF,TF,TF,TF,TF,TF,TF,TF,TF,TF,TF,TF,TF,TF,TF,TF,TF,TF,TF,TF,TF,TF,TF,TF,TF,TF,TF,TF,TF,TF,TF,TF,TF,TF,TF,TF,TF,TF,TF,TF,TF,TF,TF,TF,TF,TF,TF,TF,TF,TF,TF,TF,TF,TF,TF,TF,TF,TF,TF,TF,TF,TF,TF,TF,TF,TF,…	ACAP3,NADK,MEGF6,KCNAB2,CAMTA1,ESPN,RBP7,PIK3CD,PGD,FBXO44,AGTRAP,PLOD1,MFN2,TNFRSF1B,EFHD2,PLEKHM2,PADI2,UBR4,CAPZB,ECE1,ALPL,ENSG00000289694,KDM1A,TMEM50A,SH3BGRL3,UBXN11,RPS6KA1,THEMIS2,PTAFR,EPB41,SRSF4,PTP4A2,RNF19B,PHC2,TRAPPC3,MEAF6,STK40,CSF3R,PABPC4,CAP1,SMAP2,ATP6V0B,TESK2,NSUN4,FAAH,NRDC,GADD45A,CTBS,GNG5,ARHGAP29,RNPC3,VAV3,AMPD2,DENND2D,C1orf162,CAPZA1,RHOC,TSPAN2,NOTCH2,NBPF26,NBPF2…
query_1	TRUE	2.49299e-20	1522	1860	251	0.134946	0.164915	GO:0044093	GO:BP	positive regulation of molecular function	21110	11549	GO:0065009	IDA IMP ISS TAS IC IEA,IDA IEA,IMP,IMP,IEA,IDA,IDA,TAS,IBA,IEA,IDA,IMP,IDA,IDA TAS,TAS,IDA TAS,ISS IBA IEA,IDA IBA,IMP,IDA IMP IGI,IMP,ISS NAS IEA,ISS IEA,IDA,IEA,IDA,IEA,IDA IMP IGI,IDA,IBA,ISS,IBA,IDA,IMP,IMP,ISS IBA,IDA IBA,IDA,IDA,IDA,IMP IEA,IEA,IDA IMP IEA,IEA,IDA IMP,IMP,ISS,IMP,IDA,IDA IMP IBA,IDA IMP IBA IEA,IDA,ISS IEA,IDA,IBA,IBA,IMP IBA,IBA,IEA,IDA,IDA IEA,IEA,IDA,IEA,IMP,IEP,IEA,IDA …	PARK7,KDM1A,SLC9A1,FGR,PTAFR,TAF12,EPB41,CAP1,ARHGAP29,VAV3,RHOC,FCGR1A,CTSS,S100A9,S100A12,S100A8,CRTC2,IL6R,IFI16,NCSTN,DHX9,PTPRC,CHI3L1,IL10,PFKFB2,CR1,NLRP3,NLRC4,PLEK,ARHGAP25,MAP4K4,MERTK,DBI,RALB,TANK,CFLAR,CASP8,SP100,CAMK1,RAF1,MYD88,ABHD5,RHOA,GNAI2,PRKCD,HCLS1,CD86,PIK3CB,PLSCR1,PDCD10,ECT2,TNFSF10,HES1,ADD1,TBC1D14,TBC1D1,PDGFRA,ARHGAP24,PDE5A,TLR2,HMGB2,ACSL1,STING1,ARAP3,LARS1,LCP2…
query_1	TRUE	2.84972e-20	1744	1860	277	0.148925	0.15883	GO:0010647	GO:BP	positive regulation of cell communication	21110	4389	c("GO:0007154", "GO:0010646", "GO:0048522")	IMP,IC IEA,IGI,IDA IEA,IMP,IDA,IMP ISS IEA,HMP,IDA IEA,IGI IEA,IC,IDA,IDA IBA TAS,IDA,IDA IBA,ISS IEA,IEA,ISS,IDA,IEA,ISS IEA,IMP IEA,IMP,IDA,IEA,IMP,IMP IBA,IEA,ISS IEA,IMP ISS IEA,IDA,IDA IBA,ISS IEA,IMP,ISS,HMP,IGI,IBA IEA,IBA,IMP,IMP,IDA ISS IEA,IMP,IEP IEA,IMP IEP,IEA,IDA,IMP,IEP IEA,ISS,IMP,HMP,IEA,IMP IEP NAS,IEA,IEA,IMP,ISS,IMP,IMP IGI IEA,IEA,IDA IMP IBA,HMP,IDA IEP IBA IEA,ISS IEA,IDA I…	CAMTA1,PARK7,PIK3CD,SLC9A1,FGR,GADD45A,WLS,RHOC,NOTCH2,MCL1,ARNT,S100A9,S100A12,S100A8,IL6R,ZBTB7B,NCSTN,FCGR2B,ATF6,GLUL,PTPRC,CHI3L1,RAB29,IL10,PFKFB2,ATF3,GPR137B,AKT3,DDX1,RTN4,USP34,AAK1,LOXL3,VAMP8,MAP4K4,SLC20A1,RALB,LIMS2,GPR17,CXCR4,ZEB2,ACVR1,ITGAV,CFLAR,CASP8,GPBAR1,RAF1,DYNC1LI1,MYD88,ZDHHC3,CCR1,SHISA5,GPX1,RHOA,GNAI2,PRKCD,HCLS1,CD86,ACP3,PIK3CB,MME,PDCD10,ECT2,TNFSF10,HES1,TNIP2,RE…
query_1	TRUE	3.08665e-20	8619	1979	1063	0.53714	0.123332	TF:M10026	TF	Factor: PATZ; motif: GGGGNGGGGGMKGGRRNGGNRN	20011	6318	TF:M00000	TF,TF,TF,TF,TF,TF,TF,TF,TF,TF,TF,TF,TF,TF,TF,TF,TF,TF,TF,TF,TF,TF,TF,TF,TF,TF,TF,TF,TF,TF,TF,TF,TF,TF,TF,TF,TF,TF,TF,TF,TF,TF,TF,TF,TF,TF,TF,TF,TF,TF,TF,TF,TF,TF,TF,TF,TF,TF,TF,TF,TF,TF,TF,TF,TF,TF,TF,TF,TF,TF,TF,TF,TF,TF,TF,TF,TF,TF,TF,TF,TF,TF,TF,TF,TF,TF,TF,TF,TF,TF,TF,TF,TF,TF,TF,TF,TF,TF,TF,TF,TF,TF,TF,TF,TF,TF,TF,TF,TF,TF,TF,TF,TF,TF,TF,TF,TF,TF,TF,TF,TF,TF,TF,TF,TF,TF,TF,TF,TF,TF,TF,TF,TF,…	ACAP3,AURKAIP1,NADK,MEGF6,CAMTA1,ESPN,PARK7,RBP7,PIK3CD,PGD,FBXO44,PLOD1,MFN2,TNFRSF1B,PRDM2,EFHD2,PLEKHM2,CAPZB,CDA,ALPL,USP48,KDM1A,SRSF10,RHCE,SH3BGRL3,UBXN11,RPS6KA1,ZDHHC18,THEMIS2,EPB41,SRSF4,PTP4A2,PHC2,KIAA0319L,TRAPPC3,MAP7D1,MEAF6,STK40,HIVEP3,ELOVL1,ATP6V0B,DNAI4,GADD45A,WLS,CTBS,GNG5,ARHGAP29,VAV3,DENND2D,PHTF1,TSPAN2,NOTCH2,NBPF26,PLEKHO1,H2AC20,ADAMTSL4,MCL1,ARNT,CERS2,SELENBP1,S100…
query_1	TRUE	3.70344e-20	142	1916	55	0.0287056	0.387324	GO:0045335	GO:CC	phagocytic vesicle	22122	2195	GO:0030139	TAS,IDA IEA,TAS,IEA,TAS,TAS,IDA IBA TAS IEA,IDA IEA,IEA,IEA,TAS,TAS IEA,TAS IEA,TAS IEA,TAS IEA,TAS,TAS,IDA IEA,TAS,IEA,IEA,ISS IBA IEA,ISS IEA,IEA,IEA,IDA,IDA,IEA,ISS IEA,TAS IEA,IEA,ISS IEA,TAS,IDA IEA,TAS,IDA IEA,IDA IEA,TAS,TAS,IEA,ISS IEA,ISS IEA,IEA,IEA,TAS,IDA ISS IEA,IEA,IEA,IEA,IDA IEA,TAS,TAS,TAS,IEA,IEA	ATP6V0B,CTSS,NCF2,RAB10,VAMP8,ITGAV,RAB7A,RAB43,TLR1,TLR2,HLA-F,HLA-A,HLA-E,HLA-C,HLA-B,TAP1,TAPBP,RAB32,NCF1,ZYX,RAB11FIP1,PIP4P2,SYK,GSN,VIM,ANXA11,ADAM8,CDC42EP2,UNC93B1,TCIRG1,UVRAG,CLEC4E,HVCN1,RAB20,B2M,RAB11A,CORO1A,ATP6V0D1,CYBA,RILP,SCIMP,FMNL1,CDC42EP4,ACTG1,HGS,RAB31,MCOLN1,STXBP2,DNM2,RAB8A,PGLYRP1,NCF4,RAC2,WAS,LAMP2
query_1	TRUE	5.2497e-20	6998	1979	896	0.452754	0.128037	TF:M12151	TF	Factor: Sp1; motif: NWRGCCMCGCCCMCN	20011	7840	TF:M00000	TF,TF,TF,TF,TF,TF,TF,TF,TF,TF,TF,TF,TF,TF,TF,TF,TF,TF,TF,TF,TF,TF,TF,TF,TF,TF,TF,TF,TF,TF,TF,TF,TF,TF,TF,TF,TF,TF,TF,TF,TF,TF,TF,TF,TF,TF,TF,TF,TF,TF,TF,TF,TF,TF,TF,TF,TF,TF,TF,TF,TF,TF,TF,TF,TF,TF,TF,TF,TF,TF,TF,TF,TF,TF,TF,TF,TF,TF,TF,TF,TF,TF,TF,TF,TF,TF,TF,TF,TF,TF,TF,TF,TF,TF,TF,TF,TF,TF,TF,TF,TF,TF,TF,TF,TF,TF,TF,TF,TF,TF,TF,TF,TF,TF,TF,TF,TF,TF,TF,TF,TF,TF,TF,TF,TF,TF,TF,TF,TF,TF,TF,TF,TF,…	NADK,MEGF6,KCNAB2,CAMTA1,PIK3CD,PGD,FBXO44,AGTRAP,MFN2,TNFRSF1B,EFHD2,PLEKHM2,PADI2,UBR4,CAPZB,ECE1,ALPL,KDM1A,TMEM50A,SH3BGRL3,CD52,RPS6KA1,THEMIS2,EPB41,RNF19B,PHC2,TRAPPC3,STK40,CAP1,SMAP2,TESK2,FAAH,NRDC,CTBS,GNG5,ARHGAP29,AMPD2,DENND2D,RHOC,TSPAN2,NOTCH2,NBPF26,PLEKHO1,CERS2,ZNF687,TUFT1,S100A8,SLC39A1,C1orf43,IL6R,SHE,SLC50A1,RUSC1,ACKR1,CFAP45,CD244,USF1,NIT1,TOMM40L,MPZL1,COP1,QSOX1,DHX9,…
query_1	TRUE	5.83108e-20	4321	1979	607	0.306721	0.140477	TF:M03807_1	TF	Factor: SP2; motif: GNNGGGGGCGGGGSN; match class: 1	20011	7881	TF:M03807	TF,TF,TF,TF,TF,TF,TF,TF,TF,TF,TF,TF,TF,TF,TF,TF,TF,TF,TF,TF,TF,TF,TF,TF,TF,TF,TF,TF,TF,TF,TF,TF,TF,TF,TF,TF,TF,TF,TF,TF,TF,TF,TF,TF,TF,TF,TF,TF,TF,TF,TF,TF,TF,TF,TF,TF,TF,TF,TF,TF,TF,TF,TF,TF,TF,TF,TF,TF,TF,TF,TF,TF,TF,TF,TF,TF,TF,TF,TF,TF,TF,TF,TF,TF,TF,TF,TF,TF,TF,TF,TF,TF,TF,TF,TF,TF,TF,TF,TF,TF,TF,TF,TF,TF,TF,TF,TF,TF,TF,TF,TF,TF,TF,TF,TF,TF,TF,TF,TF,TF,TF,TF,TF,TF,TF,TF,TF,TF,TF,TF,TF,TF,TF,…	ACAP3,MEGF6,CAMTA1,ESPN,PIK3CD,PGD,FBXO44,AGTRAP,TNFRSF1B,EFHD2,ARHGEF10L,CAPZB,ALPL,RPS6KA1,ZDHHC18,THEMIS2,EPB41,PTP4A2,PHC2,TRAPPC3,MAP7D1,STK40,GADD45A,CTBS,GNG5,ARHGAP29,RNPC3,DENND2D,RHOC,TSPAN2,PLEKHO1,ARNT,ZNF687,TUFT1,INTS3,IL6R,SLC50A1,HDGF,CFAP45,KIAA0040,QSOX1,DHX9,ARPC5,PHLDA3,KDM5B,BTG2,MAPKAPK2,PFKFB2,CCSAP,GPR137B,AKT3,ACP1,KIDINS220,CYRIA,FOSL2,YPEL5,SPAST,EPAS1,USP34,LGALSL,TMSB…
query_1	TRUE	6.0242e-20	798	1860	159	0.0854839	0.199248	GO:0006897	GO:BP	endocytosis	21110	2607	GO:0016192	IEA,ISS IEA,ISS TAS IEA,IDA ISS IBA IEA,IEA,TAS,TAS IEA,IMP IBA IEA,ISS IBA,IDA ISS TAS,IEA,IDA ISS IEA,ISS IEA,ISS,IBA IEA,IMP,IMP IBA,IDA IMP IBA IEA,IMP IBA,IEA,IDA IMP IBA IEA,IGI,IDA IMP IGI ISS IEA,IDA,IDA,IMP IEA,ISS IEA,TAS,TAS,IEA,IMP IBA TAS,TAS IEA,IMP,IDA IMP IBA TAS NAS IEA,IMP ISS IBA,IDA IGI IBA,IMP IBA,ISS,NAS,ISS IEA,TAS,ISS IEA,IEA,IMP IBA IEA,IMP,ISS IEA,IDA,IMP ISS IBA IEA,TAS…	MEGF6,NECAP2,FGR,XKR8,CAP1,VAV3,FCGR1A,C1orf43,FCER1G,FCGR2B,NCF2,PTPRC,MAPKAPK2,ARF1,ITSN2,RAB1A,ARHGAP25,AAK1,DYSF,LOXL3,MERTK,RALB,ITGAV,CXCR2,CXCR1,MYD88,MAPKAPK3,STAB1,PRKCD,ATG3,RAB7A,PIK3CB,PLSCR1,AP2M1,GAK,LRPAP1,KIAA1109,TLR2,AP3S1,DOCK2,PDLIM7,CANX,PGBD1,FLOT1,C2,AIF1,VEGFA,MYO6,FYN,EZR,IGF2R,EIF2AK1,ACTB,DBNL,BIN3,CLU,LYN,SDCBP,PIP4P2,CLTA,SYK,FKBP15,TLR4,GSN,DENND1A,GPR107,ABCA2,IL15R…
query_1	TRUE	6.0663e-20	4286	1979	603	0.304699	0.140691	TF:M07277_1	TF	Factor: BTEB2; motif: RGGGNGKGGN; match class: 1	20011	625	TF:M07277	TF,TF,TF,TF,TF,TF,TF,TF,TF,TF,TF,TF,TF,TF,TF,TF,TF,TF,TF,TF,TF,TF,TF,TF,TF,TF,TF,TF,TF,TF,TF,TF,TF,TF,TF,TF,TF,TF,TF,TF,TF,TF,TF,TF,TF,TF,TF,TF,TF,TF,TF,TF,TF,TF,TF,TF,TF,TF,TF,TF,TF,TF,TF,TF,TF,TF,TF,TF,TF,TF,TF,TF,TF,TF,TF,TF,TF,TF,TF,TF,TF,TF,TF,TF,TF,TF,TF,TF,TF,TF,TF,TF,TF,TF,TF,TF,TF,TF,TF,TF,TF,TF,TF,TF,TF,TF,TF,TF,TF,TF,TF,TF,TF,TF,TF,TF,TF,TF,TF,TF,TF,TF,TF,TF,TF,TF,TF,TF,TF,TF,TF,TF,TF,…	ACAP3,MEGF6,CAMTA1,ESPN,PIK3CD,PGD,FBXO44,AGTRAP,TNFRSF1B,EFHD2,CAPZB,ECE1,ALPL,KDM1A,RPS6KA1,ZDHHC18,THEMIS2,EPB41,PHC2,KIAA0319L,TRAPPC3,MAP7D1,STK40,ELOVL1,TXNDC12,GADD45A,CTBS,GNG5,ARHGAP29,RNPC3,VAV3,DENND2D,RHOC,TSPAN2,PLEKHO1,ARNT,ZNF687,S100A11,IL6R,SHE,ZBTB7B,SLC50A1,CFAP45,KIAA0040,QSOX1,DHX9,SMG7,ARPC5,PHLDA3,KDM5B,BTG2,MAPKAPK2,PFKFB2,CCSAP,GPR137B,AKT3,ACP1,KIDINS220,MBOAT2,CYRIA,RHO…
query_1	TRUE	7.83134e-20	1704	1860	271	0.145699	0.159038	GO:0051240	GO:BP	positive regulation of multicellular organismal process	21110	14359	c("GO:0032501", "GO:0048518", "GO:0051239")	IDA,IGI ISS TAS,ISS IEA,IDA,ISS IBA IEA,ISS IEA,IMP ISS,IMP,NAS,IMP,ISS IEA,IEA,IEA,ISS,IMP,IEA,IDA,IDA,ISS IEA,ISS IEA,IBA,IDA IBA TAS,IDA,IC,ISS,IDA,IMP ISS,IMP ISS IEA,IEA,IMP ISS IEA,IEA,IDA IGI IEA,IDA,IDA,IBA,IDA,IEA,IEA,IEA,ISS IEA,IGI NAS,ISS IEA,IMP ISS,IMP,ISS IEA,IMP,IEA,ISS IEA,IDA IMP ISS IEA,IDA,IMP,IEA,IEA,IDA IMP ISS IEA,IMP,IMP IEA,IDA,IEA,IEA,IEA,IMP,IMP IEA,IBA NAS,IDA NAS,IGI,…	PARK7,PIK3CD,MFN2,TNFRSF8,TNFRSF1B,ALPL,KDM1A,RPS6KA1,ARID1A,SLC9A1,FGR,PTAFR,FAAH,NRDC,VAV3,NOTCH2,ARNT,IL6R,ZBTB7B,SEMA4A,MNDA,IFI16,CD244,USF1,FCER1G,FCGR3A,DHX9,PTPRC,KDM5B,CHI3L1,MAPKAPK2,IL10,CD55,CR1,PLXNA2,CD46,AKT3,NLRP3,DDX1,RHOB,NLRC4,EPAS1,RTN4,RAB1A,PLEK,VAMP8,ARID5A,CXCR4,ACVR1,STAT1,CASP8,CXCR2,IL17RC,MYD88,CCR1,CCR3,SETD2,CAMP,RHOA,GNAI2,TWF2,HCLS1,CD86,GP9,MME,BCL6,HES1,TNIP2,LRP…
query_1	TRUE	8.1697e-20	9321	1979	1131	0.571501	0.121339	TF:M00800	TF	Factor: AP-2; motif: GSCCSCRGGCNRNRNN	20011	150	TF:M00000	TF,TF,TF,TF,TF,TF,TF,TF,TF,TF,TF,TF,TF,TF,TF,TF,TF,TF,TF,TF,TF,TF,TF,TF,TF,TF,TF,TF,TF,TF,TF,TF,TF,TF,TF,TF,TF,TF,TF,TF,TF,TF,TF,TF,TF,TF,TF,TF,TF,TF,TF,TF,TF,TF,TF,TF,TF,TF,TF,TF,TF,TF,TF,TF,TF,TF,TF,TF,TF,TF,TF,TF,TF,TF,TF,TF,TF,TF,TF,TF,TF,TF,TF,TF,TF,TF,TF,TF,TF,TF,TF,TF,TF,TF,TF,TF,TF,TF,TF,TF,TF,TF,TF,TF,TF,TF,TF,TF,TF,TF,TF,TF,TF,TF,TF,TF,TF,TF,TF,TF,TF,TF,TF,TF,TF,TF,TF,TF,TF,TF,TF,TF,TF,…	C1orf159,ACAP3,AURKAIP1,NADK,KCNAB2,CAMTA1,ESPN,RBP7,PIK3CD,AGTRAP,PRDM2,EFHD2,PLEKHM2,PADI2,PADI4,UBR4,CAPZB,ALPL,USP48,KDM1A,TMEM50A,RHCE,SH3BGRL3,SLC9A1,ZDHHC18,XKR8,PTAFR,SRSF4,PTP4A2,RNF19B,TRAPPC3,MAP7D1,MEAF6,PABPC4,SMAP2,ELOVL1,TESK2,FAAH,ALG6,DNAI4,WLS,ARHGAP29,VAV3,AMPD2,DDX20,CAPZA1,RHOC,PHTF1,TSPAN2,NOTCH2,NBPF26,NBPF20,PLEKHO1,MCL1,CERS2,TUFT1,MRPL9,S100A11,S100A6,SLC39A1,C1orf43,SHE…
query_1	TRUE	8.53134e-20	14958	1979	1654	0.835776	0.110576	TF:M07289	TF	Factor: GKLF; motif: NNNRGGNGNGGSN	20011	3168	TF:M00000	TF,TF,TF,TF,TF,TF,TF,TF,TF,TF,TF,TF,TF,TF,TF,TF,TF,TF,TF,TF,TF,TF,TF,TF,TF,TF,TF,TF,TF,TF,TF,TF,TF,TF,TF,TF,TF,TF,TF,TF,TF,TF,TF,TF,TF,TF,TF,TF,TF,TF,TF,TF,TF,TF,TF,TF,TF,TF,TF,TF,TF,TF,TF,TF,TF,TF,TF,TF,TF,TF,TF,TF,TF,TF,TF,TF,TF,TF,TF,TF,TF,TF,TF,TF,TF,TF,TF,TF,TF,TF,TF,TF,TF,TF,TF,TF,TF,TF,TF,TF,TF,TF,TF,TF,TF,TF,TF,TF,TF,TF,TF,TF,TF,TF,TF,TF,TF,TF,TF,TF,TF,TF,TF,TF,TF,TF,TF,TF,TF,TF,TF,TF,TF,…	C1orf159,ACAP3,AURKAIP1,NADK,MEGF6,KCNAB2,CAMTA1,ESPN,PARK7,RBP7,PIK3CD,PGD,FBXO44,AGTRAP,PLOD1,MIIP,TNFRSF1B,PRDM2,EFHD2,PLEKHM2,PADI2,ARHGEF10L,PADI4,UBR4,CAPZB,CDA,ECE1,ALPL,USP48,ENSG00000289694,KDM1A,SRSF10,TMEM50A,RHCE,SH3BGRL3,UBXN11,CD52,RPS6KA1,ARID1A,ZDHHC18,FGR,THEMIS2,XKR8,TAF12,EPB41,SRSF4,PTP4A2,AK2,RNF19B,PHC2,KIAA0319L,TRAPPC3,MAP7D1,MEAF6,STK40,PABPC4,CAP1,SMAP2,NFYC,HIVEP3,ELOVL…
query_1	TRUE	1.07835e-19	8506	1979	1049	0.530066	0.123325	TF:M03893	TF	Factor: WT1; motif: GNGGGGGCGGGG	20011	8988	TF:M00000	TF,TF,TF,TF,TF,TF,TF,TF,TF,TF,TF,TF,TF,TF,TF,TF,TF,TF,TF,TF,TF,TF,TF,TF,TF,TF,TF,TF,TF,TF,TF,TF,TF,TF,TF,TF,TF,TF,TF,TF,TF,TF,TF,TF,TF,TF,TF,TF,TF,TF,TF,TF,TF,TF,TF,TF,TF,TF,TF,TF,TF,TF,TF,TF,TF,TF,TF,TF,TF,TF,TF,TF,TF,TF,TF,TF,TF,TF,TF,TF,TF,TF,TF,TF,TF,TF,TF,TF,TF,TF,TF,TF,TF,TF,TF,TF,TF,TF,TF,TF,TF,TF,TF,TF,TF,TF,TF,TF,TF,TF,TF,TF,TF,TF,TF,TF,TF,TF,TF,TF,TF,TF,TF,TF,TF,TF,TF,TF,TF,TF,TF,TF,TF,…	ACAP3,AURKAIP1,MEGF6,CAMTA1,ESPN,PARK7,PIK3CD,PGD,FBXO44,AGTRAP,PLOD1,MFN2,MIIP,TNFRSF8,TNFRSF1B,EFHD2,ARHGEF10L,UBR4,CAPZB,CDA,ALPL,USP48,KDM1A,SH3BGRL3,RPS6KA1,SLC9A1,ZDHHC18,THEMIS2,XKR8,SRSF4,RNF19B,PHC2,TRAPPC3,MAP7D1,MEAF6,STK40,PABPC4,SMAP2,TESK2,YIPF1,GADD45A,CTBS,GNG5,ARHGAP29,VAV3,AMPD2,DENND2D,CAPZA1,PHTF1,TSPAN2,PLEKHO1,H2AC20,ADAMTSL4,CERS2,ZNF687,S100A6,INTS3,CRTC2,SLC39A1,SHE,ZBTB7…
query_1	TRUE	1.10144e-19	1648	1860	264	0.141935	0.160194	GO:0010941	GO:BP	regulation of cell death	21110	4635	c("GO:0008219", "GO:0050794")	IDA IMP IGI IBA IC IEA,IMP,IMP,IDA,ISS IBA IEA,IMP,IDA IMP,IEA,NAS,IEA,IDA IBA,IDA,IGI ISS IEA,TAS IEA,IDA,IDA IMP IGI IBA IEA,IDA,IDA,IEA,IEA,IMP,IEA,ISS,IDA,IEA,IDA IBA IEA,IEA,IDA,ISS,IDA ISS NAS IEA,IMP,IMP ISS IEA,IMP,IDA IEA,NAS,IMP IEA,IMP,IDA,IMP,IMP,IEA,IEA,IMP,IMP,TAS,IDA IMP IBA TAS IEA,IDA ISS IEA,IEA,IMP,IEA,IDA TAS IEA,IDA,IDA IBA,IMP IEA,IEA,IEA,IMP IEA,IMP,IMP IEA,IDA,IMP,IDA,IDA …	PARK7,PIK3CD,MFN2,TNFRSF8,TNFRSF1B,KDM1A,RPS6KA1,SLC9A1,MEAF6,STK40,TXNDC12,GADD45A,DDX20,NOTCH2,ADAMTSL4,MCL1,S100A9,S100A8,ADAR,HDGF,MNDA,MPZ,FCGR2B,ATF6,PTPRC,PHLDA3,BTG2,NUAK2,RAB29,IL10,ATF3,RHOB,HS1BP3,NLRC4,RTN4,CHMP3,MAP4K4,FHL2,MERTK,PROC,LIMS2,CXCR4,ACVR1,ITGAV,STAT1,CFLAR,CASP8,CXCR2,SP100,OGG1,RAF1,SLC6A6,HIGD1A,GPX1,RHOA,GNAI2,PRKCD,HCLS1,PIK3CB,PDCD10,MECOM,ECT2,TNFSF10,PARL,BCL6,TN…
query_1	TRUE	1.12296e-19	1538	1860	251	0.134946	0.163199	GO:0009967	GO:BP	positive regulation of signal transduction	21110	3883	c("GO:0007165", "GO:0009966", "GO:0010647", "GO:0023056", "GO:0048584")	IMP,IC IEA,IGI,IDA IEA,IMP,IDA,IMP ISS IEA,HMP,IDA IEA,IGI IEA,IC,IDA,IDA IBA TAS,IDA,IDA IBA,ISS IEA,ISS,IDA,ISS IEA,IMP IEA,IMP,IDA,IMP,IMP IBA,IEA,ISS IEA,IMP ISS IEA,IDA,IDA IBA,ISS IEA,ISS,HMP,IGI,IBA IEA,IBA,IMP,IMP,IDA ISS IEA,IMP,IEP IEA,IMP IEP,IEA,IDA,IMP,IEP IEA,IMP,HMP,IEA,IMP IEP NAS,IEA,IEA,IMP,ISS,IMP,IMP IGI IEA,IDA IMP IBA,HMP,IDA IEP IBA IEA,ISS IEA,IDA IBA,IDA IBA IEA,IGI,IDA,I…	CAMTA1,PARK7,PIK3CD,SLC9A1,FGR,GADD45A,WLS,RHOC,NOTCH2,MCL1,ARNT,S100A9,S100A12,S100A8,IL6R,ZBTB7B,FCGR2B,ATF6,PTPRC,CHI3L1,RAB29,IL10,ATF3,GPR137B,AKT3,DDX1,RTN4,USP34,AAK1,LOXL3,MAP4K4,SLC20A1,RALB,LIMS2,GPR17,CXCR4,ZEB2,ACVR1,ITGAV,CFLAR,CASP8,GPBAR1,RAF1,DYNC1LI1,MYD88,CCR1,SHISA5,GPX1,RHOA,GNAI2,PRKCD,HCLS1,CD86,ACP3,PIK3CB,PDCD10,ECT2,TNFSF10,HES1,TNIP2,RELL1,TLR1,TMEM33,PDGFRA,HPSE,TSPAN5,…
query_1	TRUE	1.24743e-19	2462	1860	356	0.191398	0.144598	GO:0051128	GO:BP	regulation of cellular component organization	21110	14274	c("GO:0016043", "GO:0050794")	IEA,NAS,IDA TAS NAS IC,ISS IEA,IBA,IDA IBA,IBA IEA,IDA,IEA,IDA IEA,TAS,NAS,TAS IEA,ISS IEA,IDA ISS,ISS,IMP IBA,ISS IEA,IBA IEA,IMP ISS IBA IEA,IDA,IBA,IEA,ISS IEA,ISS TAS,TAS,ISS IBA IEA,IBA,IGI ISS TAS,IEA,IDA ISS IEA,IDA,IEA,IBA,ISS,IMP IBA,IMP,ISS,IEA,IBA IEA,IEA,IDA,IEA,IDA IMP IEA,IEA,IDA ISS IEA,IDA IMP IBA,IMP IBA,IMP ISO,IBA,IMP,ISS,IDA IEA,IMP ISS,IEA,ISS,IDA IMP,ISS IEA,IMP IEA,IEA,ISS …	ACAP3,AURKAIP1,PARK7,TNFRSF1B,PLEKHM2,ARHGEF10L,CAPZB,CDA,ENSG00000289694,KDM1A,RPS6KA1,ARID1A,SLC9A1,FGR,MEAF6,NRDC,ELAPOR1,CD53,CAPZA1,RHOC,NOTCH2,PLEKHO1,FCGR1A,CERS2,S100A9,S100A8,SEMA4A,FCER1G,FCGR2B,ARPC5,PTPRC,RAB29,IL10,PLXNA2,ARF1,CCSAP,TRAPPC12,KIDINS220,CYRIA,RHOB,FKBP1B,ITSN2,SPAST,RTN4,XPO1,PLEK,AAK1,DYSF,INO80B,TMSB10,CHMP3,MAP4K4,MERTK,RALB,CXCR4,ZEB2,ITGAV,CFLAR,ARPC2,GPBAR1,SETD5…
query_1	TRUE	1.45718e-19	5325	1979	716	0.361799	0.13446	TF:M07409	TF	Factor: BTEB2; motif: GCCCCRCCCH	20011	4590	TF:M00000	TF,TF,TF,TF,TF,TF,TF,TF,TF,TF,TF,TF,TF,TF,TF,TF,TF,TF,TF,TF,TF,TF,TF,TF,TF,TF,TF,TF,TF,TF,TF,TF,TF,TF,TF,TF,TF,TF,TF,TF,TF,TF,TF,TF,TF,TF,TF,TF,TF,TF,TF,TF,TF,TF,TF,TF,TF,TF,TF,TF,TF,TF,TF,TF,TF,TF,TF,TF,TF,TF,TF,TF,TF,TF,TF,TF,TF,TF,TF,TF,TF,TF,TF,TF,TF,TF,TF,TF,TF,TF,TF,TF,TF,TF,TF,TF,TF,TF,TF,TF,TF,TF,TF,TF,TF,TF,TF,TF,TF,TF,TF,TF,TF,TF,TF,TF,TF,TF,TF,TF,TF,TF,TF,TF,TF,TF,TF,TF,TF,TF,TF,TF,TF,…	ACAP3,MEGF6,CAMTA1,ESPN,RBP7,PIK3CD,PGD,FBXO44,AGTRAP,MFN2,MIIP,TNFRSF1B,EFHD2,CAPZB,ECE1,ALPL,KDM1A,TMEM50A,RPS6KA1,THEMIS2,EPB41,RNF19B,PHC2,TRAPPC3,STK40,SMAP2,DNAI4,CTBS,GNG5,ARHGAP29,RNPC3,AMPD2,DENND2D,RHOC,TSPAN2,NOTCH2,NBPF26,MCL1,ARNT,SELENBP1,TUFT1,S100A11,S100A9,CRTC2,C1orf43,IL6R,SHE,SLC50A1,SEMA4A,CFAP45,TOMM40L,KIAA0040,QSOX1,DHX9,ARPC5,PHLDA3,KDM5B,BTG2,MAPKAPK2,PFKFB2,CD46,COQ8A,A…
query_1	TRUE	1.63504e-19	2890	1860	402	0.216129	0.1391	GO:0007166	GO:BP	cell surface receptor signaling pathway	21110	2793	GO:0007165	IMP IC,IGI TAS,IBA TAS IEA,IDA,NAS,IEA,IMP ISS IBA TAS IEA,IBA IEA,IEA,IBA,IMP IEA,IMP ISS IEA,IMP TAS IEA,IDA IBA IC IEA,IBA IEA,IMP IBA IEA,IC,IDA IMP IBA TAS IEA,IEA,ISS IEA,IBA IEA,IMP,IEA,IEA,IMP ISS IBA IEA,IBA,IBA,IDA IBA,IDA IMP IBA,TAS,IDA IGI ISS TAS IEA,IMP,IMP IBA TAS,IDA,IDA,IDA,ISS IBA IEA,IDA,IMP,ISS IBA,IMP,IDA TAS IEA,IDA,IDA IBA,IBA TAS IEA,ISS IEA,IEA,IBA TAS,IDA IBA IEA,IGI,IB…	PARK7,PIK3CD,TNFRSF1B,PADI2,CDA,ECE1,FGR,THEMIS2,PTAFR,CSF3R,GADD45A,WLS,VAV3,NOTCH2,FCGR1A,MCL1,ARNT,IL6R,ADAR,ZBTB7B,SEMA4A,MNDA,ACKR1,NCSTN,FCER1G,FCGR3B,FCGR2A,FCGR3A,FCGR2B,MPZL1,PTPRC,RAB29,MAPKAPK2,IL10,CD55,CR1,PLXNA2,CD46,ATF3,KIDINS220,RTN4,USP34,PLEK,AAK1,DOK1,LOXL3,IL1R2,MERTK,IL1RN,RALB,LIMS2,GPR17,PTPN18,CXCR4,ZEB2,ACVR1,TANK,ITGAV,STAT1,CFLAR,CASP8,CXCR2,CXCR1,GPBAR1,SP100,IL17RC,R…
query_1	TRUE	1.73042e-19	1834	1860	285	0.153226	0.155398	GO:0046907	GO:BP	intracellular transport	21110	13156	c("GO:0006810", "GO:0051641", "GO:0051649")	IGI,IDA,IEA,IBA,IEA,IBA,IBA NAS IEA,IMP IBA,IMP ISS IBA IEA,IDA,IBA IEA,IBA IEA,IDA,TAS,IBA IEA,IMP IBA IEA,IMP IBA,IBA,IMP NAS,IDA IEA,IBA,IMP,IMP ISS IEA,ISS IEA,IMP,IDA IPI IMP IBA IC IEA,IMP IGI IBA,IMP IBA NAS IEA,IBA,TAS,IMP,IEA,IDA IEA,IDA ISS IBA,IBA,IMP,IMP,ISS,IMP,IMP IBA,IBA,ISS IBA IEA,IMP,IMP IBA TAS,ISS IEA,IGI NAS,IEA,IEA,IBA,IMP,IMP,HMP,IDA IMP IBA NAS IEA,IMP,IDA IMP IBA,IMP IGI …	PARK7,MFN2,SRSF10,TMEM50A,SLC9A1,ZDHHC18,TRAPPC3,WLS,RAB13,ADAR,COPA,TOMM40L,DHX9,SMG7,ARL8A,RAB29,CNIH4,ARF1,TRAPPC12,RHOB,ITSN2,RAB10,SPAST,PREPL,ERLEC1,XPO1,RAB1A,CHMP3,MYO7B,AGFG1,SP100,MTERF4,CAMK1,TRAK1,ZDHHC3,SETD2,PRKCD,ATG3,HCLS1,RAB7A,RAB43,COPG1,PDCD10,SEC62,ECT2,PARL,AP2M1,ENSG00000287005,ZDHHC19,GAK,TBC1D14,UBE2D3,SEC24D,KIAA1109,ARFIP1,CERT1,AP3B1,AP3S1,LMNB1,ABLIM3,ERGIC1,CREBRF,RA…
query_1	TRUE	1.80359e-19	7656	1369	1100	0.803506	0.143678	HPA:0220051	HPA	gallbladder; glandular cells[≥Low]	11006	361	HPA:0220000	Approved,Approved,Approved,Enhanced,Approved,Enhanced,Enhanced,Enhanced,Approved,Enhanced,Approved,Enhanced,Approved,Approved,Approved,Approved,Approved,Enhanced,Enhanced,Approved,Supported,Approved,Enhanced,Supported,Enhanced,Approved,Approved,Approved,Supported,Approved,Approved,Supported,Supported,Approved,Supported,Approved,Approved,Approved,Enhanced,Approved,Approved,Approved,Approved,Approv…	C1orf159,ACAP3,AURKAIP1,KCNAB2,CAMTA1,RBP7,PIK3CD,PGD,FBXO44,AGTRAP,PRDM2,EFHD2,PLEKHM2,NECAP2,ARHGEF10L,UBR4,CAPZB,ECE1,ALPL,USP48,KDM1A,UBXN11,RPS6KA1,ARID1A,SLC9A1,ZDHHC18,PTAFR,TAF12,SRSF4,AK2,RNF19B,PHC2,KIAA0319L,TRAPPC3,PABPC4,CAP1,SMAP2,HIVEP3,ELOVL1,FAAH,YIPF1,ALG6,WLS,CTBS,GNG5,GBP2,ARHGAP29,ELAPOR1,AMPD2,CD53,DENND2D,C1orf162,CAPZA1,NOTCH2,NBPF10,H2AC20,ADAMTSL4,MCL1,CTSS,ARNT,CERS2,MI…
query_1	TRUE	1.80359e-19	7656	1369	1100	0.803506	0.143678	HPA:0220000	HPA	gallbladder	11006	360	HPA:0000000	Approved,Approved,Approved,Enhanced,Approved,Enhanced,Enhanced,Enhanced,Approved,Enhanced,Approved,Enhanced,Approved,Approved,Approved,Approved,Approved,Enhanced,Enhanced,Approved,Supported,Approved,Enhanced,Supported,Enhanced,Approved,Approved,Approved,Supported,Approved,Approved,Supported,Supported,Approved,Supported,Approved,Approved,Approved,Enhanced,Approved,Approved,Approved,Approved,Approv…	C1orf159,ACAP3,AURKAIP1,KCNAB2,CAMTA1,RBP7,PIK3CD,PGD,FBXO44,AGTRAP,PRDM2,EFHD2,PLEKHM2,NECAP2,ARHGEF10L,UBR4,CAPZB,ECE1,ALPL,USP48,KDM1A,UBXN11,RPS6KA1,ARID1A,SLC9A1,ZDHHC18,PTAFR,TAF12,SRSF4,AK2,RNF19B,PHC2,KIAA0319L,TRAPPC3,PABPC4,CAP1,SMAP2,HIVEP3,ELOVL1,FAAH,YIPF1,ALG6,WLS,CTBS,GNG5,GBP2,ARHGAP29,ELAPOR1,AMPD2,CD53,DENND2D,C1orf162,CAPZA1,NOTCH2,NBPF10,H2AC20,ADAMTSL4,MCL1,CTSS,ARNT,CERS2,MI…
query_1	TRUE	1.84851e-19	4745	1979	652	0.329459	0.137408	TF:M10071_1	TF	Factor: Sp1; motif: NGGGGGCGGGGCCNGGGGGGGG; match class: 1	20011	7837	TF:M10071	TF,TF,TF,TF,TF,TF,TF,TF,TF,TF,TF,TF,TF,TF,TF,TF,TF,TF,TF,TF,TF,TF,TF,TF,TF,TF,TF,TF,TF,TF,TF,TF,TF,TF,TF,TF,TF,TF,TF,TF,TF,TF,TF,TF,TF,TF,TF,TF,TF,TF,TF,TF,TF,TF,TF,TF,TF,TF,TF,TF,TF,TF,TF,TF,TF,TF,TF,TF,TF,TF,TF,TF,TF,TF,TF,TF,TF,TF,TF,TF,TF,TF,TF,TF,TF,TF,TF,TF,TF,TF,TF,TF,TF,TF,TF,TF,TF,TF,TF,TF,TF,TF,TF,TF,TF,TF,TF,TF,TF,TF,TF,TF,TF,TF,TF,TF,TF,TF,TF,TF,TF,TF,TF,TF,TF,TF,TF,TF,TF,TF,TF,TF,TF,…	ACAP3,NADK,MEGF6,CAMTA1,ESPN,RBP7,PIK3CD,PGD,FBXO44,AGTRAP,MFN2,MIIP,TNFRSF1B,EFHD2,PLEKHM2,CAPZB,ALPL,KDM1A,RPS6KA1,ZDHHC18,THEMIS2,EPB41,RNF19B,PHC2,TRAPPC3,MEAF6,STK40,SMAP2,ELOVL1,GADD45A,CTBS,ARHGAP29,RNPC3,VAV3,AMPD2,DENND2D,RHOC,TSPAN2,NOTCH2,NBPF26,PLEKHO1,MCL1,ARNT,ZNF687,CRTC2,IL6R,SHE,SLC50A1,CFAP45,TOMM40L,KIAA0040,QSOX1,DHX9,ARPC5,PHLDA3,BTG2,MAPKAPK2,PFKFB2,ARF1,CCSAP,GPR137B,AKT3,A…
query_1	TRUE	1.92171e-19	1905	1860	293	0.157527	0.153806	GO:0006915	GO:BP	apoptotic process	21110	2620	GO:0012501	IDA IMP IGI IC IEA,IMP,IMP IEA,IDA,ISS IBA IEA,IMP,IDA IMP IEA,IEA,IDA IBA IEA,NAS,IEA,IDA,IDA TAS,IGI ISS IEA,TAS IEA,IDA IEA,IDA IMP IGI IBA IEA,IDA IEA,IDA IEA,TAS,IEA,IEA,IEA,IMP,IDA IMP IEA,IEA,IEA,IDA,IEA,IDA IBA IEA,IEA,IEA,IDA IEA,IDA ISS NAS IEA,IMP,IMP ISS TAS IEA,IMP,IDA IEA,NAS,IEA,IMP,IDA,IMP,IEA,IMP,IEA,TAS,IMP,IMP ISS IEA,TAS,IDA IMP IBA TAS IEA,IDA IMP ISS IBA TAS IEA,IEA,IMP,IEA,…	PARK7,PIK3CD,MFN2,TNFRSF8,TNFRSF1B,KDM1A,RPS6KA1,SLC9A1,XKR8,MEAF6,STK40,TXNDC12,GADD45A,DDX20,NOTCH2,ADAMTSL4,MCL1,S100A9,S100A8,IL6R,ADAR,MEF2D,HDGF,MNDA,IFI16,NCSTN,MPZ,ATF6,PTPRC,PHLDA3,CHI3L1,BTG2,NUAK2,IL10,ATF3,RHOB,HS1BP3,NLRC4,RTN4,CHMP3,MAP4K4,FHL2,MERTK,RALB,PROC,LIMS2,CXCR4,ACVR1,ITGAV,STAT1,CFLAR,CASP8,CXCR2,SP100,OGG1,RAF1,MYD88,CSRNP1,HIGD1A,ZDHHC3,NME6,SHISA5,GPX1,RHOA,GNAI2,PRKCD…
query_1	TRUE	1.94173e-19	6093	1979	798	0.403234	0.13097	TF:M00196_1	TF	Factor: Sp1; motif: NGGGGGCGGGGYN; match class: 1	20011	7855	TF:M00196	TF,TF,TF,TF,TF,TF,TF,TF,TF,TF,TF,TF,TF,TF,TF,TF,TF,TF,TF,TF,TF,TF,TF,TF,TF,TF,TF,TF,TF,TF,TF,TF,TF,TF,TF,TF,TF,TF,TF,TF,TF,TF,TF,TF,TF,TF,TF,TF,TF,TF,TF,TF,TF,TF,TF,TF,TF,TF,TF,TF,TF,TF,TF,TF,TF,TF,TF,TF,TF,TF,TF,TF,TF,TF,TF,TF,TF,TF,TF,TF,TF,TF,TF,TF,TF,TF,TF,TF,TF,TF,TF,TF,TF,TF,TF,TF,TF,TF,TF,TF,TF,TF,TF,TF,TF,TF,TF,TF,TF,TF,TF,TF,TF,TF,TF,TF,TF,TF,TF,TF,TF,TF,TF,TF,TF,TF,TF,TF,TF,TF,TF,TF,TF,…	ACAP3,NADK,MEGF6,CAMTA1,ESPN,PIK3CD,PGD,FBXO44,AGTRAP,PLOD1,MFN2,TNFRSF1B,EFHD2,PLEKHM2,PADI2,ARHGEF10L,CAPZB,ALPL,ENSG00000289694,TMEM50A,RPS6KA1,ZDHHC18,THEMIS2,XKR8,EPB41,PTP4A2,PHC2,TRAPPC3,MAP7D1,STK40,SMAP2,TESK2,GADD45A,CTBS,GNG5,ARHGAP29,RNPC3,DENND2D,RHOC,TSPAN2,PLEKHO1,ARNT,ZNF687,TUFT1,INTS3,C1orf43,IL6R,SHE,SLC50A1,HDGF,ETV3,CFAP45,KIAA0040,QSOX1,DHX9,SMG7,ARPC5,PHLDA3,ARL8A,KDM5B,BTG…
query_1	TRUE	2.24346e-19	7345	1860	842	0.452688	0.114636	GO:0019222	GO:BP	regulation of metabolic process	21110	5900	c("GO:0008152", "GO:0050789")	IDA,IMP IBA IEA,IDA IMP IGI ISS TAS NAS IC IEA,IMP TAS,ISS IEA,IDA,IMP ISS IBA IEA,IDA IBA NAS,IMP,IDA,IMP,ISS IEA,IDA IMP ISS IBA IEA,IDA NAS IEA,IDA IMP IBA TAS,IDA IBA TAS NAS,IDA,IMP ISS IEA,IEA,IDA NAS,IDA,IBA,IBA,IDA ISS NAS,IEA,IEA,IDA IBA TAS IEA,IDA IBA,NAS,IDA ISS,IMP TAS IEA,IEA,IMP,IDA IEA,IDA IEA,IMP,IMP,IDA IBA IC IEA,ISS IEA,TAS,IDA IBA TAS,TAS,IDA TAS,NAS,ISS IBA IEA,IDA IMP IBA N…	AURKAIP1,CAMTA1,PARK7,PIK3CD,MFN2,TNFRSF8,TNFRSF1B,PRDM2,PADI2,CDA,ECE1,ALPL,KDM1A,SRSF10,RPS6KA1,ARID1A,SLC9A1,FGR,PTAFR,TAF12,SRSF4,RNF19B,PHC2,MEAF6,STK40,PABPC4,NFYC,HIVEP3,ATP6V0B,NRDC,GADD45A,VAV3,ELAPOR1,DDX20,NOTCH2,FCGR1A,MCL1,ARNT,CERS2,S100A11,S100A9,S100A12,S100A8,INTS3,CRTC2,IL6R,ADAR,ZBTB7B,MEF2D,SLC25A44,HDGF,ETV3,MNDA,IFI16,ACKR1,NCSTN,CD244,USF1,FCER1G,PBX1,FCGR3A,FCGR2B,ATF6,TBX…
query_1	TRUE	2.36501e-19	6078	1979	796	0.402223	0.130964	TF:M00931_1	TF	Factor: Sp1; motif: GGGGCGGGGC; match class: 1	20011	7857	TF:M00931	TF,TF,TF,TF,TF,TF,TF,TF,TF,TF,TF,TF,TF,TF,TF,TF,TF,TF,TF,TF,TF,TF,TF,TF,TF,TF,TF,TF,TF,TF,TF,TF,TF,TF,TF,TF,TF,TF,TF,TF,TF,TF,TF,TF,TF,TF,TF,TF,TF,TF,TF,TF,TF,TF,TF,TF,TF,TF,TF,TF,TF,TF,TF,TF,TF,TF,TF,TF,TF,TF,TF,TF,TF,TF,TF,TF,TF,TF,TF,TF,TF,TF,TF,TF,TF,TF,TF,TF,TF,TF,TF,TF,TF,TF,TF,TF,TF,TF,TF,TF,TF,TF,TF,TF,TF,TF,TF,TF,TF,TF,TF,TF,TF,TF,TF,TF,TF,TF,TF,TF,TF,TF,TF,TF,TF,TF,TF,TF,TF,TF,TF,TF,TF,…	ACAP3,NADK,MEGF6,CAMTA1,ESPN,PIK3CD,PGD,FBXO44,AGTRAP,TNFRSF1B,EFHD2,ARHGEF10L,CAPZB,ECE1,ALPL,USP48,ENSG00000289694,TMEM50A,RPS6KA1,ZDHHC18,THEMIS2,EPB41,SRSF4,PTP4A2,PHC2,TRAPPC3,MAP7D1,STK40,SMAP2,TESK2,GADD45A,CTBS,GNG5,ARHGAP29,RNPC3,DENND2D,RHOC,TSPAN2,PLEKHO1,ARNT,CERS2,ZNF687,TUFT1,INTS3,C1orf43,IL6R,SHE,SLC50A1,HDGF,ETV3,CFAP45,KIAA0040,QSOX1,DHX9,SMG7,ARPC5,PHLDA3,ARL8A,KDM5B,BTG2,MAPKA…
query_1	TRUE	2.5218e-19	1513	1860	247	0.132796	0.163252	GO:0044248	GO:BP	cellular catabolic process	21110	11576	c("GO:0009056", "GO:0044237")	IDA NAS IEA,IBA,IDA ISS IEA,IMP IBA IEA,IDA IBA IEA,IDA,IEA,TAS IEA,NAS,IDA ISS IBA IEA,IDA,IMP IBA IEA,IMP,IC,IDA IEA,IDA IEA,IMP IEA,IEP IEA,IMP,IMP,IEA,TAS,IDA IBA TAS IEA,IDA IMP,IBA TAS IEA,IDA,IDA TAS IEA,IDA,IMP IBA IEA,IDA IBA IEA,IMP IBA IEA,TAS IEA,IDA IMP IEA,IMP TAS IEA,IBA IEA,IMP,IMP IBA IEA,IEA,IEA,IDA IMP IEP TAS IEA,TAS,TAS,IDA,IDA IBA IEA,IDA IBA IEA,IMP TAS,ISS IBA IEA,IMP ISS …	PARK7,PGD,MFN2,TNFRSF1B,CDA,ECE1,USP48,PABPC4,ATP6V0B,FAAH,NRDC,ELAPOR1,MCL1,ARNT,S100A9,S100A8,SLC25A44,IFI16,ATF6,QSOX1,RNASEL,GLUL,NPL,DHX9,SMG7,BTG2,MAPKAPK2,IL10,GPR137B,HADHA,RAB1A,NAGK,VAMP8,CHMP3,ACOXL,RALB,KYNU,IDH1,PNKD,ATG4B,MTMR14,OGG1,MYD88,ABHD5,GPX1,PRKCD,ATG3,RAB7A,RAB43,NUDT16,PIK3CB,MME,PARL,IGF2BP2,TBC1D14,HPSE,WDFY3,PDE5A,ETFDH,ACSL1,DCP2,STING1,GPX3,CNOT8,RAB24,NQO2,TRIM38,DD…
query_1	TRUE	3.36051e-19	2115	1860	316	0.169892	0.149409	GO:0032879	GO:BP	regulation of localization	21110	8303	c("GO:0050789", "GO:0051179")	IDA ISS IBA IEA,IDA IMP IGI IEA,ISS IEA,IMP IBA,IMP,IMP,ISS IEA,IEA,IMP ISS,IMP ISS,IEA,IDA,IEA,IBA,IBA,ISS TAS,IEA,IEA,IMP IEA,IDA,IDA ISS IEA,IEA,IMP IEA,IEA,IDA IBA,ISS,IMP,IMP,IDA IMP ISS IBA IEA,IBA,IMP,IMP,IDA,IEA,IDA IMP IBA,IMP IBA,IDA IMP,IMP,IDA IEA,IDA,ISS,IEA,IDA IMP,IMP IEA,IMP,IDA IEA,IDA IBA IEA,ISS,IDA,IDA IMP,ISS IEA,IEA,IEA,IMP,IEA,IMP,IMP TAS,IDA NAS,TAS,IMP,IMP,ISS IEA,IGI NAS…	KCNAB2,PARK7,TNFRSF1B,PLEKHM2,KDM1A,SLC9A1,FGR,PTAFR,EPB41,WLS,FCGR1A,CTSS,S100A8,RAB13,FCER1G,FCGR2B,CACNA1E,RNASEL,GLUL,DHX9,PTPRC,KDM5B,RAB29,PFKFB2,CNIH3,ARF1,GPR137B,TRAPPC12,FKBP1B,RAB10,PREPL,ERLEC1,RTN4,XPO1,AAK1,DYSF,VAMP8,CHMP3,MERTK,DBI,RALB,CXCR4,ITGAV,PNKD,SP100,CAMK1,ABHD5,ZDHHC3,CCR1,SETD2,SLC26A6,RHOA,GNAI2,PRKCD,ATG3,HCLS1,RAB7A,GP9,PIK3CB,PLSCR1,PDCD10,ECT2,PARL,AP2M1,HES1,LRPAP…
query_1	TRUE	3.41125e-19	2976	1860	410	0.22043	0.137769	GO:0031325	GO:BP	positive regulation of cellular metabolic process	21110	7512	c("GO:0009893", "GO:0031323", "GO:0044237", "GO:0048522")	IMP IEA,IDA IMP IGI NAS IC IEA,IMP IBA IEA,IDA,IDA IBA IEA,IMP IBA,IDA IBA NAS,IDA,IMP,IEA,IDA NAS,IDA NAS,IDA IEA,IDA,IDA,IMP,IEA,IMP,IMP,IDA IC IEA,TAS,IBA IEA,IDA IMP IBA,IEA,IDA IBA IEA,IEA,IDA IMP,IDA,IMP ISS IEA,ISS IEA,IDA IMP IEA,IEA,IDA,IDA IMP IBA,ISS IEA,ISS IBA NAS IEA,ISS IEA,IDA,IDA IMP IEA,IEA,IDA ISS NAS IEA,IEA,IDA IEA,IDA IEA,IDA,IMP ISO,IEA,IBA,IMP,IMP IC,IDA IMP ISS IEA,IDA IM…	CAMTA1,PARK7,TNFRSF1B,PRDM2,KDM1A,RPS6KA1,ARID1A,SLC9A1,FGR,PTAFR,TAF12,MEAF6,NFYC,HIVEP3,NRDC,GADD45A,VAV3,ELAPOR1,FCGR1A,ARNT,S100A12,CRTC2,IL6R,ZBTB7B,MEF2D,HDGF,IFI16,CD244,USF1,PBX1,ATF6,TBX19,RNASEL,DHX9,NIBAN1,PTPRC,CHI3L1,BTG2,IL10,PFKFB2,ATF3,NLRP3,FOSL2,EPAS1,PLEK,INO80B,ARID5A,MERTK,RALB,ZEB2,ACVR1,STAT1,SP100,PPP1R7,CAMK1,RAF1,TOP2B,MYD88,CSRNP1,ABHD5,ZNF445,CAMP,RHOA,GNAI2,PRKCD,HCLS…
query_1	TRUE	3.45866e-19	466	1916	108	0.0563674	0.23176	GO:0005774	GO:CC	vacuolar membrane	22122	341	c("GO:0005773", "GO:0098588")	IDA IEA,HDA,TAS,ISS TAS,IEA,HDA TAS IEA,HDA IBA TAS IEA,IDA IBA IEA,IDA TAS IEA,IDA IEA,IEA,TAS IEA,HDA TAS IEA,TAS,IEA,IDA,TAS,IEA,HDA,IEA,HDA IEA,IDA,HDA,IDA IEA,IEA,IDA IEA,TAS,NAS,IEA,IEA,TAS IEA,IDA IPI IBA TAS NAS IEA,HDA,IDA HDA IBA IEA,IDA HDA IBA TAS IEA,TAS,IDA IBA IEA,IDA IEA,TAS,IDA ISS NAS IEA,TAS,NAS IEA,IDA IEA,IDA IEA,IDA,IEA,HDA IBA TAS IEA,IEA,IDA IBA IEA,HDA IBA TAS IEA,IDA IBA…	PLEKHM2,ECE1,CSF3R,ATP6V0B,ELAPOR1,NCSTN,ARL8A,GPR137B,VAMP8,CHMP3,SLC49A4,RAB7A,ACP3,AP2M1,HPSE,WDFY3,MANBA,FNIP2,AP3B1,STING1,SLC36A1,ANXA6,FLOT1,HLA-F,NEU1,TFEB,MYO6,EEF1A1,SNX14,ZNRF2,BRI3,LAMTOR4,GNB2,ATP6V1B2,HGSNAT,LYN,PIP4P2,CHMP5,CLTA,ABCA2,PSAP,BLOC1S2,IFITM2,IFITM3,CTSD,SBF2,SLC15A3,SLC3A2,GPR137,TCIRG1,TPCN2,LAMTOR1,ATG16L2,UVRAG,NDUFC2,PRCP,TMEM45B,GABARAPL1,IRAG2,CD63,DRAM1,SLC15A4,…
query_1	TRUE	4.45299e-19	13015	1979	1479	0.747347	0.113638	TF:M12160	TF	Factor: KLF15; motif: RCCMCRCCCMCN	20011	4550	TF:M00000	TF,TF,TF,TF,TF,TF,TF,TF,TF,TF,TF,TF,TF,TF,TF,TF,TF,TF,TF,TF,TF,TF,TF,TF,TF,TF,TF,TF,TF,TF,TF,TF,TF,TF,TF,TF,TF,TF,TF,TF,TF,TF,TF,TF,TF,TF,TF,TF,TF,TF,TF,TF,TF,TF,TF,TF,TF,TF,TF,TF,TF,TF,TF,TF,TF,TF,TF,TF,TF,TF,TF,TF,TF,TF,TF,TF,TF,TF,TF,TF,TF,TF,TF,TF,TF,TF,TF,TF,TF,TF,TF,TF,TF,TF,TF,TF,TF,TF,TF,TF,TF,TF,TF,TF,TF,TF,TF,TF,TF,TF,TF,TF,TF,TF,TF,TF,TF,TF,TF,TF,TF,TF,TF,TF,TF,TF,TF,TF,TF,TF,TF,TF,TF,…	ACAP3,NADK,MEGF6,KCNAB2,CAMTA1,ESPN,PARK7,RBP7,PIK3CD,PGD,FBXO44,PLOD1,MFN2,MIIP,TNFRSF8,TNFRSF1B,EFHD2,PLEKHM2,PADI2,ARHGEF10L,UBR4,CAPZB,ECE1,ALPL,KDM1A,SRSF10,TMEM50A,RHCE,SH3BGRL3,UBXN11,CD52,RPS6KA1,SLC9A1,FGR,THEMIS2,PTAFR,TAF12,EPB41,SRSF4,PTP4A2,AK2,RNF19B,PHC2,KIAA0319L,TRAPPC3,MAP7D1,MEAF6,STK40,PABPC4,CAP1,SMAP2,ELOVL1,ATP6V0B,TESK2,NSUN4,FAAH,NRDC,TXNDC12,DNAI4,GADD45A,WLS,CTBS,GNG5,A…
query_1	TRUE	4.50933e-19	5662	1860	681	0.366129	0.120276	GO:0051171	GO:BP	regulation of nitrogen compound metabolic process	21110	14316	c("GO:0006807", "GO:0019222")	IDA,IMP IBA IEA,IDA IMP IGI TAS IC IEA,IMP ISS IBA IEA,IDA IBA NAS,IDA,IDA IMP ISS IBA IEA,IDA NAS IEA,IDA IMP IBA TAS,IDA IBA NAS,IDA,ISS IEA,IEA,IDA NAS,IDA,IBA,IBA,IDA ISS NAS,IEA,IDA IBA TAS IEA,IDA IBA,IDA,IMP TAS IEA,IDA IEA,IEA,IMP,IDA IBA IEA,TAS,IDA TAS,TAS,IDA TAS,NAS,ISS IBA IEA,IDA IMP IBA,IDA IMP IEA,IBA IEA,IDA IBA IEA,IDA IBA IEA,IBA IEA,IDA IMP,IMP IGI IEA,IDA IMP ISS IBA TAS IC I…	AURKAIP1,CAMTA1,PARK7,TNFRSF1B,PRDM2,CDA,KDM1A,SRSF10,RPS6KA1,ARID1A,SLC9A1,FGR,PTAFR,TAF12,SRSF4,RNF19B,PHC2,MEAF6,PABPC4,NFYC,HIVEP3,NRDC,GADD45A,DDX20,NOTCH2,FCGR1A,ARNT,S100A11,S100A9,S100A12,S100A8,INTS3,CRTC2,IL6R,ADAR,ZBTB7B,MEF2D,HDGF,ETV3,IFI16,NCSTN,USF1,PBX1,ATF6,TBX19,COP1,RNASEL,DHX9,NIBAN1,PTPRC,KDM5B,CHI3L1,BTG2,MAPKAPK2,IL10,CR1,ATF3,NLRP3,DDX1,FKBP1B,FOSL2,NLRC4,EPAS1,RTN4,XPO1,R…
query_1	TRUE	5.42013e-19	4236	1916	530	0.276618	0.125118	GO:0005576	GO:CC	extracellular region	22122	198	GO:0110165	IEA,HDA,HDA,HDA,HDA,IEA,HDA TAS,HDA,TAS,HDA,HDA TAS IEA,HDA,TAS,HDA,HDA TAS,HDA,IEA,HDA TAS,TAS,HDA,HDA,HDA,HDA,HDA TAS,HDA,TAS,HDA,IEA,IDA HDA IBA TAS NAS IEA,HDA,NAS IEA,HDA IBA TAS,IDA HDA IBA TAS IEA,IBA TAS IEA,IDA HDA IBA TAS IEA,HDA,HDA,HDA,HDA,IDA TAS IEA,IBA,IDA HDA TAS IEA,HDA TAS,IEA,HDA TAS,IDA HDA IEA,HDA,HDA IEA,HDA TAS IEA,HDA TAS,IDA HDA IEA,IDA HDA IBA TAS IEA,HDA,HDA TAS,HDA,HDA…	MEGF6,PARK7,PGD,PLOD1,TNFRSF8,TNFRSF1B,PADI2,CAPZB,CDA,ECE1,ALPL,SH3BGRL3,CD52,SLC9A1,FGR,AK2,CSF3R,CAP1,WLS,CTBS,GNG5,ELAPOR1,CD53,CAPZA1,RHOC,NOTCH2,H2AC20,ADAMTSL4,CTSS,SELENBP1,TUFT1,S100A11,S100A9,S100A12,S100A8,S100A6,CRTC2,RAB13,TPM3,IL6R,SEMA4A,HDGF,MNDA,CFAP45,TAGLN2,COPA,NCSTN,CD48,FCGR3B,HSPA6,FCGR3A,QSOX1,GLUL,ARPC5,NIBAN1,PTPRC,ARL8A,CHI3L1,CHIT1,BTG2,RAB29,MAPKAPK2,IL10,C1orf116,CD5…
query_1	TRUE	5.83652e-19	7452	1979	938	0.473977	0.125872	TF:M03920	TF	Factor: SP1; motif: RCCMCRCCCMC	20011	7828	TF:M00000	TF,TF,TF,TF,TF,TF,TF,TF,TF,TF,TF,TF,TF,TF,TF,TF,TF,TF,TF,TF,TF,TF,TF,TF,TF,TF,TF,TF,TF,TF,TF,TF,TF,TF,TF,TF,TF,TF,TF,TF,TF,TF,TF,TF,TF,TF,TF,TF,TF,TF,TF,TF,TF,TF,TF,TF,TF,TF,TF,TF,TF,TF,TF,TF,TF,TF,TF,TF,TF,TF,TF,TF,TF,TF,TF,TF,TF,TF,TF,TF,TF,TF,TF,TF,TF,TF,TF,TF,TF,TF,TF,TF,TF,TF,TF,TF,TF,TF,TF,TF,TF,TF,TF,TF,TF,TF,TF,TF,TF,TF,TF,TF,TF,TF,TF,TF,TF,TF,TF,TF,TF,TF,TF,TF,TF,TF,TF,TF,TF,TF,TF,TF,TF,…	ACAP3,MEGF6,KCNAB2,CAMTA1,ESPN,RBP7,PIK3CD,PGD,FBXO44,AGTRAP,PLOD1,MFN2,TNFRSF1B,EFHD2,PADI2,UBR4,CAPZB,ECE1,ALPL,KDM1A,TMEM50A,SH3BGRL3,UBXN11,RPS6KA1,THEMIS2,EPB41,PTP4A2,RNF19B,PHC2,TRAPPC3,STK40,CAP1,SMAP2,TESK2,NRDC,GADD45A,WLS,CTBS,GNG5,ARHGAP29,RNPC3,VAV3,AMPD2,DENND2D,RHOC,TSPAN2,NOTCH2,NBPF26,MCL1,ARNT,CERS2,ZNF687,SELENBP1,TUFT1,S100A11,S100A9,S100A8,C1orf43,IL6R,SHE,SLC50A1,RUSC1,CFAP4…
query_1	TRUE	7.09518e-19	13014	1979	1478	0.746842	0.11357	TF:M08441_1	TF	Factor: AP-2gamma:Elk-1; motif: NGCCKNRGGSGRCGGAAGTG; match class: 1	20011	8589	TF:M08441	TF,TF,TF,TF,TF,TF,TF,TF,TF,TF,TF,TF,TF,TF,TF,TF,TF,TF,TF,TF,TF,TF,TF,TF,TF,TF,TF,TF,TF,TF,TF,TF,TF,TF,TF,TF,TF,TF,TF,TF,TF,TF,TF,TF,TF,TF,TF,TF,TF,TF,TF,TF,TF,TF,TF,TF,TF,TF,TF,TF,TF,TF,TF,TF,TF,TF,TF,TF,TF,TF,TF,TF,TF,TF,TF,TF,TF,TF,TF,TF,TF,TF,TF,TF,TF,TF,TF,TF,TF,TF,TF,TF,TF,TF,TF,TF,TF,TF,TF,TF,TF,TF,TF,TF,TF,TF,TF,TF,TF,TF,TF,TF,TF,TF,TF,TF,TF,TF,TF,TF,TF,TF,TF,TF,TF,TF,TF,TF,TF,TF,TF,TF,TF,…	ACAP3,AURKAIP1,NADK,MEGF6,KCNAB2,CAMTA1,ESPN,RBP7,PIK3CD,PGD,AGTRAP,MFN2,MIIP,TNFRSF8,TNFRSF1B,PRDM2,EFHD2,PLEKHM2,NECAP2,ARHGEF10L,UBR4,CAPZB,ALPL,USP48,ENSG00000289694,KDM1A,SRSF10,TMEM50A,SH3BGRL3,UBXN11,RPS6KA1,SLC9A1,ZDHHC18,XKR8,EPB41,SRSF4,PTP4A2,RNF19B,PHC2,KIAA0319L,MAP7D1,MEAF6,STK40,CSF3R,PABPC4,CAP1,SMAP2,ELOVL1,ATP6V0B,TESK2,NSUN4,FAAH,YIPF1,ALG6,DNAI4,GADD45A,WLS,CTBS,ARHGAP29,RNPC3…
query_1	TRUE	7.49098e-19	8886	1979	1083	0.547246	0.121877	TF:M04953	TF	Factor: Sp1; motif: GGNDGGRGGCGGGG	20011	7830	TF:M00000	TF,TF,TF,TF,TF,TF,TF,TF,TF,TF,TF,TF,TF,TF,TF,TF,TF,TF,TF,TF,TF,TF,TF,TF,TF,TF,TF,TF,TF,TF,TF,TF,TF,TF,TF,TF,TF,TF,TF,TF,TF,TF,TF,TF,TF,TF,TF,TF,TF,TF,TF,TF,TF,TF,TF,TF,TF,TF,TF,TF,TF,TF,TF,TF,TF,TF,TF,TF,TF,TF,TF,TF,TF,TF,TF,TF,TF,TF,TF,TF,TF,TF,TF,TF,TF,TF,TF,TF,TF,TF,TF,TF,TF,TF,TF,TF,TF,TF,TF,TF,TF,TF,TF,TF,TF,TF,TF,TF,TF,TF,TF,TF,TF,TF,TF,TF,TF,TF,TF,TF,TF,TF,TF,TF,TF,TF,TF,TF,TF,TF,TF,TF,TF,…	ACAP3,MEGF6,KCNAB2,CAMTA1,RBP7,PIK3CD,PGD,FBXO44,MFN2,MIIP,EFHD2,ARHGEF10L,UBR4,CAPZB,ALPL,SRSF10,TMEM50A,RHCE,SH3BGRL3,UBXN11,RPS6KA1,SLC9A1,ZDHHC18,FGR,THEMIS2,AK2,RNF19B,PHC2,KIAA0319L,TRAPPC3,MAP7D1,MEAF6,STK40,PABPC4,SMAP2,ELOVL1,TESK2,NSUN4,NRDC,ALG6,GADD45A,WLS,GNG5,ARHGAP29,VAV3,AMPD2,DENND2D,RHOC,PHTF1,TSPAN2,PLEKHO1,MCL1,ZNF687,SELENBP1,S100A9,INTS3,SLC39A1,C1orf43,ADAR,ZBTB7B,SLC50A1,H…
query_1	TRUE	9.97338e-19	7570	1979	949	0.479535	0.125363	TF:M04595_1	TF	Factor: SALL2; motif: GGGTGGG; match class: 1	20011	7427	TF:M04595	TF,TF,TF,TF,TF,TF,TF,TF,TF,TF,TF,TF,TF,TF,TF,TF,TF,TF,TF,TF,TF,TF,TF,TF,TF,TF,TF,TF,TF,TF,TF,TF,TF,TF,TF,TF,TF,TF,TF,TF,TF,TF,TF,TF,TF,TF,TF,TF,TF,TF,TF,TF,TF,TF,TF,TF,TF,TF,TF,TF,TF,TF,TF,TF,TF,TF,TF,TF,TF,TF,TF,TF,TF,TF,TF,TF,TF,TF,TF,TF,TF,TF,TF,TF,TF,TF,TF,TF,TF,TF,TF,TF,TF,TF,TF,TF,TF,TF,TF,TF,TF,TF,TF,TF,TF,TF,TF,TF,TF,TF,TF,TF,TF,TF,TF,TF,TF,TF,TF,TF,TF,TF,TF,TF,TF,TF,TF,TF,TF,TF,TF,TF,TF,…	ACAP3,NADK,KCNAB2,CAMTA1,ESPN,RBP7,PIK3CD,PGD,FBXO44,PLOD1,MIIP,TNFRSF8,PRDM2,EFHD2,PADI2,ARHGEF10L,PADI4,CAPZB,CDA,ENSG00000289694,TMEM50A,RHCE,SH3BGRL3,FGR,PTAFR,PHC2,KIAA0319L,MAP7D1,MEAF6,STK40,CSF3R,SMAP2,NFYC,ELOVL1,NSUN4,FAAH,WLS,CTBS,DENND2D,RHOC,NOTCH2,NBPF26,NBPF20,PLEKHO1,H2AC20,ADAMTSL4,MCL1,CTSS,SCNM1,CERS2,ZNF687,SELENBP1,S100A12,S100A8,S100A6,INTS3,CRTC2,RAB13,TPM3,C1orf43,IL6R,SHE…
query_1	TRUE	1.40452e-18	4036	1979	569	0.287519	0.140981	TF:M09972_1	TF	Factor: BTEB2; motif: WGGGTGKGGCNGGN; match class: 1	20011	617	TF:M09972	TF,TF,TF,TF,TF,TF,TF,TF,TF,TF,TF,TF,TF,TF,TF,TF,TF,TF,TF,TF,TF,TF,TF,TF,TF,TF,TF,TF,TF,TF,TF,TF,TF,TF,TF,TF,TF,TF,TF,TF,TF,TF,TF,TF,TF,TF,TF,TF,TF,TF,TF,TF,TF,TF,TF,TF,TF,TF,TF,TF,TF,TF,TF,TF,TF,TF,TF,TF,TF,TF,TF,TF,TF,TF,TF,TF,TF,TF,TF,TF,TF,TF,TF,TF,TF,TF,TF,TF,TF,TF,TF,TF,TF,TF,TF,TF,TF,TF,TF,TF,TF,TF,TF,TF,TF,TF,TF,TF,TF,TF,TF,TF,TF,TF,TF,TF,TF,TF,TF,TF,TF,TF,TF,TF,TF,TF,TF,TF,TF,TF,TF,TF,TF,…	ACAP3,MEGF6,CAMTA1,ESPN,RBP7,PIK3CD,PGD,FBXO44,AGTRAP,MIIP,EFHD2,PADI2,CAPZB,ALPL,SH3BGRL3,FGR,EPB41,RNF19B,PHC2,KIAA0319L,MAP7D1,STK40,ATP6V0B,FAAH,WLS,CTBS,ARHGAP29,DENND2D,TSPAN2,ADAMTSL4,CERS2,SELENBP1,S100A11,S100A9,S100A8,INTS3,IL6R,SLC50A1,RUSC1,CFAP45,TAGLN2,KIAA0040,CACNA1E,SMG7,ARPC5,ARL8A,KDM5B,CHI3L1,CHIT1,RAB29,MAPKAPK2,PFKFB2,ARF1,AKT3,ACP1,KIDINS220,MBOAT2,CYRIA,RHOB,YPEL5,SPAST,QP…
query_1	TRUE	1.57271e-18	5093	1979	686	0.34664	0.134695	TF:M12173_1	TF	Factor: GKLF; motif: NNCCMCRCCCN; match class: 1	20011	4585	TF:M12173	TF,TF,TF,TF,TF,TF,TF,TF,TF,TF,TF,TF,TF,TF,TF,TF,TF,TF,TF,TF,TF,TF,TF,TF,TF,TF,TF,TF,TF,TF,TF,TF,TF,TF,TF,TF,TF,TF,TF,TF,TF,TF,TF,TF,TF,TF,TF,TF,TF,TF,TF,TF,TF,TF,TF,TF,TF,TF,TF,TF,TF,TF,TF,TF,TF,TF,TF,TF,TF,TF,TF,TF,TF,TF,TF,TF,TF,TF,TF,TF,TF,TF,TF,TF,TF,TF,TF,TF,TF,TF,TF,TF,TF,TF,TF,TF,TF,TF,TF,TF,TF,TF,TF,TF,TF,TF,TF,TF,TF,TF,TF,TF,TF,TF,TF,TF,TF,TF,TF,TF,TF,TF,TF,TF,TF,TF,TF,TF,TF,TF,TF,TF,TF,…	ACAP3,NADK,MEGF6,CAMTA1,ESPN,RBP7,PIK3CD,PGD,FBXO44,AGTRAP,PLOD1,MFN2,TNFRSF1B,EFHD2,PLEKHM2,CAPZB,ECE1,ALPL,TMEM50A,RPS6KA1,THEMIS2,EPB41,RNF19B,PHC2,TRAPPC3,STK40,CAP1,TESK2,CTBS,ARHGAP29,RNPC3,DENND2D,RHOC,TSPAN2,NOTCH2,NBPF26,PLEKHO1,ARNT,CERS2,ZNF687,TUFT1,S100A11,IL6R,SHE,SLC50A1,RUSC1,HDGF,CFAP45,FCER1G,HSPA6,KIAA0040,COP1,QSOX1,GLUL,DHX9,ARPC5,KDM5B,MAPKAPK2,PFKFB2,CD46,COQ8A,CCSAP,ACP1,T…
query_1	TRUE	1.80193e-18	3108	1979	462	0.233451	0.148649	TF:M03920_1	TF	Factor: SP1; motif: RCCMCRCCCMC; match class: 1	20011	7829	TF:M03920	TF,TF,TF,TF,TF,TF,TF,TF,TF,TF,TF,TF,TF,TF,TF,TF,TF,TF,TF,TF,TF,TF,TF,TF,TF,TF,TF,TF,TF,TF,TF,TF,TF,TF,TF,TF,TF,TF,TF,TF,TF,TF,TF,TF,TF,TF,TF,TF,TF,TF,TF,TF,TF,TF,TF,TF,TF,TF,TF,TF,TF,TF,TF,TF,TF,TF,TF,TF,TF,TF,TF,TF,TF,TF,TF,TF,TF,TF,TF,TF,TF,TF,TF,TF,TF,TF,TF,TF,TF,TF,TF,TF,TF,TF,TF,TF,TF,TF,TF,TF,TF,TF,TF,TF,TF,TF,TF,TF,TF,TF,TF,TF,TF,TF,TF,TF,TF,TF,TF,TF,TF,TF,TF,TF,TF,TF,TF,TF,TF,TF,TF,TF,TF,…	ACAP3,MEGF6,CAMTA1,ESPN,RBP7,PIK3CD,PGD,FBXO44,AGTRAP,PLOD1,TNFRSF1B,EFHD2,CAPZB,ALPL,TMEM50A,RPS6KA1,THEMIS2,RNF19B,PHC2,TRAPPC3,STK40,CAP1,TESK2,CTBS,ARHGAP29,RNPC3,DENND2D,RHOC,TSPAN2,NOTCH2,NBPF26,ZNF687,IL6R,SLC50A1,RUSC1,CFAP45,KIAA0040,QSOX1,DHX9,KDM5B,MAPKAPK2,PFKFB2,CD46,ARF1,CCSAP,ACP1,KIDINS220,CYRIA,YPEL5,NAGK,TMSB10,SLC20A1,CXCR4,TANK,METTL21A,IDH1,CTDSP1,HDLBP,RAF1,SLC6A6,DYNC1LI1,S…
query_1	TRUE	1.91614e-18	6802	1979	868	0.438605	0.12761	TF:M09973_1	TF	Factor: CPBP; motif: GNNRGGGHGGGGNNGGGRN; match class: 1	20011	945	TF:M09973	TF,TF,TF,TF,TF,TF,TF,TF,TF,TF,TF,TF,TF,TF,TF,TF,TF,TF,TF,TF,TF,TF,TF,TF,TF,TF,TF,TF,TF,TF,TF,TF,TF,TF,TF,TF,TF,TF,TF,TF,TF,TF,TF,TF,TF,TF,TF,TF,TF,TF,TF,TF,TF,TF,TF,TF,TF,TF,TF,TF,TF,TF,TF,TF,TF,TF,TF,TF,TF,TF,TF,TF,TF,TF,TF,TF,TF,TF,TF,TF,TF,TF,TF,TF,TF,TF,TF,TF,TF,TF,TF,TF,TF,TF,TF,TF,TF,TF,TF,TF,TF,TF,TF,TF,TF,TF,TF,TF,TF,TF,TF,TF,TF,TF,TF,TF,TF,TF,TF,TF,TF,TF,TF,TF,TF,TF,TF,TF,TF,TF,TF,TF,TF,…	ACAP3,MEGF6,CAMTA1,ESPN,RBP7,PIK3CD,FBXO44,AGTRAP,PLOD1,TNFRSF1B,EFHD2,ARHGEF10L,CAPZB,ALPL,KDM1A,TMEM50A,SH3BGRL3,UBXN11,RPS6KA1,ZDHHC18,THEMIS2,EPB41,PTP4A2,RNF19B,PHC2,KIAA0319L,TRAPPC3,MAP7D1,MEAF6,STK40,SMAP2,ELOVL1,FAAH,TXNDC12,GADD45A,WLS,CTBS,GNG5,ARHGAP29,VAV3,DENND2D,RHOC,TSPAN2,NBPF20,PLEKHO1,ARNT,CERS2,ZNF687,S100A11,S100A6,INTS3,CRTC2,C1orf43,IL6R,SHE,ADAR,SLC50A1,HDGF,ETV3,CFAP45,PB…
query_1	TRUE	2.33597e-18	16438	1979	1772	0.895402	0.107799	TF:M00716	TF	Factor: ZF5; motif: GSGCGCGR	20011	9222	TF:M00000	TF,TF,TF,TF,TF,TF,TF,TF,TF,TF,TF,TF,TF,TF,TF,TF,TF,TF,TF,TF,TF,TF,TF,TF,TF,TF,TF,TF,TF,TF,TF,TF,TF,TF,TF,TF,TF,TF,TF,TF,TF,TF,TF,TF,TF,TF,TF,TF,TF,TF,TF,TF,TF,TF,TF,TF,TF,TF,TF,TF,TF,TF,TF,TF,TF,TF,TF,TF,TF,TF,TF,TF,TF,TF,TF,TF,TF,TF,TF,TF,TF,TF,TF,TF,TF,TF,TF,TF,TF,TF,TF,TF,TF,TF,TF,TF,TF,TF,TF,TF,TF,TF,TF,TF,TF,TF,TF,TF,TF,TF,TF,TF,TF,TF,TF,TF,TF,TF,TF,TF,TF,TF,TF,TF,TF,TF,TF,TF,TF,TF,TF,TF,TF,…	C1orf159,ACAP3,AURKAIP1,NADK,MEGF6,KCNAB2,CAMTA1,ESPN,PARK7,RBP7,PIK3CD,PGD,FBXO44,AGTRAP,PLOD1,MFN2,MIIP,TNFRSF8,TNFRSF1B,PRDM2,EFHD2,PLEKHM2,PADI2,NECAP2,ARHGEF10L,UBR4,CAPZB,CDA,ECE1,ALPL,USP48,ENSG00000289694,KDM1A,SRSF10,TMEM50A,RHCE,SH3BGRL3,UBXN11,RPS6KA1,ARID1A,SLC9A1,ZDHHC18,THEMIS2,XKR8,PTAFR,TAF12,EPB41,SRSF4,PTP4A2,AK2,RNF19B,PHC2,KIAA0319L,TRAPPC3,MAP7D1,MEAF6,STK40,PABPC4,CAP1,SMAP2…
query_1	TRUE	2.74177e-18	14451	1979	1604	0.81051	0.110996	TF:M00716_1	TF	Factor: ZF5; motif: GSGCGCGR; match class: 1	20011	9223	TF:M00716	TF,TF,TF,TF,TF,TF,TF,TF,TF,TF,TF,TF,TF,TF,TF,TF,TF,TF,TF,TF,TF,TF,TF,TF,TF,TF,TF,TF,TF,TF,TF,TF,TF,TF,TF,TF,TF,TF,TF,TF,TF,TF,TF,TF,TF,TF,TF,TF,TF,TF,TF,TF,TF,TF,TF,TF,TF,TF,TF,TF,TF,TF,TF,TF,TF,TF,TF,TF,TF,TF,TF,TF,TF,TF,TF,TF,TF,TF,TF,TF,TF,TF,TF,TF,TF,TF,TF,TF,TF,TF,TF,TF,TF,TF,TF,TF,TF,TF,TF,TF,TF,TF,TF,TF,TF,TF,TF,TF,TF,TF,TF,TF,TF,TF,TF,TF,TF,TF,TF,TF,TF,TF,TF,TF,TF,TF,TF,TF,TF,TF,TF,TF,TF,…	ACAP3,AURKAIP1,NADK,MEGF6,KCNAB2,CAMTA1,ESPN,PARK7,RBP7,PIK3CD,PGD,FBXO44,AGTRAP,PLOD1,MFN2,MIIP,TNFRSF8,TNFRSF1B,PRDM2,EFHD2,PLEKHM2,PADI2,NECAP2,ARHGEF10L,UBR4,CAPZB,CDA,ECE1,ALPL,USP48,ENSG00000289694,KDM1A,SRSF10,TMEM50A,SH3BGRL3,RPS6KA1,SLC9A1,ZDHHC18,THEMIS2,XKR8,TAF12,EPB41,SRSF4,PTP4A2,AK2,RNF19B,PHC2,KIAA0319L,TRAPPC3,MAP7D1,MEAF6,STK40,PABPC4,CAP1,SMAP2,HIVEP3,ELOVL1,ATP6V0B,TESK2,NSUN4…
query_1	TRUE	2.85784e-18	17521	1979	1856	0.937847	0.10593	TF:M12599	TF	Factor: E2F4; motif: YCCCGCCNCNNSSNNSNN	20011	1514	TF:M00000	TF,TF,TF,TF,TF,TF,TF,TF,TF,TF,TF,TF,TF,TF,TF,TF,TF,TF,TF,TF,TF,TF,TF,TF,TF,TF,TF,TF,TF,TF,TF,TF,TF,TF,TF,TF,TF,TF,TF,TF,TF,TF,TF,TF,TF,TF,TF,TF,TF,TF,TF,TF,TF,TF,TF,TF,TF,TF,TF,TF,TF,TF,TF,TF,TF,TF,TF,TF,TF,TF,TF,TF,TF,TF,TF,TF,TF,TF,TF,TF,TF,TF,TF,TF,TF,TF,TF,TF,TF,TF,TF,TF,TF,TF,TF,TF,TF,TF,TF,TF,TF,TF,TF,TF,TF,TF,TF,TF,TF,TF,TF,TF,TF,TF,TF,TF,TF,TF,TF,TF,TF,TF,TF,TF,TF,TF,TF,TF,TF,TF,TF,TF,TF,…	C1orf159,ACAP3,AURKAIP1,NADK,MEGF6,KCNAB2,CAMTA1,ESPN,PARK7,RBP7,PIK3CD,PGD,FBXO44,AGTRAP,PLOD1,MFN2,MIIP,TNFRSF8,TNFRSF1B,PRDM2,EFHD2,PLEKHM2,PADI2,NECAP2,ARHGEF10L,PADI4,UBR4,CAPZB,CDA,ECE1,ALPL,USP48,ENSG00000289694,KDM1A,SRSF10,TMEM50A,RHCE,SH3BGRL3,UBXN11,CD52,RPS6KA1,ARID1A,SLC9A1,ZDHHC18,FGR,THEMIS2,XKR8,PTAFR,TAF12,EPB41,SRSF4,PTP4A2,AK2,RNF19B,PHC2,KIAA0319L,TRAPPC3,MAP7D1,MEAF6,STK40,CS…
query_1	TRUE	2.90403e-18	9784	1979	1169	0.590702	0.119481	TF:M09984	TF	Factor: MAZ; motif: GGGGGAGGGGGNGRGRRRGNRG	20011	4994	TF:M00000	TF,TF,TF,TF,TF,TF,TF,TF,TF,TF,TF,TF,TF,TF,TF,TF,TF,TF,TF,TF,TF,TF,TF,TF,TF,TF,TF,TF,TF,TF,TF,TF,TF,TF,TF,TF,TF,TF,TF,TF,TF,TF,TF,TF,TF,TF,TF,TF,TF,TF,TF,TF,TF,TF,TF,TF,TF,TF,TF,TF,TF,TF,TF,TF,TF,TF,TF,TF,TF,TF,TF,TF,TF,TF,TF,TF,TF,TF,TF,TF,TF,TF,TF,TF,TF,TF,TF,TF,TF,TF,TF,TF,TF,TF,TF,TF,TF,TF,TF,TF,TF,TF,TF,TF,TF,TF,TF,TF,TF,TF,TF,TF,TF,TF,TF,TF,TF,TF,TF,TF,TF,TF,TF,TF,TF,TF,TF,TF,TF,TF,TF,TF,TF,…	ACAP3,AURKAIP1,NADK,MEGF6,KCNAB2,CAMTA1,ESPN,RBP7,PIK3CD,FBXO44,PLOD1,MFN2,TNFRSF1B,EFHD2,PLEKHM2,ARHGEF10L,CAPZB,CDA,ALPL,KDM1A,SRSF10,RHCE,SH3BGRL3,UBXN11,ZDHHC18,THEMIS2,PTAFR,EPB41,PTP4A2,AK2,RNF19B,PHC2,KIAA0319L,TRAPPC3,MAP7D1,MEAF6,STK40,PABPC4,SMAP2,ELOVL1,NSUN4,FAAH,TXNDC12,ALG6,DNAI4,GADD45A,WLS,CTBS,GNG5,ARHGAP29,RNPC3,VAV3,DENND2D,CAPZA1,PHTF1,TSPAN2,NOTCH2,NBPF26,NBPF20,PLEKHO1,H2AC2…
query_1	TRUE	3.31907e-18	3201	1860	430	0.231183	0.134333	GO:0033036	GO:BP	macromolecule localization	21110	8425	GO:0051179	ISS,IDA IMP IGI ISS IEA,IBA,IDA,IMP IBA,IEA,IMP,IBA IEA,IDA IBA IEA,IMP,IMP ISS IBA IEA,IDA,IEA,IEA,IMP IBA IEA,IDA,IEA,IBA IEA,IBA IEA,IMP IEA,IDA IMP IEA,TAS,IEA,IEA,IMP,IMP ISS IBA IEA,NAS,IEA,IEA,IBA IEA,IMP,IMP,IMP,IEA,IEA,IMP ISS IBA IEA,ISS IEA,IDA IBA,IMP,IDA ISS IEA,IDA IPI IMP IC IEA,IBA IEA,ISS IEA,IDA,IBA,IDA IEA,IBA IEA,ISS IEA,IEA,IDA,IMP,TAS IEA,IDA IMP,IEA,IEA,IEA,IMP IEA,IDA IEA,…	KCNAB2,PARK7,RBP7,MFN2,PLEKHM2,NECAP2,KDM1A,ZDHHC18,XKR8,EPB41,WLS,GBP2,MCL1,SELENBP1,RAB13,ADAR,HDGF,COPA,TOMM40L,GLUL,DHX9,SMG7,ARL8A,KDM5B,NUAK2,RAB29,IL10,PFKFB2,CNIH4,ARF1,GPR137B,TRAPPC12,DDX1,RHOB,FKBP1B,RAB10,PREPL,TTC7A,ERLEC1,RTN4,XPO1,RAB1A,PLEK,AAK1,TMSB10,VAMP8,CHMP3,UNC50,IL1RN,DBI,ITGAV,AGFG1,SP100,MTERF4,PPP1R7,HDLBP,ATG4B,CAMK1,EMC3,RAF1,TRAK1,ABHD5,ZDHHC3,SETD2,USP4,TWF2,PRKCD,A…
query_1	TRUE	4.13054e-18	9295	1979	1120	0.565942	0.120495	TF:M12703	TF	Factor: ZNF383; motif: SSNGGGMGGNGSNGGS	20011	10110	TF:M00000	TF,TF,TF,TF,TF,TF,TF,TF,TF,TF,TF,TF,TF,TF,TF,TF,TF,TF,TF,TF,TF,TF,TF,TF,TF,TF,TF,TF,TF,TF,TF,TF,TF,TF,TF,TF,TF,TF,TF,TF,TF,TF,TF,TF,TF,TF,TF,TF,TF,TF,TF,TF,TF,TF,TF,TF,TF,TF,TF,TF,TF,TF,TF,TF,TF,TF,TF,TF,TF,TF,TF,TF,TF,TF,TF,TF,TF,TF,TF,TF,TF,TF,TF,TF,TF,TF,TF,TF,TF,TF,TF,TF,TF,TF,TF,TF,TF,TF,TF,TF,TF,TF,TF,TF,TF,TF,TF,TF,TF,TF,TF,TF,TF,TF,TF,TF,TF,TF,TF,TF,TF,TF,TF,TF,TF,TF,TF,TF,TF,TF,TF,TF,TF,…	ACAP3,NADK,MEGF6,CAMTA1,ESPN,PARK7,RBP7,PIK3CD,PGD,FBXO44,AGTRAP,PLOD1,MIIP,TNFRSF8,TNFRSF1B,PRDM2,EFHD2,PLEKHM2,PADI2,ARHGEF10L,CAPZB,CDA,ALPL,USP48,ENSG00000289694,KDM1A,RHCE,SH3BGRL3,UBXN11,RPS6KA1,ZDHHC18,EPB41,SRSF4,PTP4A2,RNF19B,PHC2,KIAA0319L,MAP7D1,MEAF6,STK40,PABPC4,SMAP2,ELOVL1,FAAH,TXNDC12,ALG6,DNAI4,GADD45A,WLS,CTBS,ARHGAP29,RNPC3,VAV3,ELAPOR1,DENND2D,RHOC,PHTF1,TSPAN2,NOTCH2,NBPF26,P…
query_1	TRUE	5.5644e-18	6433	1979	827	0.417888	0.128556	TF:M07129	TF	Factor: Sp2; motif: GYCCCGCCYCYNNNN	20011	7866	TF:M00000	TF,TF,TF,TF,TF,TF,TF,TF,TF,TF,TF,TF,TF,TF,TF,TF,TF,TF,TF,TF,TF,TF,TF,TF,TF,TF,TF,TF,TF,TF,TF,TF,TF,TF,TF,TF,TF,TF,TF,TF,TF,TF,TF,TF,TF,TF,TF,TF,TF,TF,TF,TF,TF,TF,TF,TF,TF,TF,TF,TF,TF,TF,TF,TF,TF,TF,TF,TF,TF,TF,TF,TF,TF,TF,TF,TF,TF,TF,TF,TF,TF,TF,TF,TF,TF,TF,TF,TF,TF,TF,TF,TF,TF,TF,TF,TF,TF,TF,TF,TF,TF,TF,TF,TF,TF,TF,TF,TF,TF,TF,TF,TF,TF,TF,TF,TF,TF,TF,TF,TF,TF,TF,TF,TF,TF,TF,TF,TF,TF,TF,TF,TF,TF,…	NADK,MEGF6,CAMTA1,ESPN,PIK3CD,PGD,FBXO44,AGTRAP,PLOD1,MFN2,MIIP,TNFRSF1B,EFHD2,PLEKHM2,PADI2,CAPZB,ECE1,ALPL,KDM1A,SH3BGRL3,RPS6KA1,THEMIS2,EPB41,AK2,RNF19B,PHC2,TRAPPC3,MAP7D1,STK40,PABPC4,SMAP2,ELOVL1,TESK2,GADD45A,CTBS,GNG5,ARHGAP29,RNPC3,AMPD2,DENND2D,RHOC,TSPAN2,PLEKHO1,MCL1,ZNF687,TUFT1,S100A11,S100A9,INTS3,SLC39A1,IL6R,SHE,ZBTB7B,SLC50A1,HDGF,ETV3,CFAP45,PBX1,KIAA0040,COP1,QSOX1,DHX9,ARPC5…
query_1	TRUE	5.63182e-18	10003	1979	1189	0.600808	0.118864	TF:M02036	TF	Factor: WT1; motif: CGCCCCCNCN	20011	8986	TF:M00000	TF,TF,TF,TF,TF,TF,TF,TF,TF,TF,TF,TF,TF,TF,TF,TF,TF,TF,TF,TF,TF,TF,TF,TF,TF,TF,TF,TF,TF,TF,TF,TF,TF,TF,TF,TF,TF,TF,TF,TF,TF,TF,TF,TF,TF,TF,TF,TF,TF,TF,TF,TF,TF,TF,TF,TF,TF,TF,TF,TF,TF,TF,TF,TF,TF,TF,TF,TF,TF,TF,TF,TF,TF,TF,TF,TF,TF,TF,TF,TF,TF,TF,TF,TF,TF,TF,TF,TF,TF,TF,TF,TF,TF,TF,TF,TF,TF,TF,TF,TF,TF,TF,TF,TF,TF,TF,TF,TF,TF,TF,TF,TF,TF,TF,TF,TF,TF,TF,TF,TF,TF,TF,TF,TF,TF,TF,TF,TF,TF,TF,TF,TF,TF,…	ACAP3,AURKAIP1,NADK,MEGF6,CAMTA1,ESPN,PARK7,RBP7,PIK3CD,FBXO44,AGTRAP,PLOD1,MFN2,MIIP,TNFRSF8,PRDM2,EFHD2,PLEKHM2,ARHGEF10L,UBR4,CAPZB,CDA,ECE1,ALPL,KDM1A,TMEM50A,SH3BGRL3,RPS6KA1,SLC9A1,ZDHHC18,THEMIS2,SRSF4,PTP4A2,RNF19B,PHC2,KIAA0319L,TRAPPC3,MAP7D1,MEAF6,STK40,CAP1,SMAP2,ELOVL1,NSUN4,FAAH,YIPF1,ALG6,GADD45A,WLS,GNG5,ARHGAP29,VAV3,AMPD2,DENND2D,DDX20,CAPZA1,RHOC,PHTF1,TSPAN2,NOTCH2,NBPF26,NBPF…
query_1	TRUE	5.72394e-18	6489	1860	755	0.405914	0.116351	GO:0032502	GO:BP	developmental process	21110	8032	GO:0008150	IEA,IGI ISS TAS NAS IEA,IMP,IEA,ISS IBA IEA,HEP,ISS IEA,IMP IBA,IMP IEA,HDA ISS TAS IEA,IEA,IMP ISS IEA,ISS TAS,NAS IEA,IEA,ISS IBA IEA,IDA IBA IEA,IMP,IEA,IBA,NAS,IEA,IEA,IEA,IBA IEA,IEA,IEA,ISS TAS IEA,ISS,IEA,IEA,ISS IEA,IEA,ISS IEA,IEA,ISS IBA,IEA,IMP IEP ISS IBA TAS NAS IC IEA,IBA IEA,IEA,NAS IEA,IC IEA,ISS IEA,NAS IEA,ISS IBA,IEA,NAS,IEA,IMP ISS,IEA,IMP TAS IC IEA,IEA,ISS TAS IEA,IEP IBA TA…	ACAP3,PIK3CD,PLOD1,MFN2,TNFRSF1B,PADI2,PADI4,CAPZB,ECE1,ALPL,ENSG00000289694,KDM1A,RPS6KA1,ARID1A,SLC9A1,FGR,XKR8,EPB41,PHC2,KIAA0319L,MEAF6,STK40,CSF3R,PABPC4,CAP1,HIVEP3,ELOVL1,TESK2,NRDC,DNAI4,GADD45A,WLS,VAV3,CD53,DDX20,RHOC,TSPAN2,NOTCH2,PLEKHO1,ADAMTSL4,MCL1,ARNT,CERS2,TUFT1,S100A9,S100A8,S100A6,SLC39A1,RAB13,C1orf43,IL6R,ADAR,ZBTB7B,MEF2D,SEMA4A,ETV3,IFI16,CFAP45,TAGLN2,NCSTN,MPZ,FCER1G,PB…
query_1	TRUE	5.84176e-18	8711	1979	1061	0.536129	0.1218	TF:M10112	TF	Factor: Miz-1; motif: NNRGGWGGGGGAGGGGMRR	20011	5200	TF:M00000	TF,TF,TF,TF,TF,TF,TF,TF,TF,TF,TF,TF,TF,TF,TF,TF,TF,TF,TF,TF,TF,TF,TF,TF,TF,TF,TF,TF,TF,TF,TF,TF,TF,TF,TF,TF,TF,TF,TF,TF,TF,TF,TF,TF,TF,TF,TF,TF,TF,TF,TF,TF,TF,TF,TF,TF,TF,TF,TF,TF,TF,TF,TF,TF,TF,TF,TF,TF,TF,TF,TF,TF,TF,TF,TF,TF,TF,TF,TF,TF,TF,TF,TF,TF,TF,TF,TF,TF,TF,TF,TF,TF,TF,TF,TF,TF,TF,TF,TF,TF,TF,TF,TF,TF,TF,TF,TF,TF,TF,TF,TF,TF,TF,TF,TF,TF,TF,TF,TF,TF,TF,TF,TF,TF,TF,TF,TF,TF,TF,TF,TF,TF,TF,…	ACAP3,NADK,MEGF6,KCNAB2,CAMTA1,ESPN,PIK3CD,FBXO44,MIIP,EFHD2,PADI2,ARHGEF10L,UBR4,CAPZB,ECE1,ALPL,KDM1A,SRSF10,RHCE,SH3BGRL3,UBXN11,CD52,RPS6KA1,SLC9A1,ZDHHC18,FGR,THEMIS2,EPB41,SRSF4,AK2,RNF19B,PHC2,KIAA0319L,TRAPPC3,MAP7D1,MEAF6,PABPC4,SMAP2,ELOVL1,ATP6V0B,NSUN4,NRDC,TXNDC12,DNAI4,GADD45A,WLS,CTBS,GNG5,GBP2,ARHGAP29,VAV3,AMPD2,DENND2D,CAPZA1,RHOC,PHTF1,TSPAN2,NOTCH2,NBPF26,PLEKHO1,ADAMTSL4,MCL1…
query_1	TRUE	6.24333e-18	8118	1979	1001	0.505811	0.123306	TF:M01303	TF	Factor: SP1; motif: GGGGYGGGGNS	20011	7824	TF:M00000	TF,TF,TF,TF,TF,TF,TF,TF,TF,TF,TF,TF,TF,TF,TF,TF,TF,TF,TF,TF,TF,TF,TF,TF,TF,TF,TF,TF,TF,TF,TF,TF,TF,TF,TF,TF,TF,TF,TF,TF,TF,TF,TF,TF,TF,TF,TF,TF,TF,TF,TF,TF,TF,TF,TF,TF,TF,TF,TF,TF,TF,TF,TF,TF,TF,TF,TF,TF,TF,TF,TF,TF,TF,TF,TF,TF,TF,TF,TF,TF,TF,TF,TF,TF,TF,TF,TF,TF,TF,TF,TF,TF,TF,TF,TF,TF,TF,TF,TF,TF,TF,TF,TF,TF,TF,TF,TF,TF,TF,TF,TF,TF,TF,TF,TF,TF,TF,TF,TF,TF,TF,TF,TF,TF,TF,TF,TF,TF,TF,TF,TF,TF,TF,…	ACAP3,MEGF6,CAMTA1,ESPN,PIK3CD,PGD,FBXO44,AGTRAP,PLOD1,MIIP,TNFRSF1B,EFHD2,ARHGEF10L,CAPZB,CDA,ECE1,ALPL,RHCE,SH3BGRL3,UBXN11,RPS6KA1,ZDHHC18,FGR,THEMIS2,PTAFR,EPB41,RNF19B,PHC2,TRAPPC3,MAP7D1,STK40,PABPC4,SMAP2,ELOVL1,TESK2,GADD45A,WLS,CTBS,ARHGAP29,RNPC3,AMPD2,DENND2D,RHOC,TSPAN2,NBPF20,PLEKHO1,MCL1,ARNT,ZNF687,INTS3,CRTC2,RAB13,TPM3,IL6R,ZBTB7B,SLC50A1,HDGF,CFAP45,TAGLN2,MPZ,PBX1,FCGR3B,FCGR3A…
query_1	TRUE	6.94801e-18	2788	1860	385	0.206989	0.138092	GO:0006793	GO:BP	phosphorus metabolic process	21110	2534	GO:0044237	IBA NAS IEA,ISS,IMP,IDA IMP IGI IC,IDA IBA NAS IEA,IDA ISS IBA IEA,IDA IEA,IBA IEA,IMP IBA IEA,IDA IMP ISS TAS IEA,IEA,IDA,IEA,IEA,IEA,TAS IEA,ISS IEA,IMP TAS IEA,IEA,IMP IGI IBA IEA,IMP,TAS,IDA IMP IBA,IDA IMP IEA,IDA,NAS IEA,TAS,ISS IEA,IDA ISS IBA NAS IEA,IBA TAS IEA,ISS IEA,IDA IBA IEA,IDA IBA TAS IEA,IBA IEA,IDA IEA,IBA TAS IEA,IEA,IDA TAS IEA,IDA,ISS IBA IEA,IDA,ISS IEA,IBA,IDA IMP IBA TAS …	NADK,KCNAB2,CAMTA1,PARK7,PIK3CD,PGD,CDA,ALPL,RPS6KA1,FGR,PTAFR,TAF12,PTP4A2,AK2,STK40,ELOVL1,TESK2,GADD45A,VAV3,AMPD2,FCGR1A,S100A12,IL6R,ADAR,CD244,RNASEL,SMG7,NIBAN1,PTPRC,PTPN7,CHI3L1,NUAK2,MAPKAPK2,PFKFB2,COQ8A,AKT3,ACP1,MBOAT2,FKBP1B,ADCY3,HADHA,PPP1CB,TTC7A,UGP2,PLEK,AAK1,NAGK,MAP4K4,MERTK,SLC20A1,DBI,RALB,PTPN18,KYNU,ACVR1,NDUFB3,IDH1,CTDSP1,CNPPD1,PPP1R7,MTMR14,OGG1,CAMK1,RAF1,SH3BP5,CTDS…
query_1	TRUE	7.09792e-18	3608	1860	471	0.253226	0.130543	GO:0006996	GO:BP	organelle organization	21110	2670	GO:0016043	NAS,IMP IBA IEA,ISS NAS IEA,IDA IMP ISS IBA NAS IEA,IMP IBA,IDA IBA,IMP IBA IEA,IMP,NAS,TAS IEA,IBA NAS IEA,NAS,IBA IEA,IEA,NAS,ISS IBA IEA,ISS IEA,IEA,IEA,IMP IBA,IBA IEA,IMP IBA,IDA,TAS,TAS,ISS IBA,IBA,IBA IEA,IDA IMP ISS,IDA IBA TAS IEA,IDA,IMP IBA,ISS,IDA IMP IBA,IMP,IMP NAS,IDA,IEA,IBA,IMP,IMP IBA IEA,IDA IMP TAS IEA,IEA,IDA IMP IBA,IEA,IMP IBA,IDA IBA IEA,IMP IBA,IBA,IMP ISO,IBA IEA,IBA,IMP…	AURKAIP1,ESPN,PARK7,MFN2,PLEKHM2,ARHGEF10L,CAPZB,SH3BGRL3,ARID1A,SLC9A1,EPB41,TRAPPC3,MAP7D1,CAP1,ATP6V0B,TESK2,DNAI4,GADD45A,VAV3,ELAPOR1,CAPZA1,RHOC,NOTCH2,S100A9,S100A8,RAB13,TPM3,TOMM40L,DHX9,ARPC5,NUAK2,RAB29,ARF1,CCSAP,AKT3,TRAPPC12,DDX1,CYRIA,RHOB,RAB10,DRC1,SPAST,EPAS1,RTN4,XPO1,RAB1A,PLEK,ARHGAP25,DYSF,INO80B,TMSB10,VAMP8,CHMP3,RALB,MYO7B,ZEB2,FMNL2,WIPF1,NDUFB3,CFLAR,TTLL4,ARPC2,TUBA4A,…
query_1	TRUE	7.59782e-18	9359	1979	1125	0.568469	0.120205	TF:M01783	TF	Factor: SP2; motif: GGGCGGGAC	20011	7858	TF:M00000	TF,TF,TF,TF,TF,TF,TF,TF,TF,TF,TF,TF,TF,TF,TF,TF,TF,TF,TF,TF,TF,TF,TF,TF,TF,TF,TF,TF,TF,TF,TF,TF,TF,TF,TF,TF,TF,TF,TF,TF,TF,TF,TF,TF,TF,TF,TF,TF,TF,TF,TF,TF,TF,TF,TF,TF,TF,TF,TF,TF,TF,TF,TF,TF,TF,TF,TF,TF,TF,TF,TF,TF,TF,TF,TF,TF,TF,TF,TF,TF,TF,TF,TF,TF,TF,TF,TF,TF,TF,TF,TF,TF,TF,TF,TF,TF,TF,TF,TF,TF,TF,TF,TF,TF,TF,TF,TF,TF,TF,TF,TF,TF,TF,TF,TF,TF,TF,TF,TF,TF,TF,TF,TF,TF,TF,TF,TF,TF,TF,TF,TF,TF,TF,…	ACAP3,AURKAIP1,NADK,MEGF6,CAMTA1,ESPN,RBP7,PIK3CD,PGD,FBXO44,AGTRAP,MFN2,MIIP,TNFRSF8,TNFRSF1B,PRDM2,EFHD2,PADI2,ARHGEF10L,CAPZB,ECE1,ALPL,ENSG00000289694,KDM1A,TMEM50A,UBXN11,RPS6KA1,ARID1A,THEMIS2,XKR8,EPB41,SRSF4,PTP4A2,PHC2,KIAA0319L,TRAPPC3,STK40,CAP1,SMAP2,ATP6V0B,TESK2,NSUN4,NRDC,TXNDC12,YIPF1,CTBS,GNG5,ARHGAP29,RNPC3,VAV3,AMPD2,DENND2D,RHOC,TSPAN2,NOTCH2,NBPF26,MCL1,ARNT,CERS2,MINDY1,TUFT…
query_1	TRUE	8.4982e-18	10475	1979	1234	0.623547	0.117804	TF:M00803_1	TF	Factor: E2F; motif: GGCGSG; match class: 1	20011	1549	TF:M00803	TF,TF,TF,TF,TF,TF,TF,TF,TF,TF,TF,TF,TF,TF,TF,TF,TF,TF,TF,TF,TF,TF,TF,TF,TF,TF,TF,TF,TF,TF,TF,TF,TF,TF,TF,TF,TF,TF,TF,TF,TF,TF,TF,TF,TF,TF,TF,TF,TF,TF,TF,TF,TF,TF,TF,TF,TF,TF,TF,TF,TF,TF,TF,TF,TF,TF,TF,TF,TF,TF,TF,TF,TF,TF,TF,TF,TF,TF,TF,TF,TF,TF,TF,TF,TF,TF,TF,TF,TF,TF,TF,TF,TF,TF,TF,TF,TF,TF,TF,TF,TF,TF,TF,TF,TF,TF,TF,TF,TF,TF,TF,TF,TF,TF,TF,TF,TF,TF,TF,TF,TF,TF,TF,TF,TF,TF,TF,TF,TF,TF,TF,TF,TF,…	ACAP3,AURKAIP1,NADK,MEGF6,KCNAB2,CAMTA1,ESPN,PARK7,RBP7,PIK3CD,PGD,FBXO44,MFN2,MIIP,TNFRSF1B,PRDM2,EFHD2,PLEKHM2,ARHGEF10L,CAPZB,ECE1,ALPL,USP48,KDM1A,SRSF10,TMEM50A,SH3BGRL3,RPS6KA1,SLC9A1,ZDHHC18,THEMIS2,XKR8,TAF12,EPB41,SRSF4,PTP4A2,RNF19B,PHC2,KIAA0319L,TRAPPC3,MAP7D1,MEAF6,PABPC4,CAP1,SMAP2,HIVEP3,NSUN4,FAAH,NRDC,YIPF1,ALG6,DNAI4,GNG5,ARHGAP29,RNPC3,VAV3,ELAPOR1,CAPZA1,TSPAN2,NOTCH2,NBPF26,N…
query_1	TRUE	8.97393e-18	7325	1979	919	0.464376	0.125461	TF:M07397	TF	Factor: ZBP89; motif: CCCCKCCCCCNN	20011	9072	TF:M00000	TF,TF,TF,TF,TF,TF,TF,TF,TF,TF,TF,TF,TF,TF,TF,TF,TF,TF,TF,TF,TF,TF,TF,TF,TF,TF,TF,TF,TF,TF,TF,TF,TF,TF,TF,TF,TF,TF,TF,TF,TF,TF,TF,TF,TF,TF,TF,TF,TF,TF,TF,TF,TF,TF,TF,TF,TF,TF,TF,TF,TF,TF,TF,TF,TF,TF,TF,TF,TF,TF,TF,TF,TF,TF,TF,TF,TF,TF,TF,TF,TF,TF,TF,TF,TF,TF,TF,TF,TF,TF,TF,TF,TF,TF,TF,TF,TF,TF,TF,TF,TF,TF,TF,TF,TF,TF,TF,TF,TF,TF,TF,TF,TF,TF,TF,TF,TF,TF,TF,TF,TF,TF,TF,TF,TF,TF,TF,TF,TF,TF,TF,TF,TF,…	ACAP3,MEGF6,KCNAB2,CAMTA1,PIK3CD,FBXO44,MFN2,EFHD2,ARHGEF10L,UBR4,CAPZB,ECE1,ALPL,KDM1A,SRSF10,RHCE,SH3BGRL3,UBXN11,RPS6KA1,FGR,THEMIS2,SRSF4,AK2,RNF19B,PHC2,KIAA0319L,TRAPPC3,MAP7D1,MEAF6,STK40,PABPC4,SMAP2,ELOVL1,ATP6V0B,TESK2,NSUN4,NRDC,TXNDC12,DNAI4,GADD45A,WLS,GNG5,ARHGAP29,VAV3,AMPD2,DENND2D,PHTF1,TSPAN2,PLEKHO1,MCL1,ZNF687,SELENBP1,INTS3,SLC39A1,RAB13,TPM3,C1orf43,IL6R,ADAR,ZBTB7B,SLC50A1,…
query_1	TRUE	1.08354e-17	2618	1979	401	0.202628	0.15317	TF:M07063_1	TF	Factor: Sp1; motif: GGGGCGGGGC; match class: 1	20011	7851	TF:M07063	TF,TF,TF,TF,TF,TF,TF,TF,TF,TF,TF,TF,TF,TF,TF,TF,TF,TF,TF,TF,TF,TF,TF,TF,TF,TF,TF,TF,TF,TF,TF,TF,TF,TF,TF,TF,TF,TF,TF,TF,TF,TF,TF,TF,TF,TF,TF,TF,TF,TF,TF,TF,TF,TF,TF,TF,TF,TF,TF,TF,TF,TF,TF,TF,TF,TF,TF,TF,TF,TF,TF,TF,TF,TF,TF,TF,TF,TF,TF,TF,TF,TF,TF,TF,TF,TF,TF,TF,TF,TF,TF,TF,TF,TF,TF,TF,TF,TF,TF,TF,TF,TF,TF,TF,TF,TF,TF,TF,TF,TF,TF,TF,TF,TF,TF,TF,TF,TF,TF,TF,TF,TF,TF,TF,TF,TF,TF,TF,TF,TF,TF,TF,TF,…	ACAP3,MEGF6,CAMTA1,ESPN,PIK3CD,FBXO44,AGTRAP,TNFRSF1B,EFHD2,CAPZB,ALPL,RPS6KA1,THEMIS2,EPB41,PHC2,TRAPPC3,GADD45A,GNG5,ARHGAP29,RNPC3,DENND2D,TSPAN2,PLEKHO1,ARNT,ZNF687,IL6R,SLC50A1,CFAP45,KIAA0040,QSOX1,DHX9,SMG7,ARPC5,MAPKAPK2,PFKFB2,CCSAP,GPR137B,ACP1,KIDINS220,CYRIA,YPEL5,SPAST,LGALSL,TMSB10,ZEB2,FMNL2,ITGAV,TRIP12,LRRFIP1,ATG4B,ARPC4,SLC6A6,DYNC1LI1,SHISA5,GPX1,TKT,ABTB1,RAB43,NUDT16,MFN1,TA…
query_1	TRUE	1.17776e-17	10235	1979	1210	0.61142	0.118222	TF:M04148	TF	Factor: TFAP2A; motif: NGCCCYNNGGGCN	20011	8558	TF:M00000	TF,TF,TF,TF,TF,TF,TF,TF,TF,TF,TF,TF,TF,TF,TF,TF,TF,TF,TF,TF,TF,TF,TF,TF,TF,TF,TF,TF,TF,TF,TF,TF,TF,TF,TF,TF,TF,TF,TF,TF,TF,TF,TF,TF,TF,TF,TF,TF,TF,TF,TF,TF,TF,TF,TF,TF,TF,TF,TF,TF,TF,TF,TF,TF,TF,TF,TF,TF,TF,TF,TF,TF,TF,TF,TF,TF,TF,TF,TF,TF,TF,TF,TF,TF,TF,TF,TF,TF,TF,TF,TF,TF,TF,TF,TF,TF,TF,TF,TF,TF,TF,TF,TF,TF,TF,TF,TF,TF,TF,TF,TF,TF,TF,TF,TF,TF,TF,TF,TF,TF,TF,TF,TF,TF,TF,TF,TF,TF,TF,TF,TF,TF,TF,…	ACAP3,AURKAIP1,NADK,MEGF6,KCNAB2,CAMTA1,PARK7,PIK3CD,PGD,FBXO44,AGTRAP,PLOD1,MFN2,MIIP,TNFRSF1B,PRDM2,EFHD2,CDA,ECE1,ALPL,USP48,KDM1A,SRSF10,UBXN11,RPS6KA1,SLC9A1,ZDHHC18,XKR8,EPB41,SRSF4,PTP4A2,RNF19B,TRAPPC3,MAP7D1,STK40,CSF3R,PABPC4,CAP1,SMAP2,HIVEP3,ELOVL1,ATP6V0B,TESK2,FAAH,NRDC,ALG6,GADD45A,WLS,CTBS,GNG5,ARHGAP29,ELAPOR1,AMPD2,PHTF1,TSPAN2,NOTCH2,NBPF26,NBPF10,NBPF20,PLEKHO1,ADAMTSL4,ARNT,T…
query_1	TRUE	1.55521e-17	2763	1860	381	0.204839	0.137894	GO:0006796	GO:BP	phosphate-containing compound metabolic process	21110	2537	GO:0006793	IBA NAS IEA,ISS,IMP,IDA IMP IGI IC,IDA IBA NAS IEA,IDA ISS IBA IEA,IDA IEA,IBA IEA,IMP IBA IEA,IDA IMP ISS TAS IEA,IEA,IDA,IEA,IEA,IEA,TAS IEA,ISS IEA,IMP TAS IEA,IEA,IMP IGI IBA IEA,IMP,TAS,IDA IMP IBA,IDA IMP IEA,IDA,NAS IEA,TAS,ISS IEA,IDA ISS IBA NAS IEA,IBA TAS IEA,ISS IEA,IDA IBA IEA,IDA IBA TAS IEA,IBA IEA,IDA IEA,IBA TAS IEA,IEA,IDA TAS IEA,IDA,ISS IBA IEA,IDA,ISS IEA,IBA,IEA,IDA,IDA ISS …	NADK,KCNAB2,CAMTA1,PARK7,PIK3CD,PGD,CDA,ALPL,RPS6KA1,FGR,PTAFR,TAF12,PTP4A2,AK2,STK40,ELOVL1,TESK2,GADD45A,VAV3,AMPD2,FCGR1A,S100A12,IL6R,ADAR,CD244,RNASEL,SMG7,NIBAN1,PTPRC,PTPN7,CHI3L1,NUAK2,MAPKAPK2,PFKFB2,COQ8A,AKT3,ACP1,MBOAT2,FKBP1B,ADCY3,HADHA,PPP1CB,TTC7A,UGP2,PLEK,AAK1,NAGK,MAP4K4,MERTK,SLC20A1,DBI,RALB,PTPN18,KYNU,ACVR1,NDUFB3,IDH1,CTDSP1,CNPPD1,PPP1R7,MTMR14,OGG1,CAMK1,RAF1,SH3BP5,CTDS…
query_1	TRUE	1.57849e-17	16842	1916	1615	0.842902	0.0958912	GO:0043226	GO:CC	organelle	22122	1883	GO:0110165	IDA IBA TAS NAS IEA,ISS TAS IEA,IDA IBA IEA,IDA ISS IEA,IDA IMP HDA IBA TAS IEA,IBA,HDA,IDA IEA,HDA IBA TAS IEA,IDA ISS IBA TAS IEA,HDA,TAS IEA,IDA IBA NAS IEA,IDA IBA IEA,IDA HDA IBA TAS,ISS IBA IEA,IDA IBA TAS IEA,IDA IBA TAS IEA,HDA IBA TAS IEA,TAS,IDA HDA ISS TAS,HDA ISS IEA,IDA IBA TAS IEA,IEA,IDA ISS TAS IEA,IDA IBA IC IEA,IDA,IDA HDA IEA,IEA,IBA,IDA IBA TAS IEA,IDA ISS IBA TAS NAS IEA,IDA …	AURKAIP1,KCNAB2,CAMTA1,ESPN,PARK7,RBP7,PGD,AGTRAP,PLOD1,MFN2,TNFRSF8,TNFRSF1B,PRDM2,PLEKHM2,PADI2,NECAP2,PADI4,UBR4,CAPZB,CDA,ECE1,ALPL,USP48,ENSG00000289694,KDM1A,SRSF10,TMEM50A,SH3BGRL3,UBXN11,CD52,RPS6KA1,ARID1A,SLC9A1,ZDHHC18,FGR,THEMIS2,PTAFR,TAF12,EPB41,SRSF4,PTP4A2,AK2,RNF19B,PHC2,KIAA0319L,TRAPPC3,MAP7D1,MEAF6,STK40,CSF3R,PABPC4,CAP1,SMAP2,NFYC,HIVEP3,ELOVL1,ATP6V0B,TESK2,NSUN4,FAAH,NRDC,…
query_1	TRUE	1.59346e-17	9416	1979	1129	0.57049	0.119902	TF:M09972	TF	Factor: BTEB2; motif: WGGGTGKGGCNGGN	20011	616	TF:M00000	TF,TF,TF,TF,TF,TF,TF,TF,TF,TF,TF,TF,TF,TF,TF,TF,TF,TF,TF,TF,TF,TF,TF,TF,TF,TF,TF,TF,TF,TF,TF,TF,TF,TF,TF,TF,TF,TF,TF,TF,TF,TF,TF,TF,TF,TF,TF,TF,TF,TF,TF,TF,TF,TF,TF,TF,TF,TF,TF,TF,TF,TF,TF,TF,TF,TF,TF,TF,TF,TF,TF,TF,TF,TF,TF,TF,TF,TF,TF,TF,TF,TF,TF,TF,TF,TF,TF,TF,TF,TF,TF,TF,TF,TF,TF,TF,TF,TF,TF,TF,TF,TF,TF,TF,TF,TF,TF,TF,TF,TF,TF,TF,TF,TF,TF,TF,TF,TF,TF,TF,TF,TF,TF,TF,TF,TF,TF,TF,TF,TF,TF,TF,TF,…	C1orf159,ACAP3,NADK,MEGF6,KCNAB2,CAMTA1,ESPN,RBP7,PIK3CD,PGD,FBXO44,AGTRAP,MIIP,TNFRSF1B,EFHD2,PADI2,ARHGEF10L,PADI4,UBR4,CAPZB,CDA,ALPL,KDM1A,SRSF10,TMEM50A,RHCE,SH3BGRL3,UBXN11,CD52,RPS6KA1,ZDHHC18,FGR,PTAFR,TAF12,EPB41,SRSF4,RNF19B,PHC2,KIAA0319L,MAP7D1,MEAF6,STK40,CSF3R,SMAP2,ELOVL1,ATP6V0B,TESK2,FAAH,TXNDC12,ALG6,DNAI4,WLS,CTBS,ARHGAP29,RNPC3,VAV3,ELAPOR1,AMPD2,DENND2D,C1orf162,RHOC,PHTF1,TS…
query_1	TRUE	1.75473e-17	902	1916	163	0.0850731	0.18071	GO:0070161	GO:CC	anchoring junction	22122	2447	GO:0030054	HDA,HDA IEA,HDA,ISS IEA,HDA,IDA IEA,HDA,HDA,HDA,ISS IEA,HDA,HDA,HDA,HDA,HDA,IEA,IDA,HDA,IDA HDA IBA IEA,IEA,IDA HDA IEA,HDA IEA,IDA HDA,IEA,HDA,IDA IEA,IEA,IDA HDA IBA IEA,IDA IEA,HDA,IBA IEA,HDA IBA,IDA,IBA,IEA,HDA IBA,IEA,IDA IBA,IDA ISS IBA IEA,IDA IEA,IDA HDA,HDA,HDA,IDA,IDA HDA IBA TAS IEA,IDA HDA IBA,HDA,ISS IEA,IDA IMP HDA ISS,IEA,IEA,HDA,HDA,IDA HDA IBA IEA,IBA,IDA IBA IEA,HDA,IEA,NAS IEA…	PARK7,SLC9A1,CAP1,CD53,S100A11,RAB13,NCSTN,MPZL1,ARPC5,PTPRC,CD46,ARF1,RHOB,RAB10,PPP1CB,RTN4,MAP4K4,FHL2,LIMS2,CXCR4,ITGAV,ARPC2,RHOA,PRKCD,MME,ECT2,GAK,ADD1,WDR1,LAP3,ARHGAP24,PDLIM5,IRF2,SHROOM1,ARHGAP26,ANXA6,LCP2,PDLIM7,DSP,NEDD9,FLOT1,HSPA1A,RPS10,VEGFA,DST,EZR,IGF2R,MICALL2,ACTB,DBNL,PTPN12,ARPC1B,GNB2,ZYX,PDLIM2,PTK2B,ADAM9,LYN,SDCBP,YWHAZ,SLA,TEK,TLN1,GSN,NOTCH1,GDI2,RSU1,VIM,APBB1IP,SVI…
query_1	TRUE	1.86323e-17	14927	1979	1642	0.829712	0.110002	TF:M11530	TF	Factor: E2F-2; motif: NWTTTGGCGCCAWWNN	20011	1470	TF:M00000	TF,TF,TF,TF,TF,TF,TF,TF,TF,TF,TF,TF,TF,TF,TF,TF,TF,TF,TF,TF,TF,TF,TF,TF,TF,TF,TF,TF,TF,TF,TF,TF,TF,TF,TF,TF,TF,TF,TF,TF,TF,TF,TF,TF,TF,TF,TF,TF,TF,TF,TF,TF,TF,TF,TF,TF,TF,TF,TF,TF,TF,TF,TF,TF,TF,TF,TF,TF,TF,TF,TF,TF,TF,TF,TF,TF,TF,TF,TF,TF,TF,TF,TF,TF,TF,TF,TF,TF,TF,TF,TF,TF,TF,TF,TF,TF,TF,TF,TF,TF,TF,TF,TF,TF,TF,TF,TF,TF,TF,TF,TF,TF,TF,TF,TF,TF,TF,TF,TF,TF,TF,TF,TF,TF,TF,TF,TF,TF,TF,TF,TF,TF,TF,…	C1orf159,ACAP3,AURKAIP1,NADK,MEGF6,KCNAB2,CAMTA1,ESPN,PARK7,RBP7,PIK3CD,PGD,FBXO44,AGTRAP,MFN2,MIIP,TNFRSF8,TNFRSF1B,PRDM2,EFHD2,PLEKHM2,PADI2,NECAP2,ARHGEF10L,UBR4,CAPZB,ECE1,ALPL,USP48,ENSG00000289694,KDM1A,SRSF10,TMEM50A,SH3BGRL3,UBXN11,CD52,RPS6KA1,SLC9A1,ZDHHC18,FGR,THEMIS2,XKR8,PTAFR,TAF12,EPB41,SRSF4,PTP4A2,RNF19B,PHC2,KIAA0319L,TRAPPC3,MAP7D1,MEAF6,STK40,PABPC4,CAP1,SMAP2,HIVEP3,ELOVL1,AT…
query_1	TRUE	1.91131e-17	9572	1979	1144	0.57807	0.119515	TF:M09862	TF	Factor: ZNF614; motif: NCYCWGCCYYNNN	20011	10800	TF:M00000	TF,TF,TF,TF,TF,TF,TF,TF,TF,TF,TF,TF,TF,TF,TF,TF,TF,TF,TF,TF,TF,TF,TF,TF,TF,TF,TF,TF,TF,TF,TF,TF,TF,TF,TF,TF,TF,TF,TF,TF,TF,TF,TF,TF,TF,TF,TF,TF,TF,TF,TF,TF,TF,TF,TF,TF,TF,TF,TF,TF,TF,TF,TF,TF,TF,TF,TF,TF,TF,TF,TF,TF,TF,TF,TF,TF,TF,TF,TF,TF,TF,TF,TF,TF,TF,TF,TF,TF,TF,TF,TF,TF,TF,TF,TF,TF,TF,TF,TF,TF,TF,TF,TF,TF,TF,TF,TF,TF,TF,TF,TF,TF,TF,TF,TF,TF,TF,TF,TF,TF,TF,TF,TF,TF,TF,TF,TF,TF,TF,TF,TF,TF,TF,…	C1orf159,NADK,KCNAB2,CAMTA1,ESPN,PARK7,RBP7,PIK3CD,PGD,FBXO44,AGTRAP,MFN2,MIIP,PRDM2,EFHD2,PLEKHM2,PADI2,PADI4,UBR4,CAPZB,CDA,ECE1,ALPL,USP48,KDM1A,RHCE,RPS6KA1,SLC9A1,ZDHHC18,THEMIS2,TAF12,SRSF4,PHC2,KIAA0319L,TRAPPC3,MAP7D1,STK40,CAP1,SMAP2,ELOVL1,ATP6V0B,FAAH,TXNDC12,ALG6,DNAI4,GADD45A,WLS,CTBS,GNG5,ARHGAP29,VAV3,AMPD2,CD53,DENND2D,CAPZA1,RHOC,PHTF1,TSPAN2,NOTCH2,NBPF26,PLEKHO1,ADAMTSL4,ARNT,C…
query_1	TRUE	1.98293e-17	944	1860	172	0.0924731	0.182203	GO:0030097	GO:BP	hemopoiesis	21110	7038	GO:0048468	TAS NAS,NAS,NAS,IEA,IEA,IEA,IEA,IMP ISS TAS IEA,IC,IEA,IEA,ISS IEA,IEA,IDA NAS,IBA,ISS IEA,TAS,IMP ISS TAS IEA,IGI TAS NAS,IDA,IDA,ISS IBA,IEA,IEA,IEA,IEP,ISS IEA,IEA,IMP,IMP IBA TAS,IMP IEA,IMP,IEA,IDA IBA,IBA,IMP ISS IEA,NAS,ISO NAS IEA,ISS,IMP IEA,IMP,IEA,IEA,IEA,IMP,ISS,IMP,IEA,IEA,ISS IEA,IEA,ISS IEA,IMP,IMP,TAS,IMP IEA,IMP ISS IEA,IDA ISS,IBA IEA,NAS,IEA,IEA,NAS,ISS,IDA,IEA,NAS IEA,IMP ISS …	PIK3CD,ARID1A,MEAF6,CSF3R,PABPC4,DNAI4,TSPAN2,NOTCH2,ARNT,IL6R,ADAR,ZBTB7B,SEMA4A,IFI16,FCER1G,PBX1,FCGR2B,PTPRC,IL10,CR1,CD46,GPR137B,NLRP3,EPAS1,TTC7A,PLEK,LOXL3,MERTK,STAT1,CASP8,TOP2B,CCR1,RHOA,TCTA,ALAS1,HCLS1,CD86,GP9,MECOM,BCL6,HES1,ADD1,WDR1,PDGFRA,TMEM131L,TLR2,HMGB2,DROSHA,AP3B1,IRF1,DOCK2,NEDD9,HLA-B,HSPA1A,NOTCH4,SLC39A7,MAPK14,VEGFA,RUNX2,ARID1B,SOD2,EIF2AK1,ACTB,ZNHIT1,CNOT4,CLEC5A,…
query_1	TRUE	2.01972e-17	4711	1979	639	0.32289	0.13564	TF:M09969	TF	Factor: EKLF; motif: NGGGYGKGGCNNGG	20011	1686	TF:M00000	TF,TF,TF,TF,TF,TF,TF,TF,TF,TF,TF,TF,TF,TF,TF,TF,TF,TF,TF,TF,TF,TF,TF,TF,TF,TF,TF,TF,TF,TF,TF,TF,TF,TF,TF,TF,TF,TF,TF,TF,TF,TF,TF,TF,TF,TF,TF,TF,TF,TF,TF,TF,TF,TF,TF,TF,TF,TF,TF,TF,TF,TF,TF,TF,TF,TF,TF,TF,TF,TF,TF,TF,TF,TF,TF,TF,TF,TF,TF,TF,TF,TF,TF,TF,TF,TF,TF,TF,TF,TF,TF,TF,TF,TF,TF,TF,TF,TF,TF,TF,TF,TF,TF,TF,TF,TF,TF,TF,TF,TF,TF,TF,TF,TF,TF,TF,TF,TF,TF,TF,TF,TF,TF,TF,TF,TF,TF,TF,TF,TF,TF,TF,TF,…	ACAP3,MEGF6,CAMTA1,ESPN,RBP7,PIK3CD,PGD,FBXO44,AGTRAP,MFN2,TNFRSF1B,CAPZB,ALPL,TMEM50A,RPS6KA1,THEMIS2,EPB41,RNF19B,PHC2,STK40,NRDC,CTBS,GNG5,ARHGAP29,RNPC3,VAV3,AMPD2,DENND2D,RHOC,TSPAN2,MCL1,ARNT,S100A6,C1orf43,IL6R,CFAP45,NIT1,KIAA0040,QSOX1,DHX9,ARPC5,ARL8A,KDM5B,BTG2,MAPKAPK2,PFKFB2,ARF1,CCSAP,ACP1,TRAPPC12,KIDINS220,MBOAT2,CYRIA,RHOB,FKBP1B,MRPL33,FOSL2,YPEL5,SPAST,TTC7A,NAGK,DOK1,LOXL3,TMS…
query_1	TRUE	2.03954e-17	5493	1860	657	0.353226	0.119607	GO:0031323	GO:BP	regulation of cellular metabolic process	21110	7510	c("GO:0019222", "GO:0044237", "GO:0050794")	IMP IBA IEA,IDA IMP IGI ISS TAS NAS IC IEA,IMP ISS IBA IEA,IDA IBA NAS,IDA,IDA IMP ISS IBA IEA,IDA NAS IEA,IMP IBA TAS,IDA IBA NAS,IDA,IMP ISS IEA,IEA,IDA NAS,IDA,IBA,IDA ISS NAS,IEA,IDA IBA TAS IEA,IDA IBA,NAS,IDA,IMP TAS IEA,IEA,IMP,IDA IEA,IEA,IMP,IMP,IDA IBA IC IEA,TAS,TAS,TAS,TAS,NAS,ISS IBA IEA,IDA IMP IBA,IDA IMP IEA,IBA IEA,IDA IBA IEA,IDA IBA IEA,IBA IEA,IDA IMP IEP,IDA,IDA IMP ISS IBA T…	CAMTA1,PARK7,TNFRSF1B,PRDM2,CDA,KDM1A,SRSF10,RPS6KA1,ARID1A,SLC9A1,FGR,PTAFR,TAF12,SRSF4,PHC2,MEAF6,PABPC4,NFYC,HIVEP3,ATP6V0B,NRDC,GADD45A,VAV3,ELAPOR1,DDX20,NOTCH2,FCGR1A,MCL1,ARNT,S100A11,S100A9,S100A12,S100A8,INTS3,CRTC2,IL6R,ADAR,ZBTB7B,MEF2D,HDGF,ETV3,IFI16,CD244,USF1,PBX1,ATF6,TBX19,QSOX1,RNASEL,DHX9,SMG7,NIBAN1,PTPRC,KDM5B,CHI3L1,BTG2,MAPKAPK2,IL10,PFKFB2,ATF3,GPR137B,AKT3,NLRP3,DDX1,FKBP…
query_1	TRUE	2.10756e-17	3413	1979	493	0.249116	0.144448	TF:M09765_1	TF	Factor: SP1; motif: NRGKGGGCGGGGCN; match class: 1	20011	7835	TF:M09765	TF,TF,TF,TF,TF,TF,TF,TF,TF,TF,TF,TF,TF,TF,TF,TF,TF,TF,TF,TF,TF,TF,TF,TF,TF,TF,TF,TF,TF,TF,TF,TF,TF,TF,TF,TF,TF,TF,TF,TF,TF,TF,TF,TF,TF,TF,TF,TF,TF,TF,TF,TF,TF,TF,TF,TF,TF,TF,TF,TF,TF,TF,TF,TF,TF,TF,TF,TF,TF,TF,TF,TF,TF,TF,TF,TF,TF,TF,TF,TF,TF,TF,TF,TF,TF,TF,TF,TF,TF,TF,TF,TF,TF,TF,TF,TF,TF,TF,TF,TF,TF,TF,TF,TF,TF,TF,TF,TF,TF,TF,TF,TF,TF,TF,TF,TF,TF,TF,TF,TF,TF,TF,TF,TF,TF,TF,TF,TF,TF,TF,TF,TF,TF,…	ACAP3,MEGF6,CAMTA1,ESPN,PIK3CD,PGD,FBXO44,AGTRAP,TNFRSF1B,EFHD2,CAPZB,ALPL,RPS6KA1,THEMIS2,EPB41,PHC2,TRAPPC3,STK40,TESK2,GADD45A,CTBS,ARHGAP29,RNPC3,VAV3,DENND2D,RHOC,TSPAN2,PLEKHO1,ZNF687,C1orf43,IL6R,SLC50A1,CFAP45,KIAA0040,QSOX1,DHX9,ARPC5,KDM5B,BTG2,MAPKAPK2,PFKFB2,CCSAP,AKT3,ACP1,KIDINS220,CYRIA,ADCY3,YPEL5,EPAS1,TMSB10,ZEB2,ITGAV,TRIP12,ARPC4,SLC6A6,DYNC1LI1,CSRNP1,SHISA5,TKT,CADM2,ABTB1,R…
query_1	TRUE	2.32271e-17	969	1860	175	0.094086	0.180599	GO:0051336	GO:BP	regulation of hydrolase activity	21110	14432	GO:0050790	IDA IMP,IDA,IEA,IDA,IBA,IGI IBA IEA,IDA,IDA,IDA,IDA IMP,IMP IGI,ISS IEA,IDA,IBA,IMP,IEA,IDA,IDA IMP IGI,IDA,IBA,ISS,IMP,IBA,IDA IBA,TAS,IEA,IMP,IDA IMP IEA,IEA,IMP,ISS,IDA IEA,IDA IMP IBA IEA,IDA,IEA,IBA,IBA,IMP,IBA,IDA,IDA IBA IEA,IMP IBA IEA,IEA,IMP,IEA,IDA IBA IEA,IEA,IDA IMP IBA IEA,IDA,IMP,IEA,IBA,IDA IBA,IMP,IDA,IEA,ISS,IMP IBA IEA,IEA,IDA,IDA,IDA,IDA,IEA,IMP,IDA ISS IEA,IMP ISS IBA IEA,IMP…	PARK7,RPS6KA1,PTAFR,NRDC,ARHGAP29,VAV3,RHOC,S100A9,S100A8,IFI16,NCSTN,PTPRC,CR1,PLXNA2,GPR137B,NLRP3,FKBP1B,NLRC4,PLEK,ARHGAP25,MAP4K4,TANK,CFLAR,CASP8,RAF1,ABHD5,GPX1,RHOA,GNAI2,PRKCD,CD86,CSTA,ECT2,TNFSF10,BCL6,TBC1D14,TBC1D1,PDGFRA,ARHGAP24,HMGB2,NAIP,CAST,ARAP3,LARS1,RGS14,SERPINB1,NEDD9,TBC1D7,HSPA1A,PSMB8,SYNGAP1,RGL2,C6orf89,MTCH1,VEGFA,AKIRIN2,FYN,ADAP1,POR,STYXL1,HGF,DNAJB6,CTSB,PTK2B,LY…
query_1	TRUE	2.40679e-17	3880	1979	546	0.275897	0.140722	TF:M09970_1	TF	Factor: KLF3; motif: NNNNNNGGGCGGGGCNNGN; match class: 1	20011	4571	TF:M09970	TF,TF,TF,TF,TF,TF,TF,TF,TF,TF,TF,TF,TF,TF,TF,TF,TF,TF,TF,TF,TF,TF,TF,TF,TF,TF,TF,TF,TF,TF,TF,TF,TF,TF,TF,TF,TF,TF,TF,TF,TF,TF,TF,TF,TF,TF,TF,TF,TF,TF,TF,TF,TF,TF,TF,TF,TF,TF,TF,TF,TF,TF,TF,TF,TF,TF,TF,TF,TF,TF,TF,TF,TF,TF,TF,TF,TF,TF,TF,TF,TF,TF,TF,TF,TF,TF,TF,TF,TF,TF,TF,TF,TF,TF,TF,TF,TF,TF,TF,TF,TF,TF,TF,TF,TF,TF,TF,TF,TF,TF,TF,TF,TF,TF,TF,TF,TF,TF,TF,TF,TF,TF,TF,TF,TF,TF,TF,TF,TF,TF,TF,TF,TF,…	ACAP3,MEGF6,CAMTA1,ESPN,RBP7,PIK3CD,PGD,FBXO44,AGTRAP,TNFRSF1B,EFHD2,CAPZB,ALPL,RPS6KA1,THEMIS2,EPB41,PTP4A2,PHC2,MAP7D1,STK40,GADD45A,CTBS,ARHGAP29,RNPC3,DENND2D,RHOC,TSPAN2,ARNT,INTS3,IL6R,SHE,SLC50A1,HDGF,CFAP45,KIAA0040,QSOX1,DHX9,PHLDA3,ARL8A,KDM5B,MAPKAPK2,PFKFB2,ARF1,CCSAP,GPR137B,ACP1,KIDINS220,CYRIA,HS1BP3,FOSL2,YPEL5,EPAS1,TTC7A,LGALSL,LOXL3,TMSB10,VAMP8,RALB,LIMS2,CXCR4,ZEB2,FMNL2,RBMS…
query_1	TRUE	2.93475e-17	4124	1860	521	0.280108	0.126334	GO:0042221	GO:BP	response to chemical	21110	10621	GO:0050896	IDA IMP IGI IEA,TAS IEA,IBA,IEA,IEA,IMP TAS IEA,IDA IMP IEA,IEA,IEA,IEP IEA,TAS IEA,IDA,IMP IEA,TAS IEA,IEA,IBA IEA,IDA IEP IBA,IMP IEA,IBA,IDA IGI IEA,IEP,IDA,IDA IBA IEA,IDA TAS,IDA IBA IEA,ISS IEA,IDA IMP IBA TAS IC IEA,IDA IEA,ISS IEA,IBA,IEA,IEA,IBA IEA,IBA IEA,IEA,IEA,IDA IMP ISS TAS IC IEA,ISS IBA,IBA TAS,ISS,IDA IBA TAS NAS IEA,IEA,IMP,ISS IEA,IEA,IEP ISS,IEA,IDA ISS IBA IEA,IDA ISS TAS N…	PARK7,PIK3CD,FBXO44,AGTRAP,MFN2,TNFRSF1B,PADI2,CDA,ECE1,ALPL,KDM1A,ARID1A,SLC9A1,PTAFR,SRSF4,CSF3R,GBP2,VAV3,NOTCH2,MCL1,CTSS,ARNT,S100A9,S100A12,S100A8,RAB13,IL6R,ADAR,ZBTB7B,SEMA4A,HDGF,ETV3,MNDA,IFI16,ACKR1,NCSTN,USF1,FCER1G,HSPA6,FCGR2B,ATF6,GLUL,DHX9,PTPRC,KDM5B,CHI3L1,BTG2,MAPKAPK2,IL10,PFKFB2,CD55,PLXNA2,ATF3,MTARC1,NLRP3,DDX1,RHOB,FKBP1B,ADCY3,RAB10,HADHA,EPAS1,ERLEC1,RTN4,DOK1,ARID5A,RNF…
query_1	TRUE	3.08599e-17	5896	1860	695	0.373656	0.117877	GO:0048856	GO:BP	anatomical structure development	21110	13840	GO:0032502	IEA,IGI ISS TAS NAS,IMP,IEA,ISS IBA IEA,HEP,IMP IBA,IMP IEA,ISS TAS IEA,IEA,IMP ISS IEA,ISS,NAS IEA,IEA,ISS IEA,IDA IBA IEA,IMP,IBA,NAS,IEA,IEA,IEA,IBA IEA,IEA,IEA,ISS,IEA,IEA,ISS IEA,IEA,ISS IEA,IEA,ISS IBA,IEA,IMP IEP ISS IBA TAS NAS IC IEA,IBA IEA,IEA,IC IEA,ISS IEA,NAS IEA,ISS IBA,IEA,NAS,IEA,IMP ISS,IEA,IMP IC IEA,IEA,ISS TAS IEA,IEP TAS IEA,ISS IBA IEA,IDA NAS,IMP IEA,IDA,IEA,IMP IBA,IBA,IS…	ACAP3,PIK3CD,PLOD1,MFN2,TNFRSF1B,PADI2,CAPZB,ECE1,ALPL,ENSG00000289694,KDM1A,RPS6KA1,ARID1A,SLC9A1,FGR,XKR8,EPB41,KIAA0319L,MEAF6,STK40,CSF3R,PABPC4,CAP1,HIVEP3,ELOVL1,NRDC,DNAI4,GADD45A,WLS,VAV3,CD53,DDX20,RHOC,TSPAN2,NOTCH2,PLEKHO1,ADAMTSL4,ARNT,CERS2,TUFT1,S100A9,S100A8,S100A6,SLC39A1,RAB13,C1orf43,IL6R,ADAR,ZBTB7B,MEF2D,SEMA4A,IFI16,CFAP45,TAGLN2,NCSTN,MPZ,FCER1G,PBX1,FCGR2B,ATF6,TBX19,GLUL,P…
query_1	TRUE	3.21741e-17	1116	1860	193	0.103763	0.172939	GO:0043085	GO:BP	positive regulation of catalytic activity	21110	11100	c("GO:0044093", "GO:0050790")	IDA ISS IC IEA,IMP,IEA,TAS,IBA,IEA,IDA,IMP,IDA,TAS,IDA,IDA IBA,IMP,IDA IMP IGI,IMP,ISS NAS IEA,ISS IEA,IEA,IDA,IEA,IDA IMP IGI,IDA,IBA,ISS,IBA,IDA,IMP,IMP,IBA,IDA IBA,IDA,IDA,IEA,IDA IMP IEA,IEA,IDA IMP,ISS,IMP,IDA,IDA IMP IBA,IDA IMP IBA IEA,IDA,IBA,IBA,IMP IBA,IBA,IEA,IDA,IEA,IEA,IMP,IEP,IEA,IDA IEA,IDA IMP IBA IEA,IDA,IBA,IMP,IDA,IDA IBA,IMP,IDA,IDA,IEA,ISS,IMP,IEA,ISS,IDA,IDA,IMP,IBA,NAS,IMP …	PARK7,FGR,PTAFR,CAP1,ARHGAP29,VAV3,RHOC,FCGR1A,S100A9,S100A12,S100A8,IL6R,IFI16,NCSTN,DHX9,PTPRC,CHI3L1,PFKFB2,CR1,NLRP3,NLRC4,PLEK,ARHGAP25,MAP4K4,MERTK,DBI,RALB,TANK,CFLAR,CASP8,CAMK1,RAF1,ABHD5,RHOA,GNAI2,PRKCD,CD86,PIK3CB,PLSCR1,PDCD10,ECT2,TNFSF10,TBC1D14,TBC1D1,PDGFRA,ARHGAP24,PDE5A,HMGB2,ACSL1,ARAP3,LARS1,LCP2,RGS14,NEDD9,TBC1D7,HSPA1A,RGL2,MAPK14,CDKN1A,C6orf89,MTCH1,CCND3,VEGFA,AKIRIN2,F…
query_1	TRUE	4.11773e-17	4332	1369	693	0.506209	0.159972	HPA:0530721	HPA	spleen; cells in white pulp[≥Low]	11006	779	HPA:0530000	Approved,Enhanced,Supported,Enhanced,Enhanced,Enhanced,Approved,Enhanced,Approved,Approved,Approved,Enhanced,Approved,Supported,Enhanced,Enhanced,Supported,Supported,Approved,Supported,Approved,Approved,Approved,Approved,Approved,Approved,Approved,Supported,Enhanced,Approved,Approved,Approved,Approved,Enhanced,Supported,Supported,Approved,Approved,Enhanced,Enhanced,Supported,Approved,Enhanced,Enh…	AURKAIP1,KCNAB2,PARK7,RBP7,PIK3CD,PGD,FBXO44,EFHD2,PLEKHM2,ARHGEF10L,CAPZB,ECE1,USP48,KDM1A,SH3BGRL3,RPS6KA1,ARID1A,SRSF4,RNF19B,PHC2,CAP1,SMAP2,HIVEP3,FAAH,ALG6,WLS,GNG5,GBP2,CD53,DENND2D,CAPZA1,NOTCH2,ADAMTSL4,MCL1,CTSS,ARNT,ZNF687,MRPL9,S100A9,S100A6,CRTC2,C1orf43,ADAR,MEF2D,HDGF,ETV3,MNDA,IFI16,COPA,CD48,USF1,PBX1,FCGR2A,FCGR3A,FCGR2B,MPZL1,SELL,KIAA0040,RNASEL,NPL,DHX9,PTPRC,PHLDA3,PTPN7,MAP…
query_1	TRUE	4.12105e-17	10130	1979	1197	0.604851	0.118164	TF:M12597_1	TF	Factor: E2F1; motif: GSGCGGGAAN; match class: 1	20011	1445	TF:M12597	TF,TF,TF,TF,TF,TF,TF,TF,TF,TF,TF,TF,TF,TF,TF,TF,TF,TF,TF,TF,TF,TF,TF,TF,TF,TF,TF,TF,TF,TF,TF,TF,TF,TF,TF,TF,TF,TF,TF,TF,TF,TF,TF,TF,TF,TF,TF,TF,TF,TF,TF,TF,TF,TF,TF,TF,TF,TF,TF,TF,TF,TF,TF,TF,TF,TF,TF,TF,TF,TF,TF,TF,TF,TF,TF,TF,TF,TF,TF,TF,TF,TF,TF,TF,TF,TF,TF,TF,TF,TF,TF,TF,TF,TF,TF,TF,TF,TF,TF,TF,TF,TF,TF,TF,TF,TF,TF,TF,TF,TF,TF,TF,TF,TF,TF,TF,TF,TF,TF,TF,TF,TF,TF,TF,TF,TF,TF,TF,TF,TF,TF,TF,TF,…	ACAP3,NADK,MEGF6,CAMTA1,ESPN,RBP7,PIK3CD,PGD,FBXO44,AGTRAP,PLOD1,MFN2,MIIP,TNFRSF8,TNFRSF1B,EFHD2,PLEKHM2,PADI2,ARHGEF10L,CAPZB,CDA,ALPL,USP48,ENSG00000289694,SRSF10,TMEM50A,SH3BGRL3,SLC9A1,ZDHHC18,THEMIS2,XKR8,TAF12,EPB41,SRSF4,PTP4A2,AK2,RNF19B,PHC2,KIAA0319L,TRAPPC3,MAP7D1,MEAF6,PABPC4,CAP1,ATP6V0B,NSUN4,FAAH,NRDC,TXNDC12,YIPF1,ALG6,GADD45A,WLS,CTBS,GNG5,VAV3,ELAPOR1,AMPD2,DENND2D,RHOC,PHTF1,T…
query_1	TRUE	5.0318e-17	4465	1979	610	0.308236	0.136618	TF:M12703_1	TF	Factor: ZNF383; motif: SSNGGGMGGNGSNGGS; match class: 1	20011	10111	TF:M12703	TF,TF,TF,TF,TF,TF,TF,TF,TF,TF,TF,TF,TF,TF,TF,TF,TF,TF,TF,TF,TF,TF,TF,TF,TF,TF,TF,TF,TF,TF,TF,TF,TF,TF,TF,TF,TF,TF,TF,TF,TF,TF,TF,TF,TF,TF,TF,TF,TF,TF,TF,TF,TF,TF,TF,TF,TF,TF,TF,TF,TF,TF,TF,TF,TF,TF,TF,TF,TF,TF,TF,TF,TF,TF,TF,TF,TF,TF,TF,TF,TF,TF,TF,TF,TF,TF,TF,TF,TF,TF,TF,TF,TF,TF,TF,TF,TF,TF,TF,TF,TF,TF,TF,TF,TF,TF,TF,TF,TF,TF,TF,TF,TF,TF,TF,TF,TF,TF,TF,TF,TF,TF,TF,TF,TF,TF,TF,TF,TF,TF,TF,TF,TF,…	ACAP3,CAMTA1,ESPN,RBP7,PIK3CD,PGD,FBXO44,AGTRAP,EFHD2,ARHGEF10L,CAPZB,ALPL,KDM1A,SH3BGRL3,UBXN11,RPS6KA1,ZDHHC18,EPB41,PTP4A2,PHC2,KIAA0319L,MAP7D1,MEAF6,STK40,ELOVL1,FAAH,ALG6,GADD45A,WLS,CTBS,ARHGAP29,VAV3,RHOC,PHTF1,TSPAN2,PLEKHO1,MCL1,CERS2,ZNF687,S100A11,INTS3,SLC39A1,C1orf43,SHE,ZBTB7B,HDGF,ETV3,CFAP45,PBX1,KIAA0040,CACNA1E,GLUL,DHX9,SMG7,ARL8A,RAB29,MAPKAPK2,PFKFB2,PLXNA2,MTARC1,CCSAP,GPR1…
query_1	TRUE	5.25099e-17	7121	1979	894	0.451743	0.125544	TF:M09834	TF	Factor: ZNF148; motif: NNNNNNCCNNCCCCTCCCCCACCCN	20011	9506	TF:M00000	TF,TF,TF,TF,TF,TF,TF,TF,TF,TF,TF,TF,TF,TF,TF,TF,TF,TF,TF,TF,TF,TF,TF,TF,TF,TF,TF,TF,TF,TF,TF,TF,TF,TF,TF,TF,TF,TF,TF,TF,TF,TF,TF,TF,TF,TF,TF,TF,TF,TF,TF,TF,TF,TF,TF,TF,TF,TF,TF,TF,TF,TF,TF,TF,TF,TF,TF,TF,TF,TF,TF,TF,TF,TF,TF,TF,TF,TF,TF,TF,TF,TF,TF,TF,TF,TF,TF,TF,TF,TF,TF,TF,TF,TF,TF,TF,TF,TF,TF,TF,TF,TF,TF,TF,TF,TF,TF,TF,TF,TF,TF,TF,TF,TF,TF,TF,TF,TF,TF,TF,TF,TF,TF,TF,TF,TF,TF,TF,TF,TF,TF,TF,TF,…	ACAP3,MEGF6,KCNAB2,CAMTA1,ESPN,RBP7,PIK3CD,FBXO44,MFN2,EFHD2,ARHGEF10L,UBR4,CAPZB,ECE1,ALPL,KDM1A,SRSF10,RHCE,SH3BGRL3,UBXN11,RPS6KA1,FGR,THEMIS2,SRSF4,AK2,RNF19B,PHC2,KIAA0319L,TRAPPC3,MAP7D1,MEAF6,STK40,PABPC4,SMAP2,ELOVL1,TESK2,NSUN4,NRDC,TXNDC12,DNAI4,GADD45A,WLS,GNG5,ARHGAP29,VAV3,AMPD2,DENND2D,PHTF1,TSPAN2,PLEKHO1,MCL1,ZNF687,SELENBP1,INTS3,SLC39A1,RAB13,C1orf43,IL6R,ADAR,ZBTB7B,SLC50A1,HDG…
query_1	TRUE	5.76605e-17	730	1860	143	0.0768817	0.19589	GO:0050778	GO:BP	positive regulation of immune response	21110	13998	c("GO:0002684", "GO:0006955", "GO:0048584", "GO:0050776")	ISS IEA,TAS,ISS TAS IEA,IBA IEA,IEA,IMP TAS,IEA,TAS,IMP IBA IEA,IDA IBA IEA,IBA,IDA IMP TAS,ISS,IDA ISS TAS IEA,IMP,ISS IBA IEA,IGI,IDA IMP IBA IEA,IDA IMP IBA IEA,IDA IBA IEA,IEA,ISS NAS,ISS IEA,IMP,IEA,IDA IEA,ISS IBA IEA,TAS,NAS,IMP ISS,ISS IBA,IDA IGI ISS IBA IEA,IEA,IDA IBA TAS,IDA ISS IBA IEA,IEA,NAS,IEA,ISS IEA,IDA IMP IBA IEA,ISS IEA,IDA,IBA,IBA,IMP,IDA IMP,IDA,IDA,IDA,IMP IBA TAS IEA,IDA…	PARK7,PIK3CD,FGR,THEMIS2,PTAFR,VAV3,FCGR1A,CTSS,MNDA,IFI16,FCER1G,FCGR2B,DHX9,PTPRC,RAB29,MAPKAPK2,IL10,CD55,CR1,CD46,NLRP3,NLRC4,RTN4,VAMP8,ARID5A,MYD88,MAPKAPK3,PRKCD,CD86,PLSCR1,TNIP2,TLR1,NFKB1,ALPK1,TLR2,HMGB2,NAIP,AP3B1,IRF1,STING1,TNIP1,LCP2,BTNL3,BTN2A1,FLOT1,HLA-F,HLA-A,HLA-E,HLA-B,C2,BAG6,HSPA1A,AKIRIN2,FYN,EZR,LAT2,SH2B2,CLU,LYN,LY96,CYRIB,SHB,SYK,TLR4,PIK3AP1,ADAM8,IRF7,TRIM6,DGKZ,SPI…
query_1	TRUE	5.86384e-17	2157	1860	313	0.16828	0.145109	GO:1901575	GO:BP	organic substance catabolic process	21110	22570	c("GO:0009056", "GO:0071704")	IDA IEA,IBA,IDA IMP IBA,IMP IBA IEA,IDA IBA,IDA IBA IEA,IDA,IEA,IBA,IBA,TAS IEA,IDA ISS IBA IEA,IDA,IBA IEA,IDA IBA,IC,IMP IEA,NAS,IMP IBA,IEA,TAS,IDA IBA TAS IEA,IDA IMP,IBA TAS IEA,IBA,IDA IBA TAS IEA,IDA,IDA TAS IEA,IDA,IDA IEA,IDA IBA IEA,IDA IMP TAS IEA,IEA,IDA IEA,TAS IEA,IDA IEA,IEA,IBA,IBA IEA,IMP IBA IEA,IMP ISS,IEA,IDA IEA,IEA,IDA IMP IBA IEA,TAS,IDA,IDA IBA IEA,IBA,IEA,IDA IBA IEA,TAS,…	PARK7,PGD,FBXO44,TNFRSF1B,UBR4,CDA,ECE1,USP48,UBXN11,RNF19B,PABPC4,FAAH,NRDC,CTBS,CTSS,ARNT,SLC25A44,ATF6,COP1,RNASEL,GLUL,NPL,DHX9,SMG7,CHI3L1,CHIT1,BTG2,MAPKAPK2,IL10,PFKFB2,HADHA,ERLEC1,USP34,XPO1,NAGK,CHMP3,LYG1,RNF149,ACOXL,KYNU,CASP8,IDH1,CYP27A1,PNKD,TRIP12,OGG1,MYD88,ABHD5,RNF123,USP4,GPX1,GLYCTK,PRKCD,PSMD6,RAB7A,NUDT16,MME,IGF2BP2,PLAAT1,FBXL5,NAAA,HPSE,HSD17B11,MANBA,UBE2D3,PDE5A,ETFDH…
query_1	TRUE	6.2904e-17	125	1002	55	0.0548902	0.44	KEGG:04380	KEGG	Osteoclast differentiation	8161	303	KEGG:00000	KEGG,KEGG,KEGG,KEGG,KEGG,KEGG,KEGG,KEGG,KEGG,KEGG,KEGG,KEGG,KEGG,KEGG,KEGG,KEGG,KEGG,KEGG,KEGG,KEGG,KEGG,KEGG,KEGG,KEGG,KEGG,KEGG,KEGG,KEGG,KEGG,KEGG,KEGG,KEGG,KEGG,KEGG,KEGG,KEGG,KEGG,KEGG,KEGG,KEGG,KEGG,KEGG,KEGG,KEGG,KEGG,KEGG,KEGG,KEGG,KEGG,KEGG,KEGG,KEGG,KEGG,KEGG,KEGG	PIK3CD,FCGR1A,FCGR3B,FCGR2A,FCGR3A,FCGR2B,NCF2,AKT3,FOSL2,FHL2,STAT1,PIK3CB,NFKB1,LCP2,MAPK14,FYN,IFNGR1,NCF1,SYK,SPI1,RELA,TNFRSF1A,NFKBIA,IRF9,FOS,AKT1,MAP2K1,MAPK3,PLCG2,CYBA,MAP3K14,SOCS3,NFATC1,MAP2K7,TYK2,JUNB,TYROBP,TGFB1,RELB,LILRA6,LILRB3,OSCAR,LILRB2,LILRA5,LILRA2,LILRA1,LILRB1,LILRB4,SIRPB1,SIRPA,IFNAR2,IFNAR1,IFNGR2,NCF4,IKBKG
query_1	TRUE	7.29167e-17	366	1860	91	0.0489247	0.248634	GO:0045088	GO:BP	regulation of innate immune response	21110	11961	c("GO:0002831", "GO:0031347", "GO:0032101", "GO:0045087", "GO:0050776")	IDA,ISS IEA,TAS,IEA,IBA IEA,IDA IBA IEA,TAS,ISS,ISS IBA IEA,IDA,ISS NAS,ISS IEA,ISS,IDA IEA,ISS IBA IEA,IMP,ISS IBA,IDA IGI ISS IBA IEA,IDA IBA TAS,IDA ISS IBA IEA,IEA,NAS,IEA,ISS TAS IEA,IDA IMP IBA IEA,ISS IEA,IMP,IDA,IDA,IDA,IDA,IMP,ISS IBA IEA,TAS,IEA,ISS TAS IEA,IDA ISS IBA IEA,ISS TAS IEA,IDA ISS IBA IEA,ISS IEA,ISS IEA,ISS TAS IEA,IDA,IMP IEA,ISS IEA,IDA,ISS IEA,IDA,IMP IBA IEA,TAS,NAS,IDA…	ZDHHC18,FGR,CTSS,ADAR,MNDA,IFI16,FCGR2B,DHX9,MAPKAPK2,CR1,NLRC4,RTN4,CASP8,MYD88,MAPKAPK3,PLSCR1,TNIP2,TLR1,ALPK1,TLR2,HMGB2,NAIP,AP3B1,IRF1,STING1,TNIP1,FLOT1,HLA-F,HLA-A,HLA-E,HLA-B,HSPA1A,AKIRIN2,FYN,NCF1,LYN,LY96,SYK,TLR4,PIK3AP1,ADAM8,IRF7,TRIM21,TRIM6,SPI1,SERPING1,SLC15A3,RELA,UNC93B1,PAK1,CASP1,TIRAP,PTPN6,CLEC4E,CLEC7A,KLRC1,USP15,TBK1,IRAK3,SLC15A4,NFKBIA,PDPK1,MEFV,PYCARD,PLCG2,CYBA,SC…
query_1	TRUE	8.08184e-17	11974	1979	1372	0.693279	0.114582	TF:M09734	TF	Factor: ZNF692; motif: SYNGGSCCCASCCNC	20011	11014	TF:M00000	TF,TF,TF,TF,TF,TF,TF,TF,TF,TF,TF,TF,TF,TF,TF,TF,TF,TF,TF,TF,TF,TF,TF,TF,TF,TF,TF,TF,TF,TF,TF,TF,TF,TF,TF,TF,TF,TF,TF,TF,TF,TF,TF,TF,TF,TF,TF,TF,TF,TF,TF,TF,TF,TF,TF,TF,TF,TF,TF,TF,TF,TF,TF,TF,TF,TF,TF,TF,TF,TF,TF,TF,TF,TF,TF,TF,TF,TF,TF,TF,TF,TF,TF,TF,TF,TF,TF,TF,TF,TF,TF,TF,TF,TF,TF,TF,TF,TF,TF,TF,TF,TF,TF,TF,TF,TF,TF,TF,TF,TF,TF,TF,TF,TF,TF,TF,TF,TF,TF,TF,TF,TF,TF,TF,TF,TF,TF,TF,TF,TF,TF,TF,TF,…	ACAP3,NADK,MEGF6,CAMTA1,ESPN,RBP7,PIK3CD,PGD,FBXO44,PLOD1,MFN2,MIIP,TNFRSF8,PRDM2,EFHD2,PLEKHM2,NECAP2,ARHGEF10L,PADI4,CAPZB,CDA,ECE1,ALPL,KDM1A,TMEM50A,RHCE,SH3BGRL3,UBXN11,RPS6KA1,ZDHHC18,FGR,XKR8,PTAFR,TAF12,EPB41,SRSF4,RNF19B,PHC2,KIAA0319L,MAP7D1,MEAF6,STK40,PABPC4,CAP1,SMAP2,ELOVL1,ATP6V0B,FAAH,NRDC,ALG6,DNAI4,WLS,CTBS,GNG5,VAV3,ELAPOR1,AMPD2,CD53,DENND2D,RHOC,PHTF1,TSPAN2,NOTCH2,NBPF26,NBP…
query_1	TRUE	8.30319e-17	13316	1979	1496	0.755937	0.112346	TF:M07380	TF	Factor: E2F-4; motif: NTTTCSCGCC	20011	1516	TF:M00000	TF,TF,TF,TF,TF,TF,TF,TF,TF,TF,TF,TF,TF,TF,TF,TF,TF,TF,TF,TF,TF,TF,TF,TF,TF,TF,TF,TF,TF,TF,TF,TF,TF,TF,TF,TF,TF,TF,TF,TF,TF,TF,TF,TF,TF,TF,TF,TF,TF,TF,TF,TF,TF,TF,TF,TF,TF,TF,TF,TF,TF,TF,TF,TF,TF,TF,TF,TF,TF,TF,TF,TF,TF,TF,TF,TF,TF,TF,TF,TF,TF,TF,TF,TF,TF,TF,TF,TF,TF,TF,TF,TF,TF,TF,TF,TF,TF,TF,TF,TF,TF,TF,TF,TF,TF,TF,TF,TF,TF,TF,TF,TF,TF,TF,TF,TF,TF,TF,TF,TF,TF,TF,TF,TF,TF,TF,TF,TF,TF,TF,TF,TF,TF,…	C1orf159,ACAP3,AURKAIP1,NADK,MEGF6,KCNAB2,CAMTA1,PARK7,RBP7,PGD,FBXO44,AGTRAP,PLOD1,MFN2,MIIP,TNFRSF8,TNFRSF1B,PRDM2,EFHD2,PADI2,ARHGEF10L,PADI4,UBR4,CAPZB,ECE1,ALPL,USP48,ENSG00000289694,KDM1A,SRSF10,TMEM50A,SH3BGRL3,UBXN11,RPS6KA1,ARID1A,SLC9A1,ZDHHC18,XKR8,PTAFR,TAF12,EPB41,SRSF4,PTP4A2,AK2,RNF19B,PHC2,KIAA0319L,TRAPPC3,MAP7D1,MEAF6,STK40,CSF3R,CAP1,SMAP2,HIVEP3,ELOVL1,ATP6V0B,TESK2,NSUN4,FAAH…
query_1	TRUE	8.58118e-17	13482	1979	1511	0.763517	0.112075	TF:M11603_1	TF	Factor: TCF-1; motif: ACATCGRGRCGCTGW; match class: 1	20011	8411	TF:M11603	TF,TF,TF,TF,TF,TF,TF,TF,TF,TF,TF,TF,TF,TF,TF,TF,TF,TF,TF,TF,TF,TF,TF,TF,TF,TF,TF,TF,TF,TF,TF,TF,TF,TF,TF,TF,TF,TF,TF,TF,TF,TF,TF,TF,TF,TF,TF,TF,TF,TF,TF,TF,TF,TF,TF,TF,TF,TF,TF,TF,TF,TF,TF,TF,TF,TF,TF,TF,TF,TF,TF,TF,TF,TF,TF,TF,TF,TF,TF,TF,TF,TF,TF,TF,TF,TF,TF,TF,TF,TF,TF,TF,TF,TF,TF,TF,TF,TF,TF,TF,TF,TF,TF,TF,TF,TF,TF,TF,TF,TF,TF,TF,TF,TF,TF,TF,TF,TF,TF,TF,TF,TF,TF,TF,TF,TF,TF,TF,TF,TF,TF,TF,TF,…	ACAP3,AURKAIP1,NADK,MEGF6,KCNAB2,CAMTA1,ESPN,PARK7,RBP7,PIK3CD,PGD,FBXO44,PLOD1,MFN2,MIIP,TNFRSF8,TNFRSF1B,PRDM2,EFHD2,PLEKHM2,PADI2,NECAP2,ARHGEF10L,UBR4,CAPZB,CDA,ECE1,ALPL,USP48,ENSG00000289694,KDM1A,SRSF10,TMEM50A,SH3BGRL3,UBXN11,RPS6KA1,SLC9A1,ZDHHC18,THEMIS2,XKR8,TAF12,EPB41,SRSF4,PTP4A2,RNF19B,PHC2,KIAA0319L,MAP7D1,MEAF6,CSF3R,PABPC4,CAP1,SMAP2,ELOVL1,ATP6V0B,NSUN4,FAAH,NRDC,TXNDC12,YIPF1,…
query_1	TRUE	1.00895e-16	8096	1369	1138	0.831264	0.140563	HPA:0100000	HPA	cerebral cortex	11006	182	HPA:0000000	Approved,Approved,Approved,Enhanced,Approved,Enhanced,Supported,Enhanced,Enhanced,Approved,Enhanced,Approved,Enhanced,Approved,Enhanced,Approved,Approved,Approved,Approved,Enhanced,Enhanced,Approved,Supported,Enhanced,Approved,Enhanced,Supported,Enhanced,Approved,Approved,Approved,Supported,Approved,Approved,Supported,Supported,Approved,Approved,Enhanced,Supported,Approved,Approved,Approved,Enhan…	C1orf159,ACAP3,AURKAIP1,KCNAB2,CAMTA1,ESPN,PARK7,RBP7,PGD,FBXO44,AGTRAP,PRDM2,EFHD2,PLEKHM2,PADI2,NECAP2,ARHGEF10L,UBR4,CAPZB,ECE1,ALPL,USP48,KDM1A,SH3BGRL3,UBXN11,RPS6KA1,ARID1A,SLC9A1,ZDHHC18,PTAFR,TAF12,SRSF4,AK2,RNF19B,PHC2,KIAA0319L,TRAPPC3,MAP7D1,CSF3R,PABPC4,CAP1,SMAP2,HIVEP3,ELOVL1,FAAH,ALG6,WLS,CTBS,GNG5,GBP2,ARHGAP29,ELAPOR1,AMPD2,CD53,DENND2D,C1orf162,CAPZA1,NOTCH2,NBPF10,H2AC20,ADAMTS…
query_1	TRUE	1.10286e-16	4371	1979	598	0.302173	0.136811	TF:M00800_1	TF	Factor: AP-2; motif: GSCCSCRGGCNRNRNN; match class: 1	20011	151	TF:M00800	TF,TF,TF,TF,TF,TF,TF,TF,TF,TF,TF,TF,TF,TF,TF,TF,TF,TF,TF,TF,TF,TF,TF,TF,TF,TF,TF,TF,TF,TF,TF,TF,TF,TF,TF,TF,TF,TF,TF,TF,TF,TF,TF,TF,TF,TF,TF,TF,TF,TF,TF,TF,TF,TF,TF,TF,TF,TF,TF,TF,TF,TF,TF,TF,TF,TF,TF,TF,TF,TF,TF,TF,TF,TF,TF,TF,TF,TF,TF,TF,TF,TF,TF,TF,TF,TF,TF,TF,TF,TF,TF,TF,TF,TF,TF,TF,TF,TF,TF,TF,TF,TF,TF,TF,TF,TF,TF,TF,TF,TF,TF,TF,TF,TF,TF,TF,TF,TF,TF,TF,TF,TF,TF,TF,TF,TF,TF,TF,TF,TF,TF,TF,TF,…	ACAP3,NADK,KCNAB2,CAMTA1,ESPN,PIK3CD,AGTRAP,PLEKHM2,PADI2,CAPZB,ALPL,KDM1A,ZDHHC18,XKR8,RNF19B,MAP7D1,MEAF6,FAAH,DNAI4,ARHGAP29,RHOC,PHTF1,NOTCH2,NBPF26,NBPF20,PLEKHO1,CERS2,TUFT1,S100A11,S100A6,SLC39A1,SHE,RUSC1,HDGF,TAGLN2,PBX1,CACNA1E,GLUL,NIBAN1,ARL8A,KDM5B,CD55,CNIH4,ARF1,CCSAP,AKT3,TRAPPC12,KIDINS220,MBOAT2,RHOB,FKBP1B,FAM228B,ITSN2,ADCY3,RAB10,DRC1,PPP1CB,SPAST,EPAS1,TTC7A,USP34,CNRIP1,CCD…
query_1	TRUE	1.39037e-16	11163	1979	1294	0.653866	0.115919	TF:M12354	TF	Factor: ZNF37A; motif: CCYYGGCTCCNTSCCMN	20011	10096	TF:M00000	TF,TF,TF,TF,TF,TF,TF,TF,TF,TF,TF,TF,TF,TF,TF,TF,TF,TF,TF,TF,TF,TF,TF,TF,TF,TF,TF,TF,TF,TF,TF,TF,TF,TF,TF,TF,TF,TF,TF,TF,TF,TF,TF,TF,TF,TF,TF,TF,TF,TF,TF,TF,TF,TF,TF,TF,TF,TF,TF,TF,TF,TF,TF,TF,TF,TF,TF,TF,TF,TF,TF,TF,TF,TF,TF,TF,TF,TF,TF,TF,TF,TF,TF,TF,TF,TF,TF,TF,TF,TF,TF,TF,TF,TF,TF,TF,TF,TF,TF,TF,TF,TF,TF,TF,TF,TF,TF,TF,TF,TF,TF,TF,TF,TF,TF,TF,TF,TF,TF,TF,TF,TF,TF,TF,TF,TF,TF,TF,TF,TF,TF,TF,TF,…	C1orf159,ACAP3,AURKAIP1,NADK,MEGF6,CAMTA1,ESPN,PARK7,RBP7,PIK3CD,PGD,FBXO44,PLOD1,MIIP,TNFRSF8,PRDM2,EFHD2,PLEKHM2,PADI2,NECAP2,ARHGEF10L,CAPZB,CDA,ECE1,ALPL,USP48,SRSF10,TMEM50A,SH3BGRL3,UBXN11,RPS6KA1,SLC9A1,ZDHHC18,FGR,XKR8,PTAFR,EPB41,SRSF4,PTP4A2,RNF19B,PHC2,KIAA0319L,TRAPPC3,MAP7D1,MEAF6,STK40,CAP1,SMAP2,HIVEP3,ELOVL1,TESK2,FAAH,TXNDC12,ALG6,GADD45A,GNG5,ARHGAP29,VAV3,AMPD2,DENND2D,CAPZA1,R…
query_1	TRUE	1.50609e-16	7028	1979	882	0.44568	0.125498	TF:M12183	TF	Factor: KLF14; motif: NRCCACRCCCMCN	20011	4538	TF:M00000	TF,TF,TF,TF,TF,TF,TF,TF,TF,TF,TF,TF,TF,TF,TF,TF,TF,TF,TF,TF,TF,TF,TF,TF,TF,TF,TF,TF,TF,TF,TF,TF,TF,TF,TF,TF,TF,TF,TF,TF,TF,TF,TF,TF,TF,TF,TF,TF,TF,TF,TF,TF,TF,TF,TF,TF,TF,TF,TF,TF,TF,TF,TF,TF,TF,TF,TF,TF,TF,TF,TF,TF,TF,TF,TF,TF,TF,TF,TF,TF,TF,TF,TF,TF,TF,TF,TF,TF,TF,TF,TF,TF,TF,TF,TF,TF,TF,TF,TF,TF,TF,TF,TF,TF,TF,TF,TF,TF,TF,TF,TF,TF,TF,TF,TF,TF,TF,TF,TF,TF,TF,TF,TF,TF,TF,TF,TF,TF,TF,TF,TF,TF,TF,…	NADK,MEGF6,CAMTA1,PARK7,RBP7,PIK3CD,FBXO44,PLOD1,MFN2,EFHD2,PLEKHM2,PADI2,ARHGEF10L,UBR4,CAPZB,ALPL,KDM1A,TMEM50A,SH3BGRL3,RPS6KA1,THEMIS2,RNF19B,PHC2,TRAPPC3,MAP7D1,MEAF6,STK40,PABPC4,CAP1,SMAP2,ELOVL1,TESK2,NRDC,GADD45A,CTBS,GNG5,ARHGAP29,AMPD2,DENND2D,PHTF1,TSPAN2,PLEKHO1,ZNF687,TUFT1,S100A8,INTS3,ZBTB7B,SLC50A1,RUSC1,HDGF,ETV3,ACKR1,CFAP45,PBX1,MPZL1,KIAA0040,COP1,QSOX1,DHX9,SMG7,ARPC5,PHLDA3…
query_1	TRUE	1.61598e-16	3886	1979	543	0.274381	0.139732	TF:M10530_1	TF	Factor: sp4; motif: NNNGCYCCGCCCCCY; match class: 1	20011	7897	TF:M10530	TF,TF,TF,TF,TF,TF,TF,TF,TF,TF,TF,TF,TF,TF,TF,TF,TF,TF,TF,TF,TF,TF,TF,TF,TF,TF,TF,TF,TF,TF,TF,TF,TF,TF,TF,TF,TF,TF,TF,TF,TF,TF,TF,TF,TF,TF,TF,TF,TF,TF,TF,TF,TF,TF,TF,TF,TF,TF,TF,TF,TF,TF,TF,TF,TF,TF,TF,TF,TF,TF,TF,TF,TF,TF,TF,TF,TF,TF,TF,TF,TF,TF,TF,TF,TF,TF,TF,TF,TF,TF,TF,TF,TF,TF,TF,TF,TF,TF,TF,TF,TF,TF,TF,TF,TF,TF,TF,TF,TF,TF,TF,TF,TF,TF,TF,TF,TF,TF,TF,TF,TF,TF,TF,TF,TF,TF,TF,TF,TF,TF,TF,TF,TF,…	ACAP3,MEGF6,CAMTA1,ESPN,RBP7,PIK3CD,FBXO44,AGTRAP,MFN2,TNFRSF1B,EFHD2,CAPZB,ALPL,KDM1A,RPS6KA1,THEMIS2,PHC2,TRAPPC3,STK40,GADD45A,CTBS,GNG5,ARHGAP29,RNPC3,VAV3,AMPD2,DENND2D,PHTF1,TSPAN2,PLEKHO1,ZNF687,TUFT1,IL6R,SHE,SLC50A1,CFAP45,KIAA0040,QSOX1,DHX9,ARPC5,KDM5B,MAPKAPK2,PFKFB2,CD46,ARF1,CCSAP,AKT3,ACP1,KIDINS220,MBOAT2,CYRIA,FKBP1B,YPEL5,SPAST,EPAS1,DOK1,LOXL3,TMSB10,FAM168B,ZEB2,FMNL2,GCA,IDH1…
query_1	TRUE	1.62188e-16	3718	1979	524	0.26478	0.140936	TF:M03567_1	TF	Factor: Sp2; motif: NYSGCCCCGCCCCCY; match class: 1	20011	7879	TF:M03567	TF,TF,TF,TF,TF,TF,TF,TF,TF,TF,TF,TF,TF,TF,TF,TF,TF,TF,TF,TF,TF,TF,TF,TF,TF,TF,TF,TF,TF,TF,TF,TF,TF,TF,TF,TF,TF,TF,TF,TF,TF,TF,TF,TF,TF,TF,TF,TF,TF,TF,TF,TF,TF,TF,TF,TF,TF,TF,TF,TF,TF,TF,TF,TF,TF,TF,TF,TF,TF,TF,TF,TF,TF,TF,TF,TF,TF,TF,TF,TF,TF,TF,TF,TF,TF,TF,TF,TF,TF,TF,TF,TF,TF,TF,TF,TF,TF,TF,TF,TF,TF,TF,TF,TF,TF,TF,TF,TF,TF,TF,TF,TF,TF,TF,TF,TF,TF,TF,TF,TF,TF,TF,TF,TF,TF,TF,TF,TF,TF,TF,TF,TF,TF,…	ACAP3,MEGF6,CAMTA1,ESPN,PIK3CD,PGD,FBXO44,AGTRAP,TNFRSF1B,EFHD2,ARHGEF10L,CAPZB,ALPL,RPS6KA1,ZDHHC18,THEMIS2,EPB41,PHC2,TRAPPC3,STK40,GADD45A,CTBS,ARHGAP29,RNPC3,DENND2D,RHOC,TSPAN2,PLEKHO1,ARNT,ZNF687,TUFT1,IL6R,SLC50A1,CFAP45,KIAA0040,QSOX1,DHX9,ARPC5,PHLDA3,KDM5B,BTG2,MAPKAPK2,PFKFB2,ARF1,CCSAP,GPR137B,AKT3,ACP1,KIDINS220,CYRIA,YPEL5,SPAST,EPAS1,TTC7A,LGALSL,TMSB10,LIMS2,CXCR4,ZEB2,FMNL2,RBMS1…
query_1	TRUE	1.62459e-16	13918	1979	1549	0.782719	0.111295	TF:M03876	TF	Factor: Kaiso; motif: GCMGGGRGCRGS	20011	4524	TF:M00000	TF,TF,TF,TF,TF,TF,TF,TF,TF,TF,TF,TF,TF,TF,TF,TF,TF,TF,TF,TF,TF,TF,TF,TF,TF,TF,TF,TF,TF,TF,TF,TF,TF,TF,TF,TF,TF,TF,TF,TF,TF,TF,TF,TF,TF,TF,TF,TF,TF,TF,TF,TF,TF,TF,TF,TF,TF,TF,TF,TF,TF,TF,TF,TF,TF,TF,TF,TF,TF,TF,TF,TF,TF,TF,TF,TF,TF,TF,TF,TF,TF,TF,TF,TF,TF,TF,TF,TF,TF,TF,TF,TF,TF,TF,TF,TF,TF,TF,TF,TF,TF,TF,TF,TF,TF,TF,TF,TF,TF,TF,TF,TF,TF,TF,TF,TF,TF,TF,TF,TF,TF,TF,TF,TF,TF,TF,TF,TF,TF,TF,TF,TF,TF,…	C1orf159,ACAP3,AURKAIP1,NADK,MEGF6,KCNAB2,CAMTA1,ESPN,PARK7,PIK3CD,PGD,FBXO44,AGTRAP,PLOD1,MFN2,MIIP,TNFRSF8,TNFRSF1B,PRDM2,EFHD2,PLEKHM2,PADI2,ARHGEF10L,PADI4,UBR4,CAPZB,CDA,ECE1,ALPL,USP48,KDM1A,SRSF10,TMEM50A,SH3BGRL3,UBXN11,RPS6KA1,ARID1A,SLC9A1,ZDHHC18,THEMIS2,XKR8,EPB41,SRSF4,PTP4A2,AK2,RNF19B,PHC2,KIAA0319L,TRAPPC3,MAP7D1,MEAF6,STK40,PABPC4,CAP1,SMAP2,ELOVL1,ATP6V0B,TESK2,NSUN4,FAAH,YIPF1,…
query_1	TRUE	1.77048e-16	13853	1979	1543	0.779687	0.111384	TF:M09892	TF	Factor: E2F-1; motif: NNNNGGCGGGAARN	20011	1440	TF:M00000	TF,TF,TF,TF,TF,TF,TF,TF,TF,TF,TF,TF,TF,TF,TF,TF,TF,TF,TF,TF,TF,TF,TF,TF,TF,TF,TF,TF,TF,TF,TF,TF,TF,TF,TF,TF,TF,TF,TF,TF,TF,TF,TF,TF,TF,TF,TF,TF,TF,TF,TF,TF,TF,TF,TF,TF,TF,TF,TF,TF,TF,TF,TF,TF,TF,TF,TF,TF,TF,TF,TF,TF,TF,TF,TF,TF,TF,TF,TF,TF,TF,TF,TF,TF,TF,TF,TF,TF,TF,TF,TF,TF,TF,TF,TF,TF,TF,TF,TF,TF,TF,TF,TF,TF,TF,TF,TF,TF,TF,TF,TF,TF,TF,TF,TF,TF,TF,TF,TF,TF,TF,TF,TF,TF,TF,TF,TF,TF,TF,TF,TF,TF,TF,…	C1orf159,ACAP3,AURKAIP1,NADK,MEGF6,CAMTA1,ESPN,RBP7,PGD,FBXO44,AGTRAP,PLOD1,MFN2,MIIP,TNFRSF8,TNFRSF1B,EFHD2,PLEKHM2,PADI2,NECAP2,ARHGEF10L,UBR4,CAPZB,CDA,ECE1,ALPL,USP48,ENSG00000289694,KDM1A,SRSF10,TMEM50A,SH3BGRL3,UBXN11,CD52,ARID1A,SLC9A1,ZDHHC18,FGR,THEMIS2,XKR8,TAF12,EPB41,SRSF4,PTP4A2,AK2,RNF19B,PHC2,KIAA0319L,TRAPPC3,MAP7D1,MEAF6,STK40,CSF3R,PABPC4,CAP1,SMAP2,ELOVL1,ATP6V0B,NSUN4,FAAH,NRD…
query_1	TRUE	1.86848e-16	10319	1979	1212	0.612431	0.117453	TF:M00008	TF	Factor: Sp1; motif: GGGGCGGGGT	20011	7822	TF:M00000	TF,TF,TF,TF,TF,TF,TF,TF,TF,TF,TF,TF,TF,TF,TF,TF,TF,TF,TF,TF,TF,TF,TF,TF,TF,TF,TF,TF,TF,TF,TF,TF,TF,TF,TF,TF,TF,TF,TF,TF,TF,TF,TF,TF,TF,TF,TF,TF,TF,TF,TF,TF,TF,TF,TF,TF,TF,TF,TF,TF,TF,TF,TF,TF,TF,TF,TF,TF,TF,TF,TF,TF,TF,TF,TF,TF,TF,TF,TF,TF,TF,TF,TF,TF,TF,TF,TF,TF,TF,TF,TF,TF,TF,TF,TF,TF,TF,TF,TF,TF,TF,TF,TF,TF,TF,TF,TF,TF,TF,TF,TF,TF,TF,TF,TF,TF,TF,TF,TF,TF,TF,TF,TF,TF,TF,TF,TF,TF,TF,TF,TF,TF,TF,…	ACAP3,NADK,MEGF6,KCNAB2,CAMTA1,ESPN,RBP7,PIK3CD,PGD,FBXO44,AGTRAP,PLOD1,MFN2,MIIP,TNFRSF1B,EFHD2,PLEKHM2,PADI2,CAPZB,ECE1,ALPL,USP48,ENSG00000289694,KDM1A,SRSF10,TMEM50A,SH3BGRL3,UBXN11,CD52,RPS6KA1,SLC9A1,ZDHHC18,FGR,THEMIS2,XKR8,PTAFR,EPB41,SRSF4,PTP4A2,RNF19B,PHC2,TRAPPC3,MAP7D1,STK40,PABPC4,SMAP2,TESK2,FAAH,ALG6,GADD45A,CTBS,GNG5,ARHGAP29,RNPC3,AMPD2,DENND2D,RHOC,TSPAN2,NOTCH2,NBPF26,NBPF20,P…
query_1	TRUE	2.03813e-16	847	1860	157	0.0844086	0.18536	GO:0046649	GO:BP	lymphocyte activation	21110	12996	GO:0045321	TAS NAS,ISS IBA IEA,NAS,IEA,ISS IEA,IMP,ISS IEA,IEA,ISS IEA,IEA,IMP,IEA,IBA,IDA IBA,IBA,ISS IEA,IDA IMP,ISS TAS,IMP ISS TAS IEA,IMP,IDA IGI NAS,IDA,IDA,IDA,IEA,IEA,ISS IEA,IEA,TAS,IMP IEA,IEA,IEA,IEA,ISS IBA NAS,IMP IEA,IEA,ISS,IBA,IEA,IMP,IEA,IEA,ISS IEA,IEA,ISS IEA,IDA,IDA,IDA,IDA,IDA,IDA,IMP IEA,IEA,IEA,IEA,IEA,TAS IEA,NAS,NAS,IDA IBA TAS IEA,IEA,NAS IEA,ISS IEA,IBA TAS IEA,IMP,ISS IBA IEA,IEA…	PIK3CD,TNFRSF1B,ARID1A,FGR,THEMIS2,VAV3,NOTCH2,IL6R,ZBTB7B,SEMA4A,MNDA,NCSTN,CD48,CD244,FCER1G,PBX1,FCGR3A,FCGR2B,PTPRC,RAB29,IL10,CD55,CR1,CD46,NLRP3,FKBP1B,LOXL3,MERTK,CASP8,TOP2B,MYD88,RHOA,PRKCD,CD86,BCL6,HES1,TNIP2,BST1,PDE5A,TMEM131L,DROSHA,AP3B1,IRF1,DOCK2,NEDD9,HLA-F,HLA-A,HLA-E,LST1,AIF1,BAG6,SLC39A7,CDKN1A,CCND3,RUNX2,AKIRIN2,FYN,ARID1B,ACTB,LAT2,EPHB6,SMARCD3,PTK2B,LYN,CHD7,CYRIB,SHB,S…
query_1	TRUE	2.08418e-16	6157	1979	790	0.399192	0.128309	TF:M12158_1	TF	Factor: KLF15; motif: NCCMCGCCCMCN; match class: 1	20011	4547	TF:M12158	TF,TF,TF,TF,TF,TF,TF,TF,TF,TF,TF,TF,TF,TF,TF,TF,TF,TF,TF,TF,TF,TF,TF,TF,TF,TF,TF,TF,TF,TF,TF,TF,TF,TF,TF,TF,TF,TF,TF,TF,TF,TF,TF,TF,TF,TF,TF,TF,TF,TF,TF,TF,TF,TF,TF,TF,TF,TF,TF,TF,TF,TF,TF,TF,TF,TF,TF,TF,TF,TF,TF,TF,TF,TF,TF,TF,TF,TF,TF,TF,TF,TF,TF,TF,TF,TF,TF,TF,TF,TF,TF,TF,TF,TF,TF,TF,TF,TF,TF,TF,TF,TF,TF,TF,TF,TF,TF,TF,TF,TF,TF,TF,TF,TF,TF,TF,TF,TF,TF,TF,TF,TF,TF,TF,TF,TF,TF,TF,TF,TF,TF,TF,TF,…	ACAP3,NADK,MEGF6,CAMTA1,ESPN,RBP7,PIK3CD,FBXO44,EFHD2,PLEKHM2,PADI2,ARHGEF10L,CAPZB,ALPL,TMEM50A,RHCE,SH3BGRL3,UBXN11,THEMIS2,EPB41,PTP4A2,RNF19B,TRAPPC3,MAP7D1,MEAF6,STK40,SMAP2,ELOVL1,TESK2,NSUN4,GADD45A,WLS,CTBS,GNG5,ARHGAP29,AMPD2,DENND2D,TSPAN2,NOTCH2,NBPF26,NBPF20,PLEKHO1,ARNT,CERS2,ZNF687,INTS3,C1orf43,SLC50A1,RUSC1,HDGF,ACKR1,TAGLN2,PBX1,FCGR3B,HSPA6,FCGR3A,ENSG00000289768,COP1,QSOX1,DHX9…
query_1	TRUE	2.09895e-16	16038	1916	1549	0.808455	0.0965831	GO:0043229	GO:CC	intracellular organelle	22122	1886	c("GO:0005622", "GO:0043226")	IDA IBA TAS NAS IEA,ISS TAS IEA,IDA IBA IEA,ISS IEA,IDA IMP HDA IBA TAS IEA,IBA,HDA,IDA IEA,IBA TAS IEA,IDA ISS IBA TAS IEA,TAS IEA,IDA IBA NAS IEA,IDA IBA IEA,IDA IBA TAS,ISS IBA IEA,IDA IBA TAS IEA,IDA IBA TAS IEA,IBA TAS IEA,TAS,IDA HDA TAS,ISS IEA,IDA IBA TAS IEA,IEA,IDA ISS TAS IEA,IDA IBA IC IEA,IDA,IDA IEA,IEA,IDA IBA TAS IEA,IDA ISS IBA TAS NAS IEA,IDA ISS IEA,IDA IBA IEA,IDA ISS TAS IEA,…	AURKAIP1,KCNAB2,CAMTA1,ESPN,PARK7,RBP7,PGD,AGTRAP,PLOD1,MFN2,TNFRSF1B,PRDM2,PLEKHM2,PADI2,NECAP2,PADI4,UBR4,CAPZB,CDA,ECE1,ALPL,USP48,ENSG00000289694,KDM1A,SRSF10,TMEM50A,SH3BGRL3,UBXN11,RPS6KA1,ARID1A,SLC9A1,ZDHHC18,FGR,THEMIS2,PTAFR,TAF12,EPB41,SRSF4,PTP4A2,AK2,RNF19B,PHC2,KIAA0319L,TRAPPC3,MAP7D1,MEAF6,STK40,CSF3R,PABPC4,CAP1,SMAP2,NFYC,HIVEP3,ELOVL1,ATP6V0B,TESK2,NSUN4,FAAH,NRDC,TXNDC12,YIPF1…
query_1	TRUE	2.22067e-16	1616	1860	250	0.134409	0.154703	GO:0048585	GO:BP	negative regulation of response to stimulus	21110	13596	c("GO:0048519", "GO:0048583", "GO:0050896")	IDA IMP IGI IC IEA,IDA,ISS IBA IEA,IDA,IMP,IMP,IDA,TAS,IDA,IMP IBA,ISS IEA,IEA,IEA,IBA,IDA,IC,IMP ISS TAS,ISS TAS IEA,IDA IBA,IDA IMP ISS NAS IEA,IDA IMP IBA,IDA IBA,IDA IBA,IEA,IEA,IDA NAS,IMP IBA,ISS IEA,IEA,IEA,IMP IBA IEA,IDA IBA IEA,IMP IBA TAS,IEA,TAS,IMP,IMP,IMP,IMP,IDA IMP IBA IEA,IMP,IMP,IDA,IEA,IMP IEA,IEA,IEA,IMP ISS TAS IC IEA,IMP,IGI ISS IEA,IMP,IEA,IEA,TAS,IMP,IDA,IBA,IEA,TAS,IDA IB…	PARK7,MFN2,TNFRSF1B,PADI2,KDM1A,RPS6KA1,ZDHHC18,FGR,TXNDC12,MCL1,CERS2,ADAR,ZBTB7B,SEMA4A,IFI16,USF1,FCGR2B,PTPRC,PHLDA3,IL10,CD55,CR1,CD46,ATF3,FKBP1B,PLEK,ARHGAP25,LOXL3,RNF149,IL1R2,FHL2,IL1RN,PROC,GPR17,PTPN18,ACVR1,TANK,ITGAV,STAT1,CFLAR,CASP8,TRIP12,OGG1,RAF1,GPX1,RHOA,GNAI2,PRKCD,RAB7A,PIK3CB,MECOM,PARL,BCL6,LRPAP1,TBC1D1,PDGFRA,ARHGAP24,NFKB1,UBE2D3,TMEM131L,HMGB2,NAIP,HMGCR,TNIP1,DUSP1,C…
query_1	TRUE	2.48213e-16	4449	1979	605	0.30571	0.135986	TF:M01783_1	TF	Factor: SP2; motif: GGGCGGGAC; match class: 1	20011	7859	TF:M01783	TF,TF,TF,TF,TF,TF,TF,TF,TF,TF,TF,TF,TF,TF,TF,TF,TF,TF,TF,TF,TF,TF,TF,TF,TF,TF,TF,TF,TF,TF,TF,TF,TF,TF,TF,TF,TF,TF,TF,TF,TF,TF,TF,TF,TF,TF,TF,TF,TF,TF,TF,TF,TF,TF,TF,TF,TF,TF,TF,TF,TF,TF,TF,TF,TF,TF,TF,TF,TF,TF,TF,TF,TF,TF,TF,TF,TF,TF,TF,TF,TF,TF,TF,TF,TF,TF,TF,TF,TF,TF,TF,TF,TF,TF,TF,TF,TF,TF,TF,TF,TF,TF,TF,TF,TF,TF,TF,TF,TF,TF,TF,TF,TF,TF,TF,TF,TF,TF,TF,TF,TF,TF,TF,TF,TF,TF,TF,TF,TF,TF,TF,TF,TF,…	ACAP3,NADK,MEGF6,CAMTA1,ESPN,RBP7,PIK3CD,PGD,FBXO44,AGTRAP,MFN2,MIIP,TNFRSF1B,EFHD2,PADI2,CAPZB,ECE1,ALPL,ENSG00000289694,TMEM50A,UBXN11,RPS6KA1,THEMIS2,XKR8,EPB41,PHC2,TRAPPC3,STK40,CTBS,GNG5,ARHGAP29,RNPC3,AMPD2,DENND2D,RHOC,TSPAN2,TUFT1,S100A11,S100A9,IL6R,SHE,SLC50A1,RUSC1,CFAP45,TOMM40L,KIAA0040,QSOX1,DHX9,ARPC5,PHLDA3,KDM5B,MAPKAPK2,PFKFB2,CCSAP,GPR137B,ACP1,KIDINS220,CYRIA,RHOB,FOSL2,YPEL5…
query_1	TRUE	2.5125e-16	4045	1979	560	0.282971	0.138443	TF:M12186_1	TF	Factor: BTEB4; motif: NCCACGCCCM; match class: 1	20011	4561	TF:M12186	TF,TF,TF,TF,TF,TF,TF,TF,TF,TF,TF,TF,TF,TF,TF,TF,TF,TF,TF,TF,TF,TF,TF,TF,TF,TF,TF,TF,TF,TF,TF,TF,TF,TF,TF,TF,TF,TF,TF,TF,TF,TF,TF,TF,TF,TF,TF,TF,TF,TF,TF,TF,TF,TF,TF,TF,TF,TF,TF,TF,TF,TF,TF,TF,TF,TF,TF,TF,TF,TF,TF,TF,TF,TF,TF,TF,TF,TF,TF,TF,TF,TF,TF,TF,TF,TF,TF,TF,TF,TF,TF,TF,TF,TF,TF,TF,TF,TF,TF,TF,TF,TF,TF,TF,TF,TF,TF,TF,TF,TF,TF,TF,TF,TF,TF,TF,TF,TF,TF,TF,TF,TF,TF,TF,TF,TF,TF,TF,TF,TF,TF,TF,TF,…	ACAP3,MEGF6,CAMTA1,ESPN,RBP7,PIK3CD,PGD,FBXO44,AGTRAP,PLOD1,MFN2,TNFRSF1B,CAPZB,ECE1,ALPL,UBXN11,RPS6KA1,THEMIS2,EPB41,RNF19B,PHC2,TRAPPC3,STK40,CAP1,TESK2,CTBS,ARHGAP29,RNPC3,DENND2D,RHOC,TSPAN2,NOTCH2,NBPF26,ARNT,ZNF687,S100A11,IL6R,SHE,SLC50A1,RUSC1,CFAP45,FCER1G,HSPA6,KIAA0040,QSOX1,DHX9,ARPC5,NUAK2,MAPKAPK2,PFKFB2,CD46,COQ8A,CCSAP,ACP1,KIDINS220,CYRIA,FKBP1B,YPEL5,SPAST,TTC7A,UGP2,NAGK,TMSB1…
query_1	TRUE	2.88071e-16	6639	1979	840	0.424457	0.126525	TF:M02281	TF	Factor: SP1; motif: CCCCKCCCCC	20011	7826	TF:M00000	TF,TF,TF,TF,TF,TF,TF,TF,TF,TF,TF,TF,TF,TF,TF,TF,TF,TF,TF,TF,TF,TF,TF,TF,TF,TF,TF,TF,TF,TF,TF,TF,TF,TF,TF,TF,TF,TF,TF,TF,TF,TF,TF,TF,TF,TF,TF,TF,TF,TF,TF,TF,TF,TF,TF,TF,TF,TF,TF,TF,TF,TF,TF,TF,TF,TF,TF,TF,TF,TF,TF,TF,TF,TF,TF,TF,TF,TF,TF,TF,TF,TF,TF,TF,TF,TF,TF,TF,TF,TF,TF,TF,TF,TF,TF,TF,TF,TF,TF,TF,TF,TF,TF,TF,TF,TF,TF,TF,TF,TF,TF,TF,TF,TF,TF,TF,TF,TF,TF,TF,TF,TF,TF,TF,TF,TF,TF,TF,TF,TF,TF,TF,TF,…	ACAP3,MEGF6,KCNAB2,CAMTA1,PIK3CD,FBXO44,MFN2,EFHD2,UBR4,CAPZB,ECE1,ALPL,KDM1A,SRSF10,SH3BGRL3,UBXN11,RPS6KA1,THEMIS2,SRSF4,AK2,RNF19B,PHC2,KIAA0319L,TRAPPC3,MAP7D1,MEAF6,STK40,PABPC4,SMAP2,ELOVL1,TESK2,NSUN4,NRDC,TXNDC12,DNAI4,GADD45A,WLS,GNG5,ARHGAP29,VAV3,AMPD2,DENND2D,CAPZA1,PHTF1,TSPAN2,PLEKHO1,MCL1,ARNT,ZNF687,SELENBP1,INTS3,SLC39A1,RAB13,ADAR,ZBTB7B,SLC50A1,HDGF,ETV3,CFAP45,USF1,PBX1,FCGR3B…
query_1	TRUE	3.0617e-16	1367	1369	277	0.202337	0.202634	HPA:0300413	HPA	lung; macrophages[High]	11006	458	HPA:0300412	Approved,Enhanced,Approved,Approved,Approved,Supported,Approved,Supported,Supported,Approved,Enhanced,Enhanced,Approved,Enhanced,Approved,Supported,Enhanced,Supported,Enhanced,Approved,Enhanced,Enhanced,Supported,Enhanced,Approved,Approved,Approved,Enhanced,Approved,Approved,Approved,Supported,Approved,Approved,Approved,Approved,Approved,Enhanced,Approved,Approved,Enhanced,Approved,Enhanced,Suppo…	C1orf159,PGD,ARHGEF10L,UBR4,FAAH,H2AC20,ADAMTSL4,CTSS,ARNT,ZNF687,S100A11,S100A6,C1orf43,MNDA,NCSTN,FCER1G,FCGR2A,FCGR3A,DDX1,MRPL33,TTC7A,VAMP8,CHMP3,KYNU,TANK,CASP8,IKZF2,CYP27A1,ARPC2,TUBA4A,LRRFIP1,TOP2B,MYD88,TRAK1,NME6,GPX1,TCTA,ALAS1,GLYCTK,STAB1,PRKCD,ARL13B,GOLGB1,RAB7A,ISY1,COPG1,MECOM,TRA2B,SH3BP2,RELL1,NAAA,HSD17B11,NFKB1,SEC24D,FNIP2,CARD6,NAIP,CERT1,LMNB1,PAIP2,STING1,SRA1,IK,DOCK2,…
query_1	TRUE	3.47741e-16	343	1916	84	0.0438413	0.244898	GO:0030139	GO:CC	endocytic vesicle	22122	917	GO:0031410	TAS,TAS,TAS,TAS,IDA IEA,IDA IEA,TAS,IEA,IDA,TAS,TAS,TAS,IDA IBA TAS IEA,IDA IEA,IDA IBA TAS NAS IEA,IEA,IEA,IBA,TAS,TAS IEA,TAS IEA,TAS IEA,TAS IEA,TAS,TAS,IDA ISS IBA,IDA IEA,IDA TAS,TAS,IEA,IEA,TAS,ISS IBA IEA,NAS,ISS IEA,IEA,IEA,IDA,IDA,IBA IEA,IEA,IBA,ISS IEA,TAS IEA,IEA,NAS,ISS,TAS,ISS IEA,TAS,IDA TAS,TAS,IDA IEA,IDA IBA,TAS,IDA IEA,IDA IEA,TAS,TAS,TAS,IEA,ISS IEA,IDA,TAS,IDA,IDA IBA,ISS IEA…	CSF3R,ATP6V0B,WLS,FCGR1A,CTSS,RAB13,NCF2,RAB10,DYSF,VAMP8,ITGAV,STAB1,RAB7A,RAB43,AP2M1,TLR1,TLR2,RAB24,HLA-F,HLA-A,HLA-E,HLA-C,HLA-B,TAP1,TAPBP,MYO6,RAB32,IGF2R,NCF1,ZYX,RAB11FIP1,LYN,PIP4P2,CLTA,SYK,GSN,VIM,ANXA11,ADAM8,EHD1,CDC42EP2,RIN1,UNC93B1,TCIRG1,UVRAG,PICALM,TIRAP,CD9,CLEC4E,HVCN1,RAB35,UBC,RAB20,RIN3,B2M,RAB11A,CORO1A,ATP6V0D1,HP,CYBA,RILP,SCIMP,ARRB2,DLG4,FLOT2,RAB11FIP4,FMNL1,CDC42EP…
query_1	TRUE	3.79129e-16	1165	1860	196	0.105376	0.16824	GO:0010628	GO:BP	positive regulation of gene expression	21110	4370	c("GO:0010467", "GO:0010468", "GO:0010604")	IDA TAS IEA,IMP TAS,IDA,IMP,TAS,ISS IEA,IEA,IDA,IDA,IEA,ISS IBA IEA,IBA,IDA IBA TAS,IDA,ISS,IDA,IDA IMP ISS,ISS IEA,IMP ISS IEA,IEA,ISS IEA,IDA IEA,IDA IGI,IDA,IDA IMP,IEA,IEA,IEA,IGI NAS,ISS,IMP,IEA,IDA,IMP,IEA,IDA IMP ISS IEA,IDA,IEA,ISS NAS,IBA,IMP,IMP,IMP,IDA,IDA IBA IEA,IEA,IGI ISS IEA,IDA,IDA IMP IGI ISS IEA,IEA,IEA,NAS,IMP ISS IEA,IDA IMP IBA IEA,IDA,IDA,IMP,IDA,IDA,IDA,ISS IEA,IMP,IDA,IDA…	PARK7,PIK3CD,TNFRSF8,PADI2,ARID1A,FGR,PTAFR,ARNT,IL6R,ADAR,ZBTB7B,MNDA,IFI16,CD244,FCER1G,FCGR3A,DHX9,NIBAN1,PTPRC,KDM5B,CHI3L1,MAPKAPK2,IL10,CD55,CD46,ATF3,NLRP3,DDX1,NLRC4,RTN4,RAB1A,ARID5A,STAT1,CASP8,IL17RC,MYD88,SETD2,RHOA,CD86,CNBP,PIK3CB,PLSCR1,PDCD10,IGF2BP2,TRA2B,HES1,TLR1,HPSE,TLR2,HMGB2,DROSHA,NAIP,IRF1,STING1,ADAM19,F12,FLOT1,HLA-F,HLA-A,HLA-E,LTB,AGPAT1,AIF1,HSPA1A,MAPK14,VEGFA,RUNX2…
query_1	TRUE	3.98882e-16	4203	1916	514	0.268267	0.122294	GO:0005654	GO:CC	nucleoplasm	22122	252	c("GO:0031981", "GO:0110165")	IDA,IDA TAS,IDA,TAS,IDA IBA,IDA TAS,IDA TAS,IDA IBA IEA,IDA,IDA IBA TAS,IDA IBA,IDA,IDA IPI ISS IBA TAS NAS IEA,IDA,IDA IBA TAS IEA,IDA TAS,IDA TAS,IDA,IDA,IDA TAS,IDA,IDA,IDA TAS,IDA,IDA TAS,IDA IBA,TAS IEA,IDA,IDA TAS,IEA,IDA TAS,ISS IEA,IDA,IDA,IDA,TAS,IDA,IDA TAS,IDA,IDA,IDA TAS,IDA,IDA,IDA,IDA,IDA TAS,IDA TAS,TAS,TAS IEA,IDA TAS IEA,TAS,IDA TAS,IDA TAS,IDA,IDA TAS,IDA,IDA TAS,IDA,IDA TAS IEA…	AURKAIP1,PARK7,PRDM2,PADI4,UBR4,USP48,KDM1A,SRSF10,SH3BGRL3,RPS6KA1,ARID1A,SLC9A1,TAF12,EPB41,SRSF4,PHC2,MEAF6,STK40,SMAP2,NFYC,TESK2,YIPF1,GADD45A,GBP2,RNPC3,DENND2D,DDX20,TSPAN2,NOTCH2,MCL1,ARNT,SCNM1,MINDY1,ZNF687,S100A9,INTS3,CRTC2,ADAR,ZBTB7B,MEF2D,HDGF,ETV3,MNDA,IFI16,CFAP45,USF1,PBX1,ATF6,COP1,DHX9,PTPN7,KDM5B,MAPKAPK2,PFKFB2,ATF3,TRAPPC12,DDX1,FOSL2,PPP1CB,SPAST,EPAS1,XPO1,NFU1,INO80B,ARI…
query_1	TRUE	4.04076e-16	8228	1369	1150	0.840029	0.139767	HPA:0270000	HPA	kidney	11006	407	HPA:0000000	Approved,Approved,Approved,Enhanced,Approved,Enhanced,Supported,Enhanced,Enhanced,Approved,Enhanced,Approved,Enhanced,Approved,Enhanced,Approved,Approved,Approved,Approved,Enhanced,Enhanced,Approved,Supported,Enhanced,Approved,Enhanced,Supported,Enhanced,Approved,Approved,Approved,Supported,Approved,Approved,Supported,Supported,Approved,Approved,Supported,Approved,Approved,Enhanced,Approved,Appro…	C1orf159,ACAP3,AURKAIP1,KCNAB2,CAMTA1,ESPN,PARK7,RBP7,PGD,FBXO44,AGTRAP,PRDM2,EFHD2,PLEKHM2,PADI2,NECAP2,ARHGEF10L,UBR4,CAPZB,ECE1,ALPL,USP48,KDM1A,SH3BGRL3,UBXN11,RPS6KA1,ARID1A,SLC9A1,ZDHHC18,PTAFR,TAF12,SRSF4,AK2,RNF19B,PHC2,KIAA0319L,TRAPPC3,MAP7D1,PABPC4,CAP1,HIVEP3,ELOVL1,FAAH,YIPF1,ALG6,WLS,CTBS,GNG5,GBP2,ARHGAP29,ELAPOR1,AMPD2,CD53,DENND2D,C1orf162,CAPZA1,NOTCH2,NBPF10,H2AC20,ADAMTSL4,MCL…
query_1	TRUE	4.14694e-16	6304	1979	804	0.406266	0.127538	TF:M01973	TF	Factor: PLAG1; motif: CCCCCKWNNNGGSCCC	20011	6638	TF:M00000	TF,TF,TF,TF,TF,TF,TF,TF,TF,TF,TF,TF,TF,TF,TF,TF,TF,TF,TF,TF,TF,TF,TF,TF,TF,TF,TF,TF,TF,TF,TF,TF,TF,TF,TF,TF,TF,TF,TF,TF,TF,TF,TF,TF,TF,TF,TF,TF,TF,TF,TF,TF,TF,TF,TF,TF,TF,TF,TF,TF,TF,TF,TF,TF,TF,TF,TF,TF,TF,TF,TF,TF,TF,TF,TF,TF,TF,TF,TF,TF,TF,TF,TF,TF,TF,TF,TF,TF,TF,TF,TF,TF,TF,TF,TF,TF,TF,TF,TF,TF,TF,TF,TF,TF,TF,TF,TF,TF,TF,TF,TF,TF,TF,TF,TF,TF,TF,TF,TF,TF,TF,TF,TF,TF,TF,TF,TF,TF,TF,TF,TF,TF,TF,…	ACAP3,NADK,MEGF6,CAMTA1,ESPN,PARK7,RBP7,PIK3CD,FBXO44,PLOD1,MIIP,PRDM2,EFHD2,ARHGEF10L,UBR4,CAPZB,ECE1,ALPL,RHCE,SH3BGRL3,UBXN11,SLC9A1,ZDHHC18,PTAFR,PTP4A2,RNF19B,PHC2,MEAF6,PABPC4,SMAP2,ELOVL1,TESK2,GADD45A,GNG5,VAV3,ELAPOR1,DDX20,CAPZA1,RHOC,NBPF20,H2AC20,ADAMTSL4,MCL1,ARNT,CERS2,MRPL9,CRTC2,SLC39A1,SHE,ADAR,ZBTB7B,SLC50A1,HDGF,CFAP45,TAGLN2,TOMM40L,QSOX1,NIBAN1,PHLDA3,ARL8A,PTPN7,KDM5B,CHIT1,…
query_1	TRUE	5.23305e-16	16613	1979	1778	0.898434	0.107025	TF:M11529	TF	Factor: E2F-2; motif: GCGCGCGCNCS	20011	1468	TF:M00000	TF,TF,TF,TF,TF,TF,TF,TF,TF,TF,TF,TF,TF,TF,TF,TF,TF,TF,TF,TF,TF,TF,TF,TF,TF,TF,TF,TF,TF,TF,TF,TF,TF,TF,TF,TF,TF,TF,TF,TF,TF,TF,TF,TF,TF,TF,TF,TF,TF,TF,TF,TF,TF,TF,TF,TF,TF,TF,TF,TF,TF,TF,TF,TF,TF,TF,TF,TF,TF,TF,TF,TF,TF,TF,TF,TF,TF,TF,TF,TF,TF,TF,TF,TF,TF,TF,TF,TF,TF,TF,TF,TF,TF,TF,TF,TF,TF,TF,TF,TF,TF,TF,TF,TF,TF,TF,TF,TF,TF,TF,TF,TF,TF,TF,TF,TF,TF,TF,TF,TF,TF,TF,TF,TF,TF,TF,TF,TF,TF,TF,TF,TF,TF,…	C1orf159,ACAP3,AURKAIP1,NADK,MEGF6,KCNAB2,CAMTA1,ESPN,PARK7,RBP7,PIK3CD,PGD,FBXO44,AGTRAP,PLOD1,MFN2,MIIP,TNFRSF8,TNFRSF1B,PRDM2,EFHD2,PLEKHM2,PADI2,NECAP2,ARHGEF10L,PADI4,UBR4,CAPZB,CDA,ECE1,ALPL,USP48,ENSG00000289694,KDM1A,SRSF10,TMEM50A,RHCE,SH3BGRL3,UBXN11,CD52,RPS6KA1,ARID1A,SLC9A1,ZDHHC18,FGR,THEMIS2,XKR8,PTAFR,TAF12,EPB41,SRSF4,PTP4A2,AK2,RNF19B,PHC2,KIAA0319L,TRAPPC3,MAP7D1,MEAF6,STK40,PA…
query_1	TRUE	6.09759e-16	10522	1979	1229	0.621021	0.116803	TF:M01104	TF	Factor: MOVO-B; motif: GNGGGGG	20011	5238	TF:M00000	TF,TF,TF,TF,TF,TF,TF,TF,TF,TF,TF,TF,TF,TF,TF,TF,TF,TF,TF,TF,TF,TF,TF,TF,TF,TF,TF,TF,TF,TF,TF,TF,TF,TF,TF,TF,TF,TF,TF,TF,TF,TF,TF,TF,TF,TF,TF,TF,TF,TF,TF,TF,TF,TF,TF,TF,TF,TF,TF,TF,TF,TF,TF,TF,TF,TF,TF,TF,TF,TF,TF,TF,TF,TF,TF,TF,TF,TF,TF,TF,TF,TF,TF,TF,TF,TF,TF,TF,TF,TF,TF,TF,TF,TF,TF,TF,TF,TF,TF,TF,TF,TF,TF,TF,TF,TF,TF,TF,TF,TF,TF,TF,TF,TF,TF,TF,TF,TF,TF,TF,TF,TF,TF,TF,TF,TF,TF,TF,TF,TF,TF,TF,TF,…	C1orf159,ACAP3,AURKAIP1,NADK,CAMTA1,ESPN,PARK7,PIK3CD,FBXO44,AGTRAP,PLOD1,MFN2,MIIP,TNFRSF8,TNFRSF1B,PRDM2,EFHD2,PLEKHM2,PADI2,NECAP2,ARHGEF10L,CAPZB,CDA,ECE1,ALPL,USP48,ENSG00000289694,KDM1A,SRSF10,TMEM50A,RHCE,RPS6KA1,ZDHHC18,THEMIS2,XKR8,EPB41,SRSF4,PTP4A2,RNF19B,PHC2,KIAA0319L,TRAPPC3,MAP7D1,MEAF6,PABPC4,SMAP2,HIVEP3,ELOVL1,ATP6V0B,TESK2,TXNDC12,YIPF1,ALG6,GADD45A,WLS,GNG5,VAV3,AMPD2,DENND2D,…
query_1	TRUE	6.63384e-16	154	1916	52	0.0271399	0.337662	GO:0042582	GO:CC	azurophil granule	22122	1801	c("GO:0005766", "GO:0030141")	TAS,TAS,TAS,TAS,TAS,IDA TAS,TAS,TAS,TAS,TAS,TAS,TAS,TAS,TAS,TAS,TAS,TAS,TAS,TAS,TAS,TAS,IDA,TAS,IDA,TAS,TAS,TAS,TAS,TAS,TAS,TAS,TAS,TAS,TAS,TAS,TAS,TAS,TAS,TAS,TAS,TAS,TAS,IDA,TAS,TAS,TAS,TAS,TAS,TAS,TAS,TAS,TAS	PADI2,CAP1,MNDA,NCSTN,ARL8A,VAMP8,GCA,PRKCD,ACP3,MANBA,HEBP2,RNASET2,GUSB,BRI3,IMPDH1,SDCBP,NAPRT,VCP,ORM2,GDI2,PSAP,ANXA11,TOLLIP,STX3,LAMTOR1,NDUFC2,PRCP,CTSC,IRAG2,CD63,PSEN1,DYNC1H1,ANXA2,CPPED1,PYCARD,GALNS,CD68,GRN,UNC13D,GAA,VAPA,RETN,STXBP2,RAB3D,MAN2B1,FPR1,CTSA,TOM1,NFAM1,CYB5R3,GLA,LAMP2
query_1	TRUE	6.63384e-16	154	1916	52	0.0271399	0.337662	GO:0005766	GO:CC	primary lysosome	22122	334	GO:0005764	TAS,TAS,TAS,TAS,TAS,IDA TAS,TAS,TAS,TAS,TAS,TAS,TAS,TAS,TAS,TAS,TAS,TAS,TAS,TAS,TAS,TAS,IDA,TAS,IDA,TAS,TAS,TAS,TAS,TAS,TAS,TAS,TAS,TAS,TAS,TAS,TAS,TAS,TAS,TAS,TAS,TAS,TAS,IDA,TAS,TAS,TAS,TAS,TAS,TAS,TAS,TAS,TAS	PADI2,CAP1,MNDA,NCSTN,ARL8A,VAMP8,GCA,PRKCD,ACP3,MANBA,HEBP2,RNASET2,GUSB,BRI3,IMPDH1,SDCBP,NAPRT,VCP,ORM2,GDI2,PSAP,ANXA11,TOLLIP,STX3,LAMTOR1,NDUFC2,PRCP,CTSC,IRAG2,CD63,PSEN1,DYNC1H1,ANXA2,CPPED1,PYCARD,GALNS,CD68,GRN,UNC13D,GAA,VAPA,RETN,STXBP2,RAB3D,MAN2B1,FPR1,CTSA,TOM1,NFAM1,CYB5R3,GLA,LAMP2
query_1	TRUE	7.5135e-16	6986	1979	874	0.441637	0.125107	TF:M01219	TF	Factor: SP1:SP3; motif: CCSCCCCCYCC	20011	7820	TF:M00000	TF,TF,TF,TF,TF,TF,TF,TF,TF,TF,TF,TF,TF,TF,TF,TF,TF,TF,TF,TF,TF,TF,TF,TF,TF,TF,TF,TF,TF,TF,TF,TF,TF,TF,TF,TF,TF,TF,TF,TF,TF,TF,TF,TF,TF,TF,TF,TF,TF,TF,TF,TF,TF,TF,TF,TF,TF,TF,TF,TF,TF,TF,TF,TF,TF,TF,TF,TF,TF,TF,TF,TF,TF,TF,TF,TF,TF,TF,TF,TF,TF,TF,TF,TF,TF,TF,TF,TF,TF,TF,TF,TF,TF,TF,TF,TF,TF,TF,TF,TF,TF,TF,TF,TF,TF,TF,TF,TF,TF,TF,TF,TF,TF,TF,TF,TF,TF,TF,TF,TF,TF,TF,TF,TF,TF,TF,TF,TF,TF,TF,TF,TF,TF,…	ACAP3,NADK,MEGF6,CAMTA1,ESPN,RBP7,PIK3CD,FBXO44,AGTRAP,PLOD1,MFN2,MIIP,EFHD2,ARHGEF10L,UBR4,CAPZB,CDA,ALPL,KDM1A,TMEM50A,SH3BGRL3,UBXN11,RPS6KA1,ZDHHC18,THEMIS2,RNF19B,PHC2,KIAA0319L,MAP7D1,STK40,PABPC4,SMAP2,ELOVL1,YIPF1,GADD45A,WLS,GNG5,VAV3,AMPD2,DENND2D,CAPZA1,RHOC,PHTF1,TSPAN2,NOTCH2,NBPF26,PLEKHO1,ARNT,ZNF687,INTS3,CRTC2,SLC39A1,SHE,ADAR,ZBTB7B,SLC50A1,SLC25A44,ETV3,CFAP45,TAGLN2,NIT1,PBX1,…
query_1	TRUE	8.04152e-16	7330	1369	1050	0.766983	0.143247	HPA:0180051	HPA	epididymis; glandular cells[≥Low]	11006	321	HPA:0180000	Approved,Approved,Approved,Enhanced,Approved,Enhanced,Supported,Enhanced,Enhanced,Enhanced,Enhanced,Approved,Approved,Approved,Approved,Approved,Enhanced,Enhanced,Approved,Supported,Enhanced,Approved,Enhanced,Supported,Enhanced,Approved,Approved,Approved,Supported,Approved,Approved,Supported,Supported,Approved,Approved,Supported,Approved,Approved,Approved,Enhanced,Approved,Approved,Approved,Appro…	C1orf159,ACAP3,AURKAIP1,KCNAB2,CAMTA1,ESPN,PARK7,RBP7,PIK3CD,PGD,AGTRAP,PRDM2,PLEKHM2,ARHGEF10L,UBR4,CAPZB,ECE1,ALPL,USP48,KDM1A,SH3BGRL3,UBXN11,RPS6KA1,ARID1A,SLC9A1,ZDHHC18,PTAFR,TAF12,SRSF4,AK2,RNF19B,PHC2,KIAA0319L,TRAPPC3,MAP7D1,PABPC4,CAP1,SMAP2,HIVEP3,ELOVL1,FAAH,ALG6,WLS,CTBS,GNG5,GBP2,ARHGAP29,AMPD2,CD53,DENND2D,C1orf162,DDX20,CAPZA1,NOTCH2,H2AC20,ADAMTSL4,MCL1,CTSS,ARNT,CERS2,MINDY1,ZNF…
query_1	TRUE	8.04152e-16	7330	1369	1050	0.766983	0.143247	HPA:0180000	HPA	epididymis	11006	320	HPA:0000000	Approved,Approved,Approved,Enhanced,Approved,Enhanced,Supported,Enhanced,Enhanced,Enhanced,Enhanced,Approved,Approved,Approved,Approved,Approved,Enhanced,Enhanced,Approved,Supported,Enhanced,Approved,Enhanced,Supported,Enhanced,Approved,Approved,Approved,Supported,Approved,Approved,Supported,Supported,Approved,Approved,Supported,Approved,Approved,Approved,Enhanced,Approved,Approved,Approved,Appro…	C1orf159,ACAP3,AURKAIP1,KCNAB2,CAMTA1,ESPN,PARK7,RBP7,PIK3CD,PGD,AGTRAP,PRDM2,PLEKHM2,ARHGEF10L,UBR4,CAPZB,ECE1,ALPL,USP48,KDM1A,SH3BGRL3,UBXN11,RPS6KA1,ARID1A,SLC9A1,ZDHHC18,PTAFR,TAF12,SRSF4,AK2,RNF19B,PHC2,KIAA0319L,TRAPPC3,MAP7D1,PABPC4,CAP1,SMAP2,HIVEP3,ELOVL1,FAAH,ALG6,WLS,CTBS,GNG5,GBP2,ARHGAP29,AMPD2,CD53,DENND2D,C1orf162,DDX20,CAPZA1,NOTCH2,H2AC20,ADAMTSL4,MCL1,CTSS,ARNT,CERS2,MINDY1,ZNF…
query_1	TRUE	8.42378e-16	422	1916	95	0.0495825	0.225118	GO:0005765	GO:CC	lysosomal membrane	22122	333	c("GO:0005764", "GO:0098852")	IDA IEA,HDA,TAS,TAS,IEA,HDA TAS IEA,HDA IBA TAS IEA,IDA IBA IEA,IDA TAS IEA,IDA IEA,IEA,TAS IEA,HDA TAS IEA,TAS,IEA,TAS,IEA,HDA,HDA IEA,IDA,HDA,IDA IEA,IEA,IDA IEA,TAS,NAS,IEA,IEA,TAS IEA,TAS NAS,HDA,HDA,IDA HDA IBA TAS IEA,TAS,IDA IBA IEA,IDA IEA,TAS,IDA ISS NAS IEA,TAS,NAS IEA,IDA IEA,IDA IEA,IDA,HDA IBA TAS IEA,IEA,IDA IBA IEA,HDA TAS,IDA IBA TAS IEA,TAS NAS IEA,TAS,TAS,IEA,TAS,IDA HDA TAS IEA…	PLEKHM2,ECE1,CSF3R,ATP6V0B,ELAPOR1,NCSTN,ARL8A,GPR137B,VAMP8,CHMP3,SLC49A4,RAB7A,ACP3,AP2M1,HPSE,MANBA,FNIP2,AP3B1,SLC36A1,ANXA6,FLOT1,HLA-F,NEU1,TFEB,MYO6,EEF1A1,SNX14,ZNRF2,BRI3,LAMTOR4,GNB2,ATP6V1B2,HGSNAT,LYN,PIP4P2,CHMP5,CLTA,ABCA2,PSAP,BLOC1S2,IFITM2,IFITM3,CTSD,SLC15A3,SLC3A2,GPR137,TCIRG1,TPCN2,LAMTOR1,NDUFC2,PRCP,TMEM45B,IRAG2,CD63,DRAM1,SLC15A4,TM9SF1,ENSG00000254692,PSEN1,ABCD4,SPG11,A…
query_1	TRUE	8.42378e-16	422	1916	95	0.0495825	0.225118	GO:0098852	GO:CC	lytic vacuole membrane	22122	3294	c("GO:0000323", "GO:0005774")	IDA IEA,HDA,TAS,TAS,IEA,HDA TAS IEA,HDA IBA TAS IEA,IDA IBA IEA,IDA TAS IEA,IDA IEA,IEA,TAS IEA,HDA TAS IEA,TAS,IEA,TAS,IEA,HDA,HDA IEA,IDA,HDA,IDA IEA,IEA,IDA IEA,TAS,NAS,IEA,IEA,TAS IEA,TAS NAS,HDA,HDA,IDA HDA IBA TAS IEA,TAS,IDA IBA IEA,IDA IEA,TAS,IDA ISS NAS IEA,TAS,NAS IEA,IDA IEA,IDA IEA,IDA,HDA IBA TAS IEA,IEA,IDA IBA IEA,HDA TAS,IDA IBA TAS IEA,TAS NAS IEA,TAS,TAS,IEA,TAS,IDA HDA TAS IEA…	PLEKHM2,ECE1,CSF3R,ATP6V0B,ELAPOR1,NCSTN,ARL8A,GPR137B,VAMP8,CHMP3,SLC49A4,RAB7A,ACP3,AP2M1,HPSE,MANBA,FNIP2,AP3B1,SLC36A1,ANXA6,FLOT1,HLA-F,NEU1,TFEB,MYO6,EEF1A1,SNX14,ZNRF2,BRI3,LAMTOR4,GNB2,ATP6V1B2,HGSNAT,LYN,PIP4P2,CHMP5,CLTA,ABCA2,PSAP,BLOC1S2,IFITM2,IFITM3,CTSD,SLC15A3,SLC3A2,GPR137,TCIRG1,TPCN2,LAMTOR1,NDUFC2,PRCP,TMEM45B,IRAG2,CD63,DRAM1,SLC15A4,TM9SF1,ENSG00000254692,PSEN1,ABCD4,SPG11,A…
query_1	TRUE	8.47734e-16	3614	1979	509	0.257201	0.140841	TF:M10435_1	TF	Factor: Sp2; motif: GGGGCGGGG; match class: 1	20011	7871	TF:M10435	TF,TF,TF,TF,TF,TF,TF,TF,TF,TF,TF,TF,TF,TF,TF,TF,TF,TF,TF,TF,TF,TF,TF,TF,TF,TF,TF,TF,TF,TF,TF,TF,TF,TF,TF,TF,TF,TF,TF,TF,TF,TF,TF,TF,TF,TF,TF,TF,TF,TF,TF,TF,TF,TF,TF,TF,TF,TF,TF,TF,TF,TF,TF,TF,TF,TF,TF,TF,TF,TF,TF,TF,TF,TF,TF,TF,TF,TF,TF,TF,TF,TF,TF,TF,TF,TF,TF,TF,TF,TF,TF,TF,TF,TF,TF,TF,TF,TF,TF,TF,TF,TF,TF,TF,TF,TF,TF,TF,TF,TF,TF,TF,TF,TF,TF,TF,TF,TF,TF,TF,TF,TF,TF,TF,TF,TF,TF,TF,TF,TF,TF,TF,TF,…	ACAP3,MEGF6,CAMTA1,ESPN,PIK3CD,FBXO44,AGTRAP,TNFRSF1B,EFHD2,CAPZB,ALPL,RPS6KA1,ZDHHC18,THEMIS2,EPB41,PHC2,TRAPPC3,MAP7D1,GADD45A,CTBS,GNG5,ARHGAP29,RNPC3,DENND2D,TSPAN2,PLEKHO1,ARNT,ZNF687,IL6R,SLC50A1,CFAP45,KIAA0040,QSOX1,DHX9,SMG7,ARPC5,PHLDA3,KDM5B,BTG2,MAPKAPK2,PFKFB2,CCSAP,GPR137B,AKT3,ACP1,KIDINS220,MBOAT2,CYRIA,YPEL5,SPAST,USP34,LGALSL,TMSB10,ZEB2,FMNL2,ITGAV,TRIP12,LRRFIP1,HDLBP,ATG4B,AR…
query_1	TRUE	8.48734e-16	1451	1860	229	0.123118	0.157822	GO:0051247	GO:BP	positive regulation of protein metabolic process	21110	14363	c("GO:0010604", "GO:0019538", "GO:0051173", "GO:0051246")	IDA,IMP,IMP IC,IMP IBA,IMP,IEA,IBA,IDA,IMP,IEA,IDA,TAS,IDA,IDA IMP IBA,IMP,IMP IGI IEA,IMP,IDA IMP,ISS IEA,ISS IBA NAS IEA,ISS IEA,IDA,IEA,IDA IMP IGI,IGI,IEA,IMP,IDA IMP ISS IEA,IMP,IBA,IDA IBA,IMP IBA,IDA IMP,IDA IEA,IEA,IDA IEA,IDA IMP,IMP ISS IEA,ISS NAS,IMP,IBA,IDA IMP IBA,IDA,IDA,IEA,ISS IEA,IEA,IEA,IDA,IEA,IDA,IEP,IDA,IDA,IDA,IDA,IMP,IEA,IMP,IDA IBA,IMP,IDA IEP,IDA IBA,IMP,IDA,IDA IBA,IEA,…	AURKAIP1,CAMTA1,PARK7,TNFRSF1B,KDM1A,PTAFR,RNF19B,NRDC,FCGR1A,ARNT,S100A9,S100A12,S100A8,IL6R,IFI16,NCSTN,COP1,DHX9,NIBAN1,PTPRC,CHI3L1,CR1,NLRP3,NLRC4,RAB1A,ARID5A,RALB,ACVR1,TANK,CFLAR,CASP8,PPP1R7,CAMK1,RAF1,CAMP,RHOA,PRKCD,HCLS1,CD86,RAB7A,CNBP,PDCD10,ECT2,TNFSF10,BCL6,HES1,FBXL5,PDE5A,FNIP2,ACSL1,TNIP1,LCP2,CREBRF,F12,NEDD9,TBC1D7,FLOT1,AIF1,BAG6,HSPA1A,PHF1,CDKN1A,C6orf89,MTCH1,CCND3,VEGFA,…
query_1	TRUE	8.56044e-16	2723	1860	370	0.198925	0.13588	GO:0008104	GO:BP	protein localization	21110	3195	GO:0070727	ISS,IDA IMP IGI ISS IEA,IDA,IMP IBA,IEA,IMP,IBA IEA,IMP,IMP ISS IBA IEA,IDA,IEA,IEA,IMP IBA IEA,IDA,IEA,IBA IEA,IBA IEA,IMP IEA,IMP,IEA,IMP,IMP ISS IBA IEA,NAS,IEA,IEA,IBA IEA,IMP,IMP,IMP,IEA,IEA,IMP ISS IBA IEA,ISS IEA,IDA IBA,IMP,IDA ISS IEA,IDA IPI IMP IC IEA,IBA IEA,ISS IEA,IDA,IBA,IDA IEA,IBA IEA,ISS IEA,IEA,IDA IMP,IEA,IMP IEA,IDA IEA,IDA IMP,IEA,ISS IBA,IDA IMP IBA,IDA,IDA,ISS IBA,IMP,IBA,…	KCNAB2,PARK7,MFN2,PLEKHM2,NECAP2,KDM1A,ZDHHC18,EPB41,WLS,GBP2,MCL1,SELENBP1,RAB13,ADAR,HDGF,COPA,TOMM40L,GLUL,DHX9,ARL8A,NUAK2,RAB29,IL10,PFKFB2,CNIH4,ARF1,GPR137B,TRAPPC12,DDX1,RHOB,FKBP1B,RAB10,PREPL,TTC7A,ERLEC1,RTN4,XPO1,RAB1A,PLEK,AAK1,TMSB10,VAMP8,CHMP3,UNC50,IL1RN,SP100,MTERF4,ATG4B,CAMK1,EMC3,RAF1,TRAK1,ZDHHC3,SETD2,USP4,TWF2,PRKCD,ARL13B,ATG3,GOLGB1,HCLS1,RAB7A,RAB43,COPG1,PDCD10,SEC62,E…
query_1	TRUE	8.73863e-16	4121	1979	566	0.286003	0.137345	TF:M09967	TF	Factor: AP-2rep; motif: NGGGGCGGGGC	20011	148	TF:M00000	TF,TF,TF,TF,TF,TF,TF,TF,TF,TF,TF,TF,TF,TF,TF,TF,TF,TF,TF,TF,TF,TF,TF,TF,TF,TF,TF,TF,TF,TF,TF,TF,TF,TF,TF,TF,TF,TF,TF,TF,TF,TF,TF,TF,TF,TF,TF,TF,TF,TF,TF,TF,TF,TF,TF,TF,TF,TF,TF,TF,TF,TF,TF,TF,TF,TF,TF,TF,TF,TF,TF,TF,TF,TF,TF,TF,TF,TF,TF,TF,TF,TF,TF,TF,TF,TF,TF,TF,TF,TF,TF,TF,TF,TF,TF,TF,TF,TF,TF,TF,TF,TF,TF,TF,TF,TF,TF,TF,TF,TF,TF,TF,TF,TF,TF,TF,TF,TF,TF,TF,TF,TF,TF,TF,TF,TF,TF,TF,TF,TF,TF,TF,TF,…	ACAP3,MEGF6,CAMTA1,ESPN,RBP7,PIK3CD,FBXO44,AGTRAP,MFN2,TNFRSF1B,EFHD2,CAPZB,ECE1,ALPL,KDM1A,RPS6KA1,THEMIS2,EPB41,PHC2,STK40,SMAP2,CTBS,GNG5,ARHGAP29,RNPC3,AMPD2,DENND2D,RHOC,TSPAN2,MCL1,ARNT,TUFT1,S100A11,C1orf43,IL6R,SHE,SLC50A1,CFAP45,KIAA0040,QSOX1,DHX9,ARPC5,PHLDA3,KDM5B,BTG2,MAPKAPK2,PFKFB2,CD46,COQ8A,ARF1,CCSAP,ACP1,KIDINS220,CYRIA,FKBP1B,FOSL2,YPEL5,SPAST,TTC7A,NAGK,TMSB10,SLC20A1,RALB,RB…
query_1	TRUE	8.88194e-16	2733	1860	371	0.199462	0.135748	GO:0070727	GO:BP	cellular macromolecule localization	21110	17211	c("GO:0033036", "GO:0051641")	ISS,IDA IMP IGI ISS IEA,IDA,IMP IBA,IEA,IMP,IBA IEA,IMP,IMP ISS IBA IEA,IDA,IEA,IEA,IMP IBA IEA,IDA,IEA,IBA IEA,IBA IEA,IMP IEA,IMP,IEA,IMP,IMP ISS IBA IEA,NAS,IEA,IEA,IBA IEA,IMP,IMP,IMP,IEA,IEA,IMP ISS IBA IEA,ISS IEA,IDA IBA,IMP,IDA ISS IEA,IDA IPI IMP IC IEA,IBA IEA,ISS IEA,IDA,IBA,IDA IEA,IBA IEA,ISS IEA,IEA,IDA IMP,IEA,IMP IEA,IDA IEA,IDA IMP,IEA,ISS IBA,IDA IMP IBA,IDA,IDA,ISS IBA,IMP,IBA,…	KCNAB2,PARK7,MFN2,PLEKHM2,NECAP2,KDM1A,ZDHHC18,EPB41,WLS,GBP2,MCL1,SELENBP1,RAB13,ADAR,HDGF,COPA,TOMM40L,GLUL,DHX9,ARL8A,NUAK2,RAB29,IL10,PFKFB2,CNIH4,ARF1,GPR137B,TRAPPC12,DDX1,RHOB,FKBP1B,RAB10,PREPL,TTC7A,ERLEC1,RTN4,XPO1,RAB1A,PLEK,AAK1,TMSB10,VAMP8,CHMP3,UNC50,IL1RN,SP100,MTERF4,ATG4B,CAMK1,EMC3,RAF1,TRAK1,ZDHHC3,SETD2,USP4,TWF2,PRKCD,ARL13B,ATG3,GOLGB1,HCLS1,RAB7A,RAB43,COPG1,PDCD10,SEC62,E…
query_1	TRUE	9.35404e-16	7297	1369	1046	0.764061	0.143347	HPA:0610831	HPA	urinary bladder; urothelial cells[≥Low]	11006	853	HPA:0610000	Approved,Approved,Approved,Enhanced,Approved,Enhanced,Supported,Enhanced,Enhanced,Approved,Enhanced,Approved,Enhanced,Approved,Approved,Approved,Approved,Approved,Enhanced,Enhanced,Approved,Supported,Approved,Enhanced,Supported,Enhanced,Approved,Approved,Approved,Supported,Approved,Approved,Supported,Approved,Supported,Approved,Approved,Approved,Enhanced,Approved,Approved,Approved,Approved,Approv…	C1orf159,ACAP3,AURKAIP1,KCNAB2,CAMTA1,ESPN,PARK7,RBP7,PGD,FBXO44,AGTRAP,PRDM2,EFHD2,PLEKHM2,NECAP2,ARHGEF10L,UBR4,CAPZB,ECE1,ALPL,USP48,KDM1A,UBXN11,RPS6KA1,ARID1A,SLC9A1,ZDHHC18,PTAFR,TAF12,SRSF4,AK2,RNF19B,PHC2,TRAPPC3,PABPC4,CAP1,SMAP2,HIVEP3,ELOVL1,FAAH,YIPF1,ALG6,WLS,CTBS,GNG5,GBP2,ARHGAP29,ELAPOR1,CD53,DENND2D,C1orf162,DDX20,CAPZA1,NOTCH2,NBPF10,H2AC20,ADAMTSL4,MCL1,CTSS,ARNT,CERS2,MINDY1,Z…
[truncated: 1,867 more rows]

[truncated: 39 more sheets: Figure 4A-B, Figure 4C-D, Suppl Figure 3A, Suppl Figure 3B, Suppl Figure 3C, Suppl Figure 4A, Suppl Figure 4B, Suppl Figure 4C, Suppl Figure 4D, Suppl Figure 4E, Suppl Figure 4F, Suppl Figure 5, Suppl Figure 6A, Suppl Figure 6B, Suppl Figure 6C, Suppl Figure 6D, Suppl Figure 7A, Suppl Figure 7B, Suppl Figure 7C, Suppl Figure 7D …]
